# Supplementary material for: Post-marketing safety profile of meningococcal group B vaccines: a real-world disproportionality analysis of the VAERS database, 2015Q1–2025Q3
Source: Front Pharmacol. 2026 Mar 18;17:1745876. doi: 10.3389/fphar.2026.1745876 (PMC13038872; doi:10.3389/fphar.2026.1745876)
Supplement: Supplementary file 5 [file Supplementaryfile1.zip]

Archive with 5 entries (5 files):
- Supplementary table 1.DOCX
- Supplementary table 2.XLSX
- Supplementary table 5.XLSX
- Supplementary table 4.XLSX
- Supplementary table 3.XLSX
