# Supplementary material for: Post-marketing safety profile of meningococcal group B vaccines: a real-world disproportionality analysis of the VAERS database, 2015Q1–2025Q3
Source: Front Pharmacol. 2026 Mar 18;17:1745876. doi: 10.3389/fphar.2026.1745876 (PMC13038872; doi:10.3389/fphar.2026.1745876)
Supplement: Supplementary file 5 [file Supplementaryfile1.zip › Supplementary table 2.XLSX]

## Sheet: Sheet 1
Supplementary Table 2. False discovery rate–adjusted disproportionality statistics for MenB vaccine–associated adverse events at the MedDRA Preferred Term level.
PT	a	b	c	d	ROR_calc	ROR_L95_calc	ROR_U95_calc	logROR	SE_logROR	Z_value	p_value	p_FDR_BH	FDR_significant_0p05	Primary_signal_ROR_rule	High_priority_primary_plus_FDR	ROR	RORL	RORU	PRR	XX	PRRL	PRRU	EBGM	EBGM05	IC	IC025	soc_name_en	ROR(95%Cl)	PRR(χ²)	EBGM(EBGM05)	IC(IC025)
PYREXIA	3669	61009	254584	9225399	2.17925	2.10736	2.25361	0.778983	0.0171167	45.5101	0	0	TRUE	TRUE	TRUE	2.18	2.11	2.25	2.11	2177.55	2.08	2.14	2.1	2.04	1.07	1.02	General disorders and administration site conditions	2.18 ( 2.11 - 2.25 )	2.11 ( 2177.55 )	2.1 ( 2.04 )	1.07 ( 1.02 )
HEADACHE	1703	62975	274399	9205584	0.907226	0.864463	0.952103	-0.0973641	0.0246339	-3.95244	7.73591e-05	0.000367139	TRUE	FALSE	FALSE	0.91	0.86	0.95	0.91	15.63	0.86	0.96	0.91	0.87	-0.14	-0.21	Nervous system disorders	0.91 ( 0.86 - 0.95 )	0.91 ( 15.63 )	0.91 ( 0.87 )	-0.14 ( -0.21 )
INJECTION SITE PAIN	1485	63193	89652	9390331	2.46138	2.33695	2.59243	0.900722	0.0264667	34.0323	0	0	TRUE	TRUE	TRUE	2.46	2.34	2.59	2.43	1238.49	2.38	2.48	2.4	2.3	1.27	1.19	General disorders and administration site conditions	2.46 ( 2.34 - 2.59 )	2.43 ( 1238.49 )	2.4 ( 2.3 )	1.27 ( 1.19 )
VOMITING	1345	63333	74898	9405085	2.66676	2.52535	2.81609	0.980866	0.0277982	35.2852	0	0	TRUE	TRUE	TRUE	2.67	2.53	2.82	2.63	1347.93	2.58	2.69	2.6	2.49	1.38	1.3	Gastrointestinal disorders	2.67 ( 2.53 - 2.82 )	2.63 ( 1347.93 )	2.6 ( 2.49 )	1.38 ( 1.3 )
PAIN	1269	63409	179805	9300178	1.03514	0.978999	1.09451	0.0345393	0.028451	1.21399	0.224752	0.339299	FALSE	FALSE	FALSE	1.04	0.98	1.09	1.03	1.47	0.98	1.09	1.03	0.99	0.05	-0.03	General disorders and administration site conditions	1.04 ( 0.98 - 1.09 )	1.03 ( 1.47 )	1.03 ( 0.99 )	0.05 ( -0.03 )
PAIN IN EXTREMITY	1260	63418	153444	9326539	1.20762	1.14186	1.27716	0.188648	0.0285665	6.60381	4.00722e-11	3.97745e-10	TRUE	TRUE	TRUE	1.21	1.14	1.28	1.2	43.74	1.15	1.26	1.2	1.15	0.27	0.18	Musculoskeletal and connective tissue disorders	1.21 ( 1.14 - 1.28 )	1.2 ( 43.74 )	1.2 ( 1.15 )	0.27 ( 0.18 )
INJECTION SITE ERYTHEMA	1228	63450	71917	9408066	2.53184	2.39169	2.68019	0.928945	0.0290535	31.9736	0	0	TRUE	TRUE	TRUE	2.53	2.39	2.68	2.5	1097.85	2.45	2.56	2.48	2.36	1.31	1.23	General disorders and administration site conditions	2.53 ( 2.39 - 2.68 )	2.5 ( 1097.85 )	2.48 ( 2.36 )	1.31 ( 1.23 )
NAUSEA	1115	63563	151514	9328469	1.08001	1.0177	1.14614	0.076971	0.03032	2.53862	0.0111289	0.0301575	TRUE	TRUE	TRUE	1.08	1.02	1.15	1.08	6.45	1.02	1.14	1.08	1.03	0.11	0.02	Gastrointestinal disorders	1.08 ( 1.02 - 1.15 )	1.08 ( 6.45 )	1.08 ( 1.03 )	0.11 ( 0.02 )
DIZZINESS	1077	63601	149070	9330913	1.05995	0.99778	1.12599	0.0582224	0.030839	1.88795	0.0590332	0.119931	FALSE	FALSE	FALSE	1.06	1	1.13	1.06	3.57	1	1.12	1.06	1.01	0.08	-0.01	Nervous system disorders	1.06 ( 1 - 1.13 )	1.06 ( 3.57 )	1.06 ( 1.01 )	0.08 ( -0.01 )
INJECTION SITE SWELLING	936	63742	58304	9421679	2.3729	2.22347	2.53238	0.864114	0.0331862	26.0384	0	0	TRUE	TRUE	TRUE	2.37	2.22	2.53	2.35	721.2	2.29	2.42	2.33	2.21	1.22	1.13	General disorders and administration site conditions	2.37 ( 2.22 - 2.53 )	2.35 ( 721.2 )	2.33 ( 2.21 )	1.22 ( 1.13 )
CHILLS	884	63794	166579	9313404	0.774748	0.724864	0.828065	-0.255217	0.033956	-7.51612	5.63993e-14	6.57487e-13	TRUE	FALSE	FALSE	0.77	0.72	0.83	0.78	56.8	0.71	0.84	0.78	0.74	-0.36	-0.46	General disorders and administration site conditions	0.77 ( 0.72 - 0.83 )	0.78 ( 56.8 )	0.78 ( 0.74 )	-0.36 ( -0.46 )
ERYTHEMA	851	63827	61534	9418449	2.04075	1.9064	2.18456	0.713316	0.0347435	20.5309	0	0	TRUE	TRUE	TRUE	2.04	1.91	2.18	2.03	439.68	1.96	2.09	2.01	1.9	1.01	0.91	Skin and subcutaneous tissue disorders	2.04 ( 1.91 - 2.18 )	2.03 ( 439.68 )	2.01 ( 1.9 )	1.01 ( 0.91 )
FATIGUE	838	63840	237537	9242446	0.510748	0.477042	0.546836	-0.671879	0.0348325	-19.2889	0	0	TRUE	FALSE	FALSE	0.51	0.48	0.55	0.52	386.25	0.45	0.58	0.52	0.49	-0.95	-1.05	General disorders and administration site conditions	0.51 ( 0.48 - 0.55 )	0.52 ( 386.25 )	0.52 ( 0.49 )	-0.95 ( -1.05 )
SYNCOPE	814	63864	48434	9431549	2.482	2.31487	2.66118	0.909063	0.0355656	25.5602	0	0	TRUE	TRUE	TRUE	2.48	2.31	2.66	2.46	699.52	2.39	2.53	2.44	2.3	1.29	1.18	Nervous system disorders	2.48 ( 2.31 - 2.66 )	2.46 ( 699.52 )	2.44 ( 2.3 )	1.29 ( 1.18 )
PALLOR	791	63887	15205	9464778	7.70705	7.17235	8.2816	2.04214	0.0366844	55.6676	0	0	TRUE	TRUE	TRUE	7.71	7.17	8.28	7.63	4335.24	7.55	7.7	7.3	6.87	2.87	2.76	Vascular disorders	7.71 ( 7.17 - 8.28 )	7.63 ( 4335.24 )	7.3 ( 6.87 )	2.87 ( 2.76 )
LOSS OF CONSCIOUSNESS	675	64003	30266	9449717	3.29281	3.04978	3.55521	1.19174	0.0391184	30.465	0	0	TRUE	TRUE	TRUE	3.29	3.05	3.56	3.27	1043.18	3.19	3.34	3.22	3.02	1.69	1.57	Nervous system disorders	3.29 ( 3.05 - 3.56 )	3.27 ( 1043.18 )	3.22 ( 3.02 )	1.69 ( 1.57 )
RASH	668	64010	83534	9396449	1.17389	1.0874	1.26726	0.160327	0.0390475	4.10595	4.02659e-05	0.000203912	TRUE	TRUE	TRUE	1.17	1.09	1.27	1.17	16.89	1.1	1.25	1.17	1.1	0.23	0.11	Skin and subcutaneous tissue disorders	1.17 ( 1.09 - 1.27 )	1.17 ( 16.89 )	1.17 ( 1.1 )	0.23 ( 0.11 )
SEIZURE	656	64022	18362	9461621	5.27983	4.88235	5.70967	1.66389	0.0399321	41.668	0	0	TRUE	TRUE	TRUE	5.28	4.88	5.71	5.24	2175.15	5.16	5.31	5.09	4.77	2.35	2.23	Nervous system disorders	5.28 ( 4.88 - 5.71 )	5.24 ( 2175.15 )	5.09 ( 4.77 )	2.35 ( 2.23 )
FEBRILE CONVULSION	633	64045	2521	9477462	37.1567	34.0443	40.5537	3.61515	0.0446337	80.9959	0	0	TRUE	TRUE	TRUE	37.16	34.04	40.55	36.8	17628.4	36.72	36.89	29.62	27.53	4.89	4.76	Nervous system disorders	37.16 ( 34.04 - 40.55 )	36.8 ( 17628.39 )	29.62 ( 27.53 )	4.89 ( 4.76 )
MALAISE	577	64101	79249	9400734	1.06777	0.983454	1.15932	0.0655753	0.0419694	1.56246	0.118181	0.209422	FALSE	FALSE	FALSE	1.07	0.98	1.16	1.07	2.44	0.99	1.15	1.07	1	0.09	-0.03	General disorders and administration site conditions	1.07 ( 0.98 - 1.16 )	1.07 ( 2.44 )	1.07 ( 1 )	0.09 ( -0.03 )
CRYING	559	64119	7616	9472367	10.8432	9.94727	11.8198	2.38354	0.043999	54.1725	0	0	TRUE	TRUE	TRUE	10.84	9.95	11.82	10.76	4613.37	10.67	10.84	10.09	9.39	3.33	3.21	General disorders and administration site conditions	10.84 ( 9.95 - 11.82 )	10.76 ( 4613.37 )	10.09 ( 9.39 )	3.33 ( 3.21 )
URTICARIA	545	64133	47920	9432063	1.67265	1.53667	1.82066	0.514409	0.04326	11.8911	0	0	TRUE	TRUE	TRUE	1.67	1.54	1.82	1.67	144.54	1.58	1.75	1.66	1.55	0.73	0.61	Skin and subcutaneous tissue disorders	1.67 ( 1.54 - 1.82 )	1.67 ( 144.54 )	1.66 ( 1.55 )	0.73 ( 0.61 )
PERIPHERAL SWELLING	508	64170	45867	9434116	1.62829	1.49145	1.77769	0.487532	0.0447883	10.8852	0	0	TRUE	TRUE	TRUE	1.63	1.49	1.78	1.62	120.85	1.54	1.71	1.62	1.5	0.69	0.56	General disorders and administration site conditions	1.63 ( 1.49 - 1.78 )	1.62 ( 120.85 )	1.62 ( 1.5 )	0.69 ( 0.56 )
DIARRHOEA	471	64207	57707	9422276	1.19775	1.09355	1.31187	0.180444	0.0464344	3.886	0.000101909	0.000477133	TRUE	TRUE	TRUE	1.2	1.09	1.31	1.2	15.14	1.11	1.29	1.19	1.11	0.26	0.12	Gastrointestinal disorders	1.2 ( 1.09 - 1.31 )	1.2 ( 15.14 )	1.19 ( 1.11 )	0.26 ( 0.12 )
INJECTION SITE WARMTH	430	64248	32047	9447936	1.97314	1.79348	2.1708	0.679627	0.0487079	13.9531	0	0	TRUE	TRUE	TRUE	1.97	1.79	2.17	1.97	202.3	1.87	2.06	1.95	1.8	0.97	0.83	General disorders and administration site conditions	1.97 ( 1.79 - 2.17 )	1.97 ( 202.3 )	1.95 ( 1.8 )	0.97 ( 0.83 )
MYALGIA	430	64248	117308	9362675	0.534172	0.485757	0.587413	-0.627037	0.0484745	-12.9354	0	0	TRUE	FALSE	FALSE	0.53	0.49	0.59	0.54	172.88	0.44	0.63	0.54	0.5	-0.89	-1.03	Musculoskeletal and connective tissue disorders	0.53 ( 0.49 - 0.59 )	0.54 ( 172.88 )	0.54 ( 0.5 )	-0.89 ( -1.03 )
TREMOR	429	64249	31003	9448980	2.03504	1.8495	2.23918	0.710514	0.0487743	14.5674	0	0	TRUE	TRUE	TRUE	2.04	1.85	2.24	2.03	221.28	1.93	2.12	2.01	1.86	1.01	0.87	Nervous system disorders	2.04 ( 1.85 - 2.24 )	2.03 ( 221.28 )	2.01 ( 1.86 )	1.01 ( 0.87 )
NO ADVERSE EVENT	421	64257	119961	9360022	0.511209	0.464412	0.562721	-0.670977	0.0489827	-13.6982	0	0	TRUE	FALSE	FALSE	0.51	0.46	0.56	0.51	194.78	0.42	0.61	0.52	0.48	-0.95	-1.1	General disorders and administration site conditions	0.51 ( 0.46 - 0.56 )	0.51 ( 194.78 )	0.52 ( 0.48 )	-0.95 ( -1.1 )
ASTHENIA	408	64270	77689	9402294	0.768292	0.696851	0.847056	-0.263586	0.0497948	-5.29344	1.20034e-07	9.18499e-07	TRUE	FALSE	FALSE	0.77	0.7	0.85	0.77	28.18	0.67	0.87	0.77	0.71	-0.38	-0.52	General disorders and administration site conditions	0.77 ( 0.7 - 0.85 )	0.77 ( 28.18 )	0.77 ( 0.71 )	-0.38 ( -0.52 )
HYPOTONIA	385	64293	3727	9476256	15.2256	13.7051	16.9148	2.72298	0.0536784	50.7276	0	0	TRUE	TRUE	TRUE	15.23	13.71	16.91	15.14	4610.6	15.04	15.25	13.82	12.65	3.79	3.63	Nervous system disorders	15.23 ( 13.71 - 16.91 )	15.14 ( 4610.6 )	13.82 ( 12.65 )	3.79 ( 3.63 )
DYSPNOEA	352	64326	107039	9372944	0.479171	0.431441	0.532181	-0.735699	0.0535341	-13.7426	0	0	TRUE	FALSE	FALSE	0.48	0.43	0.53	0.48	197.53	0.38	0.59	0.48	0.44	-1.05	-1.2	Respiratory, thoracic and mediastinal disorders	0.48 ( 0.43 - 0.53 )	0.48 ( 197.53 )	0.48 ( 0.44 )	-1.05 ( -1.2 )
SWELLING	343	64335	30733	9449250	1.63923	1.47333	1.82381	0.494225	0.0544393	9.07846	0	0	TRUE	TRUE	TRUE	1.64	1.47	1.82	1.64	84.11	1.53	1.74	1.63	1.49	0.7	0.55	General disorders and administration site conditions	1.64 ( 1.47 - 1.82 )	1.64 ( 84.11 )	1.63 ( 1.49 )	0.7 ( 0.55 )
ARTHRALGIA	322	64356	106218	9373765	0.441553	0.39569	0.492731	-0.817457	0.0559522	-14.6099	0	0	TRUE	FALSE	FALSE	0.44	0.4	0.49	0.44	225.6	0.34	0.55	0.45	0.41	-1.16	-1.33	Musculoskeletal and connective tissue disorders	0.44 ( 0.4 - 0.49 )	0.44 ( 225.6 )	0.45 ( 0.41 )	-1.16 ( -1.33 )
DECREASED APPETITE	302	64376	29410	9450573	1.50746	1.34555	1.68886	0.410427	0.0579733	7.07959	1.44595e-12	1.55562e-11	TRUE	TRUE	TRUE	1.51	1.35	1.69	1.51	50.83	1.39	1.62	1.5	1.36	0.58	0.42	Metabolism and nutrition disorders	1.51 ( 1.35 - 1.69 )	1.51 ( 50.83 )	1.5 ( 1.36 )	0.58 ( 0.42 )
SKIN WARM	295	64383	20730	9459253	2.09078	1.8633	2.34603	0.737537	0.0587683	12.5499	0	0	TRUE	TRUE	TRUE	2.09	1.86	2.35	2.09	164.77	1.97	2.2	2.07	1.88	1.05	0.88	Skin and subcutaneous tissue disorders	2.09 ( 1.86 - 2.35 )	2.09 ( 164.77 )	2.07 ( 1.88 )	1.05 ( 0.88 )
INJECTED LIMB MOBILITY DECREASED	291	64387	8846	9471137	4.83894	4.30452	5.4397	1.5767	0.0597085	26.4065	0	0	TRUE	TRUE	TRUE	4.84	4.3	5.44	4.82	854.2	4.71	4.94	4.7	4.26	2.23	2.06	General disorders and administration site conditions	4.84 ( 4.3 - 5.44 )	4.82 ( 854.2 )	4.7 ( 4.26 )	2.23 ( 2.06 )
PARAESTHESIA	283	64395	55577	9424406	0.745235	0.662908	0.837786	-0.294056	0.059726	-4.92341	8.50479e-07	5.70379e-06	TRUE	FALSE	FALSE	0.75	0.66	0.84	0.75	24.42	0.63	0.86	0.75	0.68	-0.42	-0.59	Nervous system disorders	0.75 ( 0.66 - 0.84 )	0.75 ( 24.42 )	0.75 ( 0.68 )	-0.42 ( -0.59 )
HYPERPYREXIA	281	64397	3412	9476571	12.1194	10.7287	13.6905	2.49481	0.0621887	40.1168	0	0	TRUE	TRUE	TRUE	12.12	10.73	13.69	12.07	2637.18	11.95	12.19	11.23	10.14	3.49	3.31	General disorders and administration site conditions	12.12 ( 10.73 - 13.69 )	12.07 ( 2637.18 )	11.23 ( 10.14 )	3.49 ( 3.31 )
SOMNOLENCE	275	64403	18090	9461893	2.2334	1.98216	2.51649	0.803524	0.0608874	13.1969	0	0	TRUE	TRUE	TRUE	2.23	1.98	2.52	2.23	183.73	2.11	2.35	2.21	2	1.14	0.97	Nervous system disorders	2.23 ( 1.98 - 2.52 )	2.23 ( 183.73 )	2.21 ( 2 )	1.14 ( 0.97 )
UNRESPONSIVE TO STIMULI	272	64406	9160	9470823	4.36651	3.86949	4.92738	1.47396	0.0616545	23.9069	0	0	TRUE	TRUE	TRUE	4.37	3.87	4.93	4.35	682.76	4.23	4.47	4.26	3.85	2.09	1.91	Nervous system disorders	4.37 ( 3.87 - 4.93 )	4.35 ( 682.76 )	4.26 ( 3.85 )	2.09 ( 1.91 )
IRRITABILITY	270	64408	5506	9474477	7.21345	6.38231	8.15282	1.97595	0.0624576	31.6366	0	0	TRUE	TRUE	TRUE	7.21	6.38	8.15	7.19	1371.79	7.07	7.31	6.9	6.23	2.79	2.61	Psychiatric disorders	7.21 ( 6.38 - 8.15 )	7.19 ( 1371.79 )	6.9 ( 6.23 )	2.79 ( 2.61 )
HYPERHIDROSIS	263	64415	42026	9437957	0.916914	0.812024	1.03535	-0.0867414	0.0619815	-1.39947	0.161671	0.266942	FALSE	FALSE	FALSE	0.92	0.81	1.04	0.92	1.96	0.8	1.04	0.92	0.83	-0.12	-0.3	Skin and subcutaneous tissue disorders	0.92 ( 0.81 - 1.04 )	0.92 ( 1.96 )	0.92 ( 0.83 )	-0.12 ( -0.3 )
MOBILITY DECREASED	262	64416	23993	9455990	1.60299	1.41889	1.81097	0.471869	0.0622423	7.58116	3.41949e-14	4.04058e-13	TRUE	TRUE	TRUE	1.6	1.42	1.81	1.6	58.55	1.48	1.72	1.59	1.44	0.67	0.49	Musculoskeletal and connective tissue disorders	1.6 ( 1.42 - 1.81 )	1.6 ( 58.55 )	1.59 ( 1.44 )	0.67 ( 0.49 )
IMMEDIATE POST-INJECTION REACTION	249	64429	12764	9467219	2.86651	2.52803	3.25031	1.0531	0.0641096	16.4265	0	0	TRUE	TRUE	TRUE	2.87	2.53	3.25	2.86	295.7	2.73	2.98	2.82	2.54	1.5	1.31	General disorders and administration site conditions	2.87 ( 2.53 - 3.25 )	2.86 ( 295.7 )	2.82 ( 2.54 )	1.5 ( 1.31 )
CYANOSIS	241	64437	3432	9476551	10.3273	9.06068	11.7709	2.33479	0.0667561	34.9749	0	0	TRUE	TRUE	TRUE	10.33	9.06	11.77	10.29	1889.97	10.16	10.42	9.68	8.68	3.28	3.08	Vascular disorders	10.33 ( 9.06 - 11.77 )	10.29 ( 1889.97 )	9.68 ( 8.68 )	3.28 ( 3.08 )
INJECTION SITE INDURATION	238	64440	11309	9468674	3.09233	2.71914	3.51675	1.12893	0.0656181	17.2045	0	0	TRUE	TRUE	TRUE	3.09	2.72	3.52	3.08	328.79	2.96	3.21	3.04	2.73	1.6	1.42	General disorders and administration site conditions	3.09 ( 2.72 - 3.52 )	3.08 ( 328.79 )	3.04 ( 2.73 )	1.6 ( 1.42 )
MUSCULOSKELETAL STIFFNESS	236	64442	17583	9462400	1.97084	1.73289	2.24147	0.67846	0.065649	10.3347	0	0	TRUE	TRUE	TRUE	1.97	1.73	2.24	1.97	110.96	1.84	2.1	1.95	1.75	0.97	0.78	Musculoskeletal and connective tissue disorders	1.97 ( 1.73 - 2.24 )	1.97 ( 110.96 )	1.95 ( 1.75 )	0.97 ( 0.78 )
HYPOAESTHESIA	229	64449	50050	9429933	0.669459	0.587821	0.762435	-0.401286	0.0663507	-6.04795	1.467e-09	1.32717e-08	TRUE	FALSE	FALSE	0.67	0.59	0.76	0.67	37.07	0.54	0.8	0.67	0.6	-0.57	-0.76	Nervous system disorders	0.67 ( 0.59 - 0.76 )	0.67 ( 37.07 )	0.67 ( 0.6 )	-0.57 ( -0.76 )
NECK PAIN	223	64455	24034	9455949	1.36122	1.19279	1.55343	0.308379	0.0673909	4.57597	4.74008e-06	2.76293e-05	TRUE	TRUE	TRUE	1.36	1.19	1.55	1.36	21.11	1.23	1.49	1.36	1.21	0.44	0.25	Musculoskeletal and connective tissue disorders	1.36 ( 1.19 - 1.55 )	1.36 ( 21.11 )	1.36 ( 1.21 )	0.44 ( 0.25 )
VACCINATION FAILURE	215	64463	94397	9385586	0.331613	0.290012	0.379181	-1.10379	0.0683913	-16.1393	0	0	TRUE	FALSE	FALSE	0.33	0.29	0.38	0.33	288.01	0.2	0.47	0.34	0.3	-1.58	-1.77	General disorders and administration site conditions	0.33 ( 0.29 - 0.38 )	0.33 ( 288.01 )	0.34 ( 0.3 )	-1.58 ( -1.77 )
HYPOTONIC-HYPORESPONSIVE EPISODE	214	64464	1923	9478060	16.362	14.2038	18.8482	2.79496	0.0721702	38.7274	0	0	TRUE	TRUE	TRUE	16.36	14.2	18.85	16.31	2768.33	16.17	16.45	14.78	13.13	3.89	3.68	Nervous system disorders	16.36 ( 14.2 - 18.85 )	16.31 ( 2768.33 )	14.78 ( 13.13 )	3.89 ( 3.68 )
GAIT DISTURBANCE	209	64469	21077	9458906	1.45488	1.26929	1.66761	0.374924	0.0696258	5.38484	7.25072e-08	5.64775e-07	TRUE	TRUE	TRUE	1.45	1.27	1.67	1.45	29.34	1.32	1.59	1.45	1.29	0.54	0.33	General disorders and administration site conditions	1.45 ( 1.27 - 1.67 )	1.45 ( 29.34 )	1.45 ( 1.29 )	0.54 ( 0.33 )
PRURITUS	208	64470	67842	9412141	0.447606	0.39056	0.512983	-0.803843	0.0695561	-11.5568	0	0	TRUE	FALSE	FALSE	0.45	0.39	0.51	0.45	140.91	0.31	0.59	0.45	0.4	-1.15	-1.35	Skin and subcutaneous tissue disorders	0.45 ( 0.39 - 0.51 )	0.45 ( 140.91 )	0.45 ( 0.4 )	-1.15 ( -1.35 )
FEELING ABNORMAL	205	64473	43149	9436834	0.695395	0.6061	0.797846	-0.363275	0.0701202	-5.18075	2.20994e-07	1.63347e-06	TRUE	FALSE	FALSE	0.7	0.61	0.8	0.7	27.14	0.56	0.83	0.7	0.62	-0.52	-0.72	General disorders and administration site conditions	0.7 ( 0.61 - 0.8 )	0.7 ( 27.14 )	0.7 ( 0.62 )	-0.52 ( -0.72 )
INJECTION SITE REACTION	190	64488	12955	9467028	2.15303	1.86533	2.48512	0.766878	0.0731844	10.4787	0	0	TRUE	TRUE	TRUE	2.15	1.87	2.49	2.15	115.29	2.01	2.29	2.13	1.89	1.09	0.88	General disorders and administration site conditions	2.15 ( 1.87 - 2.49 )	2.15 ( 115.29 )	2.13 ( 1.89 )	1.09 ( 0.88 )
PRESYNCOPE	184	64494	10672	9469311	2.53146	2.18771	2.92922	0.928796	0.0744587	12.474	0	0	TRUE	TRUE	TRUE	2.53	2.19	2.93	2.53	167.11	2.38	2.67	2.5	2.21	1.32	1.11	Nervous system disorders	2.53 ( 2.19 - 2.93 )	2.53 ( 167.11 )	2.5 ( 2.21 )	1.32 ( 1.11 )
LETHARGY	183	64495	18977	9461006	1.4146	1.2227	1.63663	0.346849	0.0743827	4.66304	3.11574e-06	1.89232e-05	TRUE	TRUE	TRUE	1.41	1.22	1.64	1.41	21.96	1.27	1.56	1.41	1.25	0.5	0.28	Nervous system disorders	1.41 ( 1.22 - 1.64 )	1.41 ( 21.96 )	1.41 ( 1.25 )	0.5 ( 0.28 )
BACK PAIN	180	64498	31419	9448564	0.839266	0.724742	0.971887	-0.175227	0.0748531	-2.34095	0.0192348	0.0479352	TRUE	FALSE	FALSE	0.84	0.72	0.97	0.84	5.49	0.69	0.99	0.84	0.74	-0.25	-0.47	Musculoskeletal and connective tissue disorders	0.84 ( 0.72 - 0.97 )	0.84 ( 5.49 )	0.84 ( 0.74 )	-0.25 ( -0.47 )
TENDERNESS	171	64507	10922	9469061	2.29823	1.97563	2.67351	0.83214	0.0771694	10.7833	0	0	TRUE	TRUE	TRUE	2.3	1.98	2.67	2.29	123.14	2.14	2.45	2.27	2	1.19	0.96	General disorders and administration site conditions	2.3 ( 1.98 - 2.67 )	2.29 ( 123.14 )	2.27 ( 2 )	1.19 ( 0.96 )
CELLULITIS	162	64516	7933	9472050	2.99816	2.56574	3.50344	1.098	0.0794638	13.8176	0	0	TRUE	TRUE	TRUE	3	2.57	3.5	2.99	210.89	2.84	3.15	2.95	2.59	1.56	1.33	Infections and infestations	3 ( 2.57 - 3.5 )	2.99 ( 210.89 )	2.95 ( 2.59 )	1.56 ( 1.33 )
ABDOMINAL PAIN	158	64520	22260	9457723	1.04046	0.889574	1.21693	0.0396601	0.0799352	0.496153	0.619787	0.714854	FALSE	FALSE	FALSE	1.04	0.89	1.22	1.04	0.25	0.88	1.2	1.04	0.91	0.06	-0.17	Gastrointestinal disorders	1.04 ( 0.89 - 1.22 )	1.04 ( 0.25 )	1.04 ( 0.91 )	0.06 ( -0.17 )
INFLUENZA LIKE ILLNESS	157	64521	29763	9450220	0.772616	0.66034	0.903983	-0.257973	0.0801164	-3.21998	0.001282	0.00457256	TRUE	FALSE	FALSE	0.77	0.66	0.9	0.77	10.43	0.62	0.93	0.77	0.68	-0.37	-0.6	General disorders and administration site conditions	0.77 ( 0.66 - 0.9 )	0.77 ( 10.43 )	0.77 ( 0.68 )	-0.37 ( -0.6 )
VACCINATION SITE PAIN	156	64522	42835	9437148	0.532671	0.455093	0.623473	-0.629852	0.080307	-7.84306	4.44089e-15	5.54952e-14	TRUE	FALSE	FALSE	0.53	0.46	0.62	0.53	63.57	0.38	0.69	0.54	0.47	-0.9	-1.13	General disorders and administration site conditions	0.53 ( 0.46 - 0.62 )	0.53 ( 63.57 )	0.54 ( 0.47 )	-0.9 ( -1.13 )
INJECTION SITE RASH	156	64522	18232	9461751	1.25474	1.07159	1.46919	0.226929	0.0805029	2.81889	0.00481896	0.0146594	TRUE	TRUE	TRUE	1.25	1.07	1.47	1.25	7.98	1.1	1.41	1.25	1.1	0.32	0.09	General disorders and administration site conditions	1.25 ( 1.07 - 1.47 )	1.25 ( 7.98 )	1.25 ( 1.1 )	0.32 ( 0.09 )
COUGH	153	64525	58590	9421393	0.38129	0.325287	0.446934	-0.964196	0.081047	-11.8967	0	0	TRUE	FALSE	FALSE	0.38	0.33	0.45	0.38	152.84	0.22	0.54	0.38	0.34	-1.38	-1.61	Respiratory, thoracic and mediastinal disorders	0.38 ( 0.33 - 0.45 )	0.38 ( 152.84 )	0.38 ( 0.34 )	-1.38 ( -1.61 )
FEELING HOT	146	64532	22668	9457315	0.943914	0.802008	1.11093	-0.0577203	0.0831206	-0.694417	0.487421	0.599611	FALSE	FALSE	FALSE	0.94	0.8	1.11	0.94	0.48	0.78	1.11	0.94	0.82	-0.08	-0.32	General disorders and administration site conditions	0.94 ( 0.8 - 1.11 )	0.94 ( 0.48 )	0.94 ( 0.82 )	-0.08 ( -0.32 )
MUSCULAR WEAKNESS	146	64532	23652	9456331	0.90455	0.768579	1.06458	-0.100318	0.0831095	-1.20706	0.227411	0.340822	FALSE	FALSE	FALSE	0.9	0.77	1.06	0.9	1.46	0.74	1.07	0.91	0.79	-0.14	-0.38	Musculoskeletal and connective tissue disorders	0.9 ( 0.77 - 1.06 )	0.9 ( 1.46 )	0.91 ( 0.79 )	-0.14 ( -0.38 )
INJECTION SITE MASS	142	64536	5913	9474070	3.52545	2.98436	4.16465	1.26001	0.0850116	14.8216	0	0	TRUE	TRUE	TRUE	3.53	2.98	4.16	3.52	250.32	3.35	3.69	3.46	3.01	1.79	1.55	General disorders and administration site conditions	3.53 ( 2.98 - 4.16 )	3.52 ( 250.32 )	3.46 ( 3.01 )	1.79 ( 1.55 )
RASH ERYTHEMATOUS	141	64537	20167	9459816	1.02483	0.868236	1.20967	0.0245265	0.0846013	0.289907	0.771887	0.835407	FALSE	FALSE	FALSE	1.02	0.87	1.21	1.02	0.08	0.86	1.19	1.02	0.89	0.04	-0.21	Skin and subcutaneous tissue disorders	1.02 ( 0.87 - 1.21 )	1.02 ( 0.08 )	1.02 ( 0.89 )	0.04 ( -0.21 )
LOCAL REACTION	140	64538	3292	9476691	6.24467	5.27203	7.39675	1.83173	0.0863842	21.2044	0	0	TRUE	TRUE	TRUE	6.24	5.27	7.4	6.23	590.24	6.06	6.4	6.02	5.22	2.59	2.34	General disorders and administration site conditions	6.24 ( 5.27 - 7.4 )	6.23 ( 590.24 )	6.02 ( 5.22 )	2.59 ( 2.34 )
RESTLESSNESS	135	64543	3889	9476094	5.09655	4.29218	6.05165	1.62856	0.0876364	18.5832	0	0	TRUE	TRUE	TRUE	5.1	4.29	6.05	5.09	428.72	4.92	5.26	4.95	4.29	2.31	2.06	Psychiatric disorders	5.1 ( 4.29 - 6.05 )	5.09 ( 428.72 )	4.95 ( 4.29 )	2.31 ( 2.06 )
PETECHIAE	128	64550	3103	9476880	6.05616	5.07399	7.22844	1.80108	0.0902794	19.95	0	0	TRUE	TRUE	TRUE	6.06	5.07	7.23	6.05	517.9	5.87	6.22	5.85	5.04	2.55	2.29	Skin and subcutaneous tissue disorders	6.06 ( 5.07 - 7.23 )	6.05 ( 517.9 )	5.85 ( 5.04 )	2.55 ( 2.29 )
EYE MOVEMENT DISORDER	128	64550	3009	9476974	6.24541	5.23198	7.45514	1.83185	0.0903351	20.2784	0	0	TRUE	TRUE	TRUE	6.25	5.23	7.46	6.24	539.83	6.06	6.41	6.02	5.19	2.59	2.33	Eye disorders	6.25 ( 5.23 - 7.46 )	6.24 ( 539.83 )	6.02 ( 5.19 )	2.59 ( 2.33 )
DYSKINESIA	128	64550	4072	9475911	4.61452	3.86939	5.50316	1.52921	0.0898536	17.0189	0	0	TRUE	TRUE	TRUE	4.61	3.87	5.5	4.61	350.66	4.43	4.78	4.5	3.88	2.17	1.91	Nervous system disorders	4.61 ( 3.87 - 5.5 )	4.61 ( 350.66 )	4.5 ( 3.88 )	2.17 ( 1.91 )
TACHYCARDIA	127	64551	25780	9454203	0.721511	0.605967	0.859086	-0.326408	0.0890416	-3.66579	0.000246572	0.00106014	TRUE	FALSE	FALSE	0.72	0.61	0.86	0.72	13.56	0.55	0.9	0.72	0.63	-0.47	-0.72	Cardiac disorders	0.72 ( 0.61 - 0.86 )	0.72 ( 13.56 )	0.72 ( 0.63 )	-0.47 ( -0.72 )
SCREAMING	127	64551	1846	9478137	10.1016	8.43784	12.0935	2.3127	0.0918222	25.1867	0	0	TRUE	TRUE	TRUE	10.1	8.44	12.09	10.08	972.54	9.9	10.26	9.5	8.17	3.25	2.98	General disorders and administration site conditions	10.1 ( 8.44 - 12.09 )	10.08 ( 972.54 )	9.5 ( 8.17 )	3.25 ( 2.98 )
HYPERSENSITIVITY	127	64551	15132	9464851	1.2306	1.03322	1.46569	0.207505	0.0891947	2.32642	0.0199959	0.0492665	TRUE	TRUE	TRUE	1.23	1.03	1.47	1.23	5.43	1.06	1.4	1.23	1.06	0.3	0.04	Immune system disorders	1.23 ( 1.03 - 1.47 )	1.23 ( 5.43 )	1.23 ( 1.06 )	0.3 ( 0.04 )
LYMPHADENOPATHY	126	64552	47489	9432494	0.387699	0.325452	0.461851	-0.947527	0.0892926	-10.6115	0	0	TRUE	FALSE	FALSE	0.39	0.33	0.46	0.39	121.28	0.21	0.56	0.39	0.34	-1.36	-1.61	Blood and lymphatic system disorders	0.39 ( 0.33 - 0.46 )	0.39 ( 121.28 )	0.39 ( 0.34 )	-1.36 ( -1.61 )
RASH MACULAR	122	64556	8356	9471627	2.14215	1.79123	2.56182	0.761809	0.0912797	8.34587	0	0	TRUE	TRUE	TRUE	2.14	1.79	2.56	2.14	73.09	1.96	2.32	2.12	1.83	1.09	0.82	Skin and subcutaneous tissue disorders	2.14 ( 1.79 - 2.56 )	2.14 ( 73.09 )	2.12 ( 1.83 )	1.09 ( 0.82 )
MENINGOCOCCAL INFECTION	121	64557	249	9479734	71.3574	57.4181	88.6806	4.2677	0.110888	38.4866	0	0	TRUE	TRUE	TRUE	71.36	57.42	88.68	71.23	5638.4	71.01	71.44	48.26	40.24	5.59	5.29	Infections and infestations	71.36 ( 57.42 - 88.68 )	71.23 ( 5638.4 )	48.26 ( 40.24 )	5.59 ( 5.29 )
MUSCLE SPASMS	120	64558	19234	9460749	0.914297	0.763954	1.09423	-0.0896003	0.0916565	-0.977566	0.328289	0.452686	FALSE	FALSE	FALSE	0.91	0.76	1.09	0.91	0.96	0.74	1.09	0.91	0.79	-0.13	-0.39	Musculoskeletal and connective tissue disorders	0.91 ( 0.76 - 1.09 )	0.91 ( 0.96 )	0.91 ( 0.79 )	-0.13 ( -0.39 )
CHEST PAIN	118	64560	60164	9419819	0.28617	0.238844	0.342874	-1.25117	0.0922323	-13.5654	0	0	TRUE	FALSE	FALSE	0.29	0.24	0.34	0.29	209.31	0.11	0.47	0.29	0.25	-1.79	-2.06	General disorders and administration site conditions	0.29 ( 0.24 - 0.34 )	0.29 ( 209.31 )	0.29 ( 0.25 )	-1.79 ( -2.06 )
KAWASAKI'S DISEASE	113	64565	438	9479545	37.8787	30.7977	46.5876	3.63439	0.105585	34.4213	0	0	TRUE	TRUE	TRUE	37.88	30.8	46.59	37.81	3219.6	37.61	38.02	30.26	25.45	4.92	4.62	Vascular disorders	37.88 ( 30.8 - 46.59 )	37.81 ( 3219.6 )	30.26 ( 25.45 )	4.92 ( 4.62 )
ABDOMINAL PAIN UPPER	112	64566	19737	9460246	0.831449	0.690407	1.0013	-0.184586	0.0948411	-1.94626	0.0516231	0.108035	FALSE	FALSE	FALSE	0.83	0.69	1	0.83	3.8	0.65	1.02	0.83	0.71	-0.26	-0.54	Gastrointestinal disorders	0.83 ( 0.69 - 1 )	0.83 ( 3.8 )	0.83 ( 0.71 )	-0.26 ( -0.54 )
OROPHARYNGEAL PAIN	111	64567	30001	9449982	0.541511	0.44936	0.65256	-0.613391	0.0951732	-6.445	1.15601e-10	1.10939e-09	TRUE	FALSE	FALSE	0.54	0.45	0.65	0.54	42.86	0.36	0.73	0.54	0.47	-0.88	-1.15	Respiratory, thoracic and mediastinal disorders	0.54 ( 0.45 - 0.65 )	0.54 ( 42.86 )	0.54 ( 0.47 )	-0.88 ( -1.15 )
DISCOMFORT	110	64568	11908	9468075	1.35456	1.12252	1.63456	0.303477	0.095867	3.1656	0.00154763	0.00550868	TRUE	TRUE	TRUE	1.35	1.12	1.63	1.35	10.1	1.17	1.54	1.35	1.15	0.43	0.16	General disorders and administration site conditions	1.35 ( 1.12 - 1.63 )	1.35 ( 10.1 )	1.35 ( 1.15 )	0.43 ( 0.16 )
CONDITION AGGRAVATED	110	64568	33531	9446452	0.479952	0.397956	0.578843	-0.73407	0.0955841	-7.67983	1.59872e-14	1.94194e-13	TRUE	FALSE	FALSE	0.48	0.4	0.58	0.48	61.68	0.29	0.67	0.48	0.41	-1.05	-1.33	General disorders and administration site conditions	0.48 ( 0.4 - 0.58 )	0.48 ( 61.68 )	0.48 ( 0.41 )	-1.05 ( -1.33 )
SKIN DISCOLOURATION	109	64569	5767	9474216	2.77329	2.29419	3.35246	1.02004	0.0967642	10.5415	0	0	TRUE	TRUE	TRUE	2.77	2.29	3.35	2.77	121.1	2.58	2.96	2.74	2.34	1.45	1.17	Skin and subcutaneous tissue disorders	2.77 ( 2.29 - 3.35 )	2.77 ( 121.1 )	2.74 ( 2.34 )	1.45 ( 1.17 )
SWELLING FACE	108	64570	14166	9465817	1.11764	0.92473	1.3508	0.111224	0.0966718	1.15053	0.249926	0.369466	FALSE	FALSE	FALSE	1.12	0.92	1.35	1.12	1.33	0.93	1.31	1.12	0.95	0.16	-0.12	General disorders and administration site conditions	1.12 ( 0.92 - 1.35 )	1.12 ( 1.33 )	1.12 ( 0.95 )	0.16 ( -0.12 )
VACCINATION SITE SWELLING	107	64571	13267	9466716	1.18242	0.977424	1.43042	0.167566	0.097143	1.72494	0.0845384	0.160836	FALSE	FALSE	FALSE	1.18	0.98	1.43	1.18	2.98	0.99	1.37	1.18	1.01	0.24	-0.04	General disorders and administration site conditions	1.18 ( 0.98 - 1.43 )	1.18 ( 2.98 )	1.18 ( 1.01 )	0.24 ( -0.04 )
VACCINATION SITE ERYTHEMA	107	64571	12943	9467040	1.21206	1.00191	1.4663	0.192325	0.0971527	1.97961	0.0477472	0.100896	FALSE	TRUE	FALSE	1.21	1	1.47	1.21	3.93	1.02	1.4	1.21	1.03	0.27	0	General disorders and administration site conditions	1.21 ( 1 - 1.47 )	1.21 ( 3.93 )	1.21 ( 1.03 )	0.27 ( 0 )
APNOEA	105	64573	1240	9478743	12.4299	10.1832	15.1722	2.5201	0.101715	24.7762	0	0	TRUE	TRUE	TRUE	12.43	10.18	15.17	12.41	1015.79	12.21	12.61	11.52	9.75	3.53	3.23	Respiratory, thoracic and mediastinal disorders	12.43 ( 10.18 - 15.17 )	12.41 ( 1015.79 )	11.52 ( 9.75 )	3.53 ( 3.23 )
INDURATION	100	64578	5130	9474853	2.86003	2.34616	3.48645	1.05083	0.101047	10.3994	0	0	TRUE	TRUE	TRUE	2.86	2.35	3.49	2.86	118.47	2.66	3.05	2.82	2.39	1.5	1.21	General disorders and administration site conditions	2.86 ( 2.35 - 3.49 )	2.86 ( 118.47 )	2.82 ( 2.39 )	1.5 ( 1.21 )
GAZE PALSY	100	64578	1106	9478877	13.2714	10.8135	16.288	2.58561	0.104498	24.7433	0	0	TRUE	TRUE	TRUE	13.27	10.81	16.29	13.25	1038.99	13.05	13.46	12.24	10.31	3.61	3.31	Eye disorders	13.27 ( 10.81 - 16.29 )	13.25 ( 1038.99 )	12.24 ( 10.31 )	3.61 ( 3.31 )
COLD SWEAT	100	64578	9267	9470716	1.58256	1.29931	1.92755	0.459041	0.100616	4.56233	5.059e-06	2.91943e-05	TRUE	TRUE	TRUE	1.58	1.3	1.93	1.58	21.18	1.38	1.78	1.58	1.34	0.66	0.37	Skin and subcutaneous tissue disorders	1.58 ( 1.3 - 1.93 )	1.58 ( 21.18 )	1.58 ( 1.34 )	0.66 ( 0.37 )
GENERALISED TONIC-CLONIC SEIZURE	95	64583	2136	9477847	6.527	5.31369	8.01735	1.87595	0.104929	17.8783	0	0	TRUE	TRUE	TRUE	6.53	5.31	8.02	6.52	425.07	6.31	6.72	6.28	5.29	2.65	2.35	Nervous system disorders	6.53 ( 5.31 - 8.02 )	6.52 ( 425.07 )	6.28 ( 5.29 )	2.65 ( 2.35 )
HYPOTENSION	95	64583	12436	9467547	1.11986	0.915022	1.37054	0.1132	0.103065	1.09834	0.272056	0.394129	FALSE	FALSE	FALSE	1.12	0.92	1.37	1.12	1.21	0.92	1.32	1.12	0.94	0.16	-0.13	Vascular disorders	1.12 ( 0.92 - 1.37 )	1.12 ( 1.21 )	1.12 ( 0.94 )	0.16 ( -0.13 )
DEATH	94	64584	24448	9455535	0.562919	0.459639	0.689406	-0.57462	0.103416	-5.55641	2.75373e-08	2.21445e-07	TRUE	FALSE	FALSE	0.56	0.46	0.69	0.56	31.73	0.36	0.77	0.57	0.48	-0.82	-1.12	General disorders and administration site conditions	0.56 ( 0.46 - 0.69 )	0.56 ( 31.73 )	0.57 ( 0.48 )	-0.82 ( -1.12 )
INSOMNIA	91	64587	23583	9456400	0.564967	0.459786	0.694209	-0.570988	0.105105	-5.43256	5.55505e-08	4.40599e-07	TRUE	FALSE	FALSE	0.56	0.46	0.69	0.57	30.32	0.36	0.77	0.57	0.48	-0.82	-1.12	Psychiatric disorders	0.56 ( 0.46 - 0.69 )	0.57 ( 30.32 )	0.57 ( 0.48 )	-0.82 ( -1.12 )
VACCINATION SITE REACTION	90	64588	6135	9473848	2.1518	1.74726	2.65001	0.766306	0.106253	7.21209	5.50893e-13	6.09491e-12	TRUE	TRUE	TRUE	2.15	1.75	2.65	2.15	54.61	1.94	2.36	2.13	1.79	1.09	0.79	General disorders and administration site conditions	2.15 ( 1.75 - 2.65 )	2.15 ( 54.61 )	2.13 ( 1.79 )	1.09 ( 0.79 )
VISION BLURRED	88	64590	16281	9463702	0.791949	0.642171	0.976662	-0.233258	0.106961	-2.18078	0.0292	0.0672683	FALSE	FALSE	FALSE	0.79	0.64	0.98	0.79	4.78	0.58	1	0.79	0.67	-0.33	-0.64	Eye disorders	0.79 ( 0.64 - 0.98 )	0.79 ( 4.78 )	0.79 ( 0.67 )	-0.33 ( -0.64 )
INJECTION SITE CELLULITIS	87	64591	2177	9477806	5.86404	4.73228	7.26646	1.76884	0.109404	16.168	0	0	TRUE	TRUE	TRUE	5.86	4.73	7.27	5.86	337.07	5.64	6.07	5.67	4.74	2.5	2.19	Infections and infestations	5.86 ( 4.73 - 7.27 )	5.86 ( 337.07 )	5.67 ( 4.74 )	2.5 ( 2.19 )
INJECTION SITE PRURITUS	85	64593	30150	9449833	0.412449	0.333313	0.510374	-0.885643	0.10869	-8.14836	4.44089e-16	5.79987e-15	TRUE	FALSE	FALSE	0.41	0.33	0.51	0.41	70.85	0.2	0.63	0.41	0.35	-1.27	-1.58	General disorders and administration site conditions	0.41 ( 0.33 - 0.51 )	0.41 ( 70.85 )	0.41 ( 0.35 )	-1.27 ( -1.58 )
HAEMATOCHEZIA	84	64594	3691	9476292	3.33873	2.68903	4.14541	1.20559	0.110414	10.9188	0	0	TRUE	TRUE	TRUE	3.34	2.69	4.15	3.34	134.38	3.12	3.55	3.28	2.74	1.72	1.4	Gastrointestinal disorders	3.34 ( 2.69 - 4.15 )	3.34 ( 134.38 )	3.28 ( 2.74 )	1.72 ( 1.4 )
LIP SWELLING	83	64595	9390	9470593	1.29596	1.04396	1.60878	0.25925	0.110319	2.35	0.0187733	0.0469873	TRUE	TRUE	TRUE	1.3	1.04	1.61	1.3	5.55	1.08	1.51	1.29	1.08	0.37	0.05	Gastrointestinal disorders	1.3 ( 1.04 - 1.61 )	1.3 ( 5.55 )	1.29 ( 1.08 )	0.37 ( 0.05 )
FEELING COLD	83	64595	14652	9465331	0.830076	0.668899	1.03009	-0.186237	0.110145	-1.69083	0.090869	0.170453	FALSE	FALSE	FALSE	0.83	0.67	1.03	0.83	2.87	0.61	1.05	0.83	0.69	-0.27	-0.58	General disorders and administration site conditions	0.83 ( 0.67 - 1.03 )	0.83 ( 2.87 )	0.83 ( 0.69 )	-0.27 ( -0.58 )
RASH PRURITIC	83	64595	16546	9463437	0.734912	0.592253	0.911932	-0.308005	0.11011	-2.79725	0.00515398	0.0155695	TRUE	FALSE	FALSE	0.73	0.59	0.91	0.74	7.89	0.52	0.95	0.74	0.61	-0.44	-0.76	Skin and subcutaneous tissue disorders	0.73 ( 0.59 - 0.91 )	0.74 ( 7.89 )	0.74 ( 0.61 )	-0.44 ( -0.76 )
EXTENSIVE SWELLING OF VACCINATED LIMB	82	64596	2000	9477983	6.01581	4.8231	7.50347	1.79439	0.112742	15.9159	0	0	TRUE	TRUE	TRUE	6.02	4.82	7.5	6.01	329.01	5.79	6.23	5.81	4.83	2.54	2.22	General disorders and administration site conditions	6.02 ( 4.82 - 7.5 )	6.01 ( 329.01 )	5.81 ( 4.83 )	2.54 ( 2.22 )
SLEEP DISORDER	81	64597	17640	9462343	0.672625	0.540651	0.836814	-0.396568	0.111436	-3.55871	0.000372682	0.00157506	TRUE	FALSE	FALSE	0.67	0.54	0.84	0.67	12.83	0.45	0.89	0.67	0.56	-0.57	-0.89	Psychiatric disorders	0.67 ( 0.54 - 0.84 )	0.67 ( 12.83 )	0.67 ( 0.56 )	-0.57 ( -0.89 )
GAIT INABILITY	80	64598	6270	9473713	1.87121	1.50069	2.33323	0.626588	0.112584	5.56553	2.61355e-08	2.11151e-07	TRUE	TRUE	TRUE	1.87	1.5	2.33	1.87	32	1.65	2.09	1.86	1.55	0.89	0.57	General disorders and administration site conditions	1.87 ( 1.5 - 2.33 )	1.87 ( 32 )	1.86 ( 1.55 )	0.89 ( 0.57 )
UNEVALUABLE EVENT	80	64598	14028	9465955	0.835679	0.670719	1.04121	-0.17951	0.112191	-1.60004	0.10959	0.197057	FALSE	FALSE	FALSE	0.84	0.67	1.04	0.84	2.57	0.62	1.06	0.84	0.7	-0.26	-0.58	General disorders and administration site conditions	0.84 ( 0.67 - 1.04 )	0.84 ( 2.57 )	0.84 ( 0.7 )	-0.26 ( -0.58 )
INJECTION SITE OEDEMA	75	64603	1380	9478603	7.97396	6.31964	10.0613	2.07618	0.118632	17.501	0	0	TRUE	TRUE	TRUE	7.97	6.32	10.06	7.97	433.37	7.73	8.2	7.61	6.26	2.93	2.59	General disorders and administration site conditions	7.97 ( 6.32 - 10.06 )	7.97 ( 433.37 )	7.61 ( 6.26 )	2.93 ( 2.59 )
EPILEPSY	75	64603	3899	9476084	2.82153	2.2449	3.54627	1.03728	0.116642	8.89282	0	0	TRUE	TRUE	TRUE	2.82	2.24	3.55	2.82	86.43	2.59	3.05	2.79	2.3	1.48	1.14	Nervous system disorders	2.82 ( 2.24 - 3.55 )	2.82 ( 86.43 )	2.79 ( 2.3 )	1.48 ( 1.14 )
FLUSHING	75	64603	13427	9466556	0.818505	0.652229	1.02717	-0.200275	0.115859	-1.72861	0.0838797	0.159933	FALSE	FALSE	FALSE	0.82	0.65	1.03	0.82	3	0.59	1.05	0.82	0.68	-0.29	-0.62	Vascular disorders	0.82 ( 0.65 - 1.03 )	0.82 ( 3 )	0.82 ( 0.68 )	-0.29 ( -0.62 )
ANXIETY	75	64603	17447	9462536	0.629644	0.501807	0.790049	-0.4626	0.115785	-3.99533	6.46052e-05	0.000310857	TRUE	FALSE	FALSE	0.63	0.5	0.79	0.63	16.25	0.4	0.86	0.63	0.52	-0.66	-0.99	Psychiatric disorders	0.63 ( 0.5 - 0.79 )	0.63 ( 16.25 )	0.63 ( 0.52 )	-0.66 ( -0.99 )
HYPORESPONSIVE TO STIMULI	75	64603	720	9479263	15.2845	12.048	19.3904	2.72684	0.121399	22.4617	0	0	TRUE	TRUE	TRUE	15.28	12.05	19.39	15.27	905.74	15.03	15.51	13.92	11.41	3.8	3.45	Nervous system disorders	15.28 ( 12.05 - 19.39 )	15.27 ( 905.74 )	13.92 ( 11.41 )	3.8 ( 3.45 )
VISUAL IMPAIRMENT	74	64604	13438	9466545	0.806918	0.64202	1.01417	-0.214534	0.116634	-1.83937	0.0658602	0.131192	FALSE	FALSE	FALSE	0.81	0.64	1.01	0.81	3.4	0.58	1.04	0.81	0.67	-0.31	-0.64	Eye disorders	0.81 ( 0.64 - 1.01 )	0.81 ( 3.4 )	0.81 ( 0.67 )	-0.31 ( -0.64 )
POSTURE ABNORMAL	74	64604	1382	9478601	7.85613	6.21708	9.92729	2.06129	0.119385	17.266	0	0	TRUE	TRUE	TRUE	7.86	6.22	9.93	7.85	419.79	7.61	8.08	7.5	6.17	2.91	2.57	Musculoskeletal and connective tissue disorders	7.86 ( 6.22 - 9.93 )	7.85 ( 419.79 )	7.5 ( 6.17 )	2.91 ( 2.57 )
VACCINATION SITE OEDEMA	73	64605	1091	9478892	9.81724	7.74512	12.4437	2.28414	0.120958	18.8838	0	0	TRUE	TRUE	TRUE	9.82	7.75	12.44	9.81	541.23	9.57	10.04	9.25	7.59	3.21	2.86	General disorders and administration site conditions	9.82 ( 7.75 - 12.44 )	9.81 ( 541.23 )	9.25 ( 7.59 )	3.21 ( 2.86 )
INJECTION SITE NODULE	73	64605	3010	9476973	3.55762	2.82017	4.48791	1.26909	0.118518	10.708	0	0	TRUE	TRUE	TRUE	3.56	2.82	4.49	3.55	130.9	3.32	3.79	3.49	2.88	1.8	1.47	General disorders and administration site conditions	3.56 ( 2.82 - 4.49 )	3.55 ( 130.9 )	3.49 ( 2.88 )	1.8 ( 1.47 )
CONFUSIONAL STATE	73	64605	13611	9466372	0.785869	0.624309	0.989239	-0.240965	0.117421	-2.05215	0.0401555	0.0884464	FALSE	FALSE	FALSE	0.79	0.62	0.99	0.79	4.23	0.56	1.02	0.79	0.65	-0.35	-0.68	Psychiatric disorders	0.79 ( 0.62 - 0.99 )	0.79 ( 4.23 )	0.79 ( 0.65 )	-0.35 ( -0.68 )
ANGIOEDEMA	72	64606	5161	9474822	2.04596	1.62116	2.58206	0.715866	0.118736	6.02906	1.64915e-09	1.47659e-08	TRUE	TRUE	TRUE	2.05	1.62	2.58	2.04	37.93	1.81	2.28	2.03	1.67	1.02	0.68	Skin and subcutaneous tissue disorders	2.05 ( 1.62 - 2.58 )	2.04 ( 37.93 )	2.03 ( 1.67 )	1.02 ( 0.68 )
ANAPHYLACTIC REACTION	71	64607	10970	9469013	0.948586	0.751059	1.19806	-0.0527825	0.119127	-0.443077	0.65771	0.747678	FALSE	FALSE	FALSE	0.95	0.75	1.2	0.95	0.2	0.72	1.18	0.95	0.78	-0.08	-0.42	Immune system disorders	0.95 ( 0.75 - 1.2 )	0.95 ( 0.2 )	0.95 ( 0.78 )	-0.08 ( -0.42 )
MENINGITIS	70	64608	837	9479146	12.2703	9.61376	15.6609	2.50718	0.124483	20.1407	0	0	TRUE	TRUE	TRUE	12.27	9.61	15.66	12.26	667.98	12.01	12.5	11.39	9.29	3.51	3.15	Infections and infestations	12.27 ( 9.61 - 15.66 )	12.26 ( 667.98 )	11.39 ( 9.29 )	3.51 ( 3.15 )
POOR FEEDING INFANT	70	64608	357	9479626	28.7697	22.2646	37.1752	3.35932	0.130776	25.6876	0	0	TRUE	TRUE	TRUE	28.77	22.26	37.18	28.74	1567.03	28.48	29	24.19	19.52	4.6	4.23	Metabolism and nutrition disorders	28.77 ( 22.26 - 37.18 )	28.74 ( 1567.03 )	24.19 ( 19.52 )	4.6 ( 4.23 )
MIGRAINE	69	64609	20745	9459238	0.486966	0.384414	0.616877	-0.719561	0.12065	-5.96401	2.46123e-09	2.17013e-08	TRUE	FALSE	FALSE	0.49	0.38	0.62	0.49	37.13	0.25	0.72	0.49	0.4	-1.03	-1.38	Nervous system disorders	0.49 ( 0.38 - 0.62 )	0.49 ( 37.13 )	0.49 ( 0.4 )	-1.03 ( -1.38 )
MUSCLE TWITCHING	68	64610	6106	9473877	1.63298	1.28566	2.07412	0.490405	0.122005	4.01954	5.83108e-05	0.000282133	TRUE	TRUE	TRUE	1.63	1.29	2.07	1.63	16.48	1.39	1.87	1.63	1.33	0.7	0.35	Musculoskeletal and connective tissue disorders	1.63 ( 1.29 - 2.07 )	1.63 ( 16.48 )	1.63 ( 1.33 )	0.7 ( 0.35 )
PHOTOPHOBIA	66	64612	5486	9474497	1.76413	1.38379	2.24901	0.567659	0.123893	4.58186	4.60854e-06	2.6953e-05	TRUE	TRUE	TRUE	1.76	1.38	2.25	1.76	21.56	1.52	2.01	1.75	1.43	0.81	0.46	Eye disorders	1.76 ( 1.38 - 2.25 )	1.76 ( 21.56 )	1.75 ( 1.43 )	0.81 ( 0.46 )
INFLAMMATION	65	64613	11260	9468723	0.845953	0.662839	1.07965	-0.167291	0.124455	-1.34419	0.178887	0.287977	FALSE	FALSE	FALSE	0.85	0.66	1.08	0.85	1.81	0.6	1.09	0.85	0.69	-0.24	-0.6	General disorders and administration site conditions	0.85 ( 0.66 - 1.08 )	0.85 ( 1.81 )	0.85 ( 0.69 )	-0.24 ( -0.6 )
RASH GENERALISED	65	64613	2295	9477688	4.15445	3.24635	5.31656	1.42418	0.125841	11.3173	0	0	TRUE	TRUE	TRUE	4.15	3.25	5.32	4.15	151.25	3.9	4.4	4.06	3.31	2.02	1.66	Skin and subcutaneous tissue disorders	4.15 ( 3.25 - 5.32 )	4.15 ( 151.25 )	4.06 ( 3.31 )	2.02 ( 1.66 )
MUSCULOSKELETAL PAIN	63	64615	6401	9473582	1.44302	1.12577	1.84968	0.366741	0.126668	2.89529	0.00378809	0.0120071	TRUE	TRUE	TRUE	1.44	1.13	1.85	1.44	8.48	1.19	1.69	1.44	1.17	0.52	0.16	Musculoskeletal and connective tissue disorders	1.44 ( 1.13 - 1.85 )	1.44 ( 8.48 )	1.44 ( 1.17 )	0.52 ( 0.16 )
DEHYDRATION	62	64616	6168	9473815	1.47378	1.14745	1.89291	0.387829	0.127698	3.03709	0.00238877	0.00799479	TRUE	TRUE	TRUE	1.47	1.15	1.89	1.47	9.34	1.22	1.72	1.47	1.19	0.55	0.19	Metabolism and nutrition disorders	1.47 ( 1.15 - 1.89 )	1.47 ( 9.34 )	1.47 ( 1.19 )	0.55 ( 0.19 )
HYPERTONIA	62	64616	511	9479472	17.7998	13.6738	23.1707	2.87919	0.134542	21.3999	0	0	TRUE	TRUE	TRUE	17.8	13.67	23.17	17.78	875.86	17.52	18.05	15.97	12.81	4	3.61	Nervous system disorders	17.8 ( 13.67 - 23.17 )	17.78 ( 875.86 )	15.97 ( 12.81 )	4 ( 3.61 )
INJECTION SITE URTICARIA	62	64616	3490	9476493	2.6054	2.02657	3.34955	0.957585	0.128184	7.47039	7.99361e-14	9.2566e-13	TRUE	TRUE	TRUE	2.61	2.03	3.35	2.6	60.2	2.35	2.85	2.58	2.09	1.37	1	General disorders and administration site conditions	2.61 ( 2.03 - 3.35 )	2.6 ( 60.2 )	2.58 ( 2.09 )	1.37 ( 1 )
VACCINATION SITE WARMTH	62	64616	6523	9473460	1.39352	1.08503	1.78971	0.331832	0.127663	2.59928	0.00934206	0.0260887	TRUE	TRUE	TRUE	1.39	1.09	1.79	1.39	6.82	1.14	1.64	1.39	1.13	0.47	0.11	General disorders and administration site conditions	1.39 ( 1.09 - 1.79 )	1.39 ( 6.82 )	1.39 ( 1.13 )	0.47 ( 0.11 )
ALTERED STATE OF CONSCIOUSNESS	61	64617	2281	9477702	3.92248	3.04141	5.05879	1.36672	0.129798	10.5297	0	0	TRUE	TRUE	TRUE	3.92	3.04	5.06	3.92	129.24	3.67	4.17	3.84	3.11	1.94	1.57	Nervous system disorders	3.92 ( 3.04 - 5.06 )	3.92 ( 129.24 )	3.84 ( 3.11 )	1.94 ( 1.57 )
STARING	61	64617	939	9479044	9.52976	7.35462	12.3482	2.25442	0.132189	17.0545	0	0	TRUE	TRUE	TRUE	9.53	7.35	12.35	9.52	436.9	9.26	9.78	9	7.25	3.17	2.79	Psychiatric disorders	9.53 ( 7.35 - 12.35 )	9.52 ( 436.9 )	9 ( 7.25 )	3.17 ( 2.79 )
DEPRESSED LEVEL OF CONSCIOUSNESS	60	64618	3879	9476104	2.26834	1.75759	2.9275	0.819047	0.130154	6.29291	3.11562e-10	2.92532e-09	TRUE	TRUE	TRUE	2.27	1.76	2.93	2.27	41.86	2.01	2.52	2.25	1.82	1.17	0.8	Nervous system disorders	2.27 ( 1.76 - 2.93 )	2.27 ( 41.86 )	2.25 ( 1.82 )	1.17 ( 0.8 )
PALPITATIONS	57	64621	42732	9437251	0.194802	0.150218	0.252618	-1.63577	0.1326	-12.3361	0	0	TRUE	FALSE	FALSE	0.19	0.15	0.25	0.2	189.28	-0.06	0.46	0.2	0.16	-2.35	-2.73	Cardiac disorders	0.19 ( 0.15 - 0.25 )	0.2 ( 189.28 )	0.2 ( 0.16 )	-2.35 ( -2.73 )
APATHY	57	64621	1376	9478607	6.07613	4.66144	7.92017	1.80437	0.135226	13.3433	0	0	TRUE	TRUE	TRUE	6.08	4.66	7.92	6.07	231.9	5.81	6.34	5.87	4.7	2.55	2.17	Psychiatric disorders	6.08 ( 4.66 - 7.92 )	6.07 ( 231.9 )	5.87 ( 4.7 )	2.55 ( 2.17 )
ABNORMAL BEHAVIOUR	56	64622	1632	9478351	5.03292	3.85556	6.56981	1.616	0.135961	11.8857	0	0	TRUE	TRUE	TRUE	5.03	3.86	6.57	5.03	174.82	4.76	5.3	4.9	3.92	2.29	1.9	Psychiatric disorders	5.03 ( 3.86 - 6.57 )	5.03 ( 174.82 )	4.9 ( 3.92 )	2.29 ( 1.9 )
VIRAL INFECTION	55	64623	1646	9478337	4.90092	3.74584	6.41219	1.58942	0.137131	11.5905	0	0	TRUE	TRUE	TRUE	4.9	3.75	6.41	4.9	165.11	4.63	5.17	4.77	3.81	2.25	1.86	Infections and infestations	4.9 ( 3.75 - 6.41 )	4.9 ( 165.11 )	4.77 ( 3.81 )	2.25 ( 1.86 )
OEDEMA PERIPHERAL	55	64623	6717	9473266	1.20033	0.920458	1.56529	0.182595	0.135448	1.34808	0.177634	0.286224	FALSE	FALSE	FALSE	1.2	0.92	1.57	1.2	1.82	0.93	1.47	1.2	0.96	0.26	-0.13	General disorders and administration site conditions	1.2 ( 0.92 - 1.57 )	1.2 ( 1.82 )	1.2 ( 0.96 )	0.26 ( -0.13 )
SEPSIS	54	64624	4118	9475865	1.92279	1.46991	2.51521	0.653779	0.137029	4.7711	1.83224e-06	1.16153e-05	TRUE	TRUE	TRUE	1.92	1.47	2.52	1.92	23.59	1.65	2.19	1.91	1.53	0.93	0.54	Infections and infestations	1.92 ( 1.47 - 2.52 )	1.92 ( 23.59 )	1.91 ( 1.53 )	0.93 ( 0.54 )
EYE SWELLING	54	64624	6286	9473697	1.25935	0.963306	1.64636	0.230592	0.136723	1.68657	0.0916867	0.171616	FALSE	FALSE	FALSE	1.26	0.96	1.65	1.26	2.86	0.99	1.53	1.26	1	0.33	-0.06	Eye disorders	1.26 ( 0.96 - 1.65 )	1.26 ( 2.86 )	1.26 ( 1 )	0.33 ( -0.06 )
ABDOMINAL DISCOMFORT	53	64625	11887	9468096	0.653229	0.498693	0.855653	-0.425827	0.137723	-3.09191	0.00198874	0.00682697	TRUE	FALSE	FALSE	0.65	0.5	0.86	0.65	9.71	0.38	0.92	0.66	0.52	-0.61	-1	Gastrointestinal disorders	0.65 ( 0.5 - 0.86 )	0.65 ( 9.71 )	0.66 ( 0.52 )	-0.61 ( -1 )
CHEST DISCOMFORT	52	64626	34039	9445944	0.223288	0.170092	0.29312	-1.49929	0.138837	-10.799	0	0	TRUE	FALSE	FALSE	0.22	0.17	0.29	0.22	140.16	-0.05	0.5	0.23	0.18	-2.15	-2.55	General disorders and administration site conditions	0.22 ( 0.17 - 0.29 )	0.22 ( 140.16 )	0.23 ( 0.18 )	-2.15 ( -2.55 )
HYPOTHERMIA	52	64626	931	9479052	8.1924	6.19541	10.8331	2.10321	0.14255	14.7542	0	0	TRUE	TRUE	TRUE	8.19	6.2	10.83	8.19	310.73	7.91	8.47	7.81	6.18	2.96	2.56	General disorders and administration site conditions	8.19 ( 6.2 - 10.83 )	8.19 ( 310.73 )	7.81 ( 6.18 )	2.96 ( 2.56 )
FLOPPY INFANT	52	64626	81	9479902	94.1705	66.4689	133.417	4.54511	0.177741	25.5715	0	0	TRUE	TRUE	TRUE	94.17	66.47	133.42	94.1	2916.97	93.75	94.44	57.7	43.11	5.85	5.38	Musculoskeletal and connective tissue disorders	94.17 ( 66.47 - 133.42 )	94.1 ( 2916.97 )	57.7 ( 43.11 )	5.85 ( 5.38 )
MUSCLE RIGIDITY	52	64626	1055	9478928	7.22941	5.47192	9.55138	1.97816	0.142106	13.9203	0	0	TRUE	TRUE	TRUE	7.23	5.47	9.55	7.22	265.8	6.95	7.5	6.93	5.49	2.79	2.39	Musculoskeletal and connective tissue disorders	7.23 ( 5.47 - 9.55 )	7.22 ( 265.8 )	6.93 ( 5.49 )	2.79 ( 2.39 )
LIMB DISCOMFORT	51	64627	14175	9465808	0.526976	0.400253	0.69382	-0.6406	0.140335	-4.56479	5.00001e-06	2.90221e-05	TRUE	FALSE	FALSE	0.53	0.4	0.69	0.53	21.56	0.25	0.8	0.53	0.42	-0.92	-1.32	Musculoskeletal and connective tissue disorders	0.53 ( 0.4 - 0.69 )	0.53 ( 21.56 )	0.53 ( 0.42 )	-0.92 ( -1.32 )
DYSSTASIA	51	64627	6157	9473826	1.21426	0.921676	1.59973	0.194137	0.140662	1.38016	0.167537	0.274022	FALSE	FALSE	FALSE	1.21	0.92	1.6	1.21	1.91	0.94	1.49	1.21	0.96	0.28	-0.12	Nervous system disorders	1.21 ( 0.92 - 1.6 )	1.21 ( 1.91 )	1.21 ( 0.96 )	0.28 ( -0.12 )
JOINT RANGE OF MOTION DECREASED	50	64628	5251	9474732	1.39596	1.05651	1.84448	0.333585	0.142148	2.34675	0.0189381	0.0473316	TRUE	TRUE	TRUE	1.4	1.06	1.84	1.4	5.56	1.12	1.67	1.39	1.1	0.48	0.07	Musculoskeletal and connective tissue disorders	1.4 ( 1.06 - 1.84 )	1.4 ( 5.56 )	1.39 ( 1.1 )	0.48 ( 0.07 )
VACCINATION SITE INDURATION	50	64628	2435	9477548	3.01125	2.27557	3.98476	1.10235	0.14292	7.71306	1.22125e-14	1.49388e-13	TRUE	TRUE	TRUE	3.01	2.28	3.98	3.01	65.76	2.73	3.29	2.97	2.35	1.57	1.16	General disorders and administration site conditions	3.01 ( 2.28 - 3.98 )	3.01 ( 65.76 )	2.97 ( 2.35 )	1.57 ( 1.16 )
MENINGITIS BACTERIAL	50	64628	136	9479847	53.9277	38.9934	74.5817	3.98764	0.165434	24.1041	0	0	TRUE	TRUE	TRUE	53.93	38.99	74.58	53.89	1897.65	53.56	54.21	39.67	30.24	5.31	4.85	Infections and infestations	53.93 ( 38.99 - 74.58 )	53.89 ( 1897.65 )	39.67 ( 30.24 )	5.31 ( 4.85 )
TINNITUS	49	64629	28669	9451314	0.249947	0.188841	0.330827	-1.38651	0.143034	-9.69356	0	0	TRUE	FALSE	FALSE	0.25	0.19	0.33	0.25	110.02	-0.03	0.53	0.25	0.2	-1.99	-2.4	Ear and labyrinth disorders	0.25 ( 0.19 - 0.33 )	0.25 ( 110.02 )	0.25 ( 0.2 )	-1.99 ( -2.4 )
SEIZURE LIKE PHENOMENA	49	64629	1382	9478601	5.20002	3.91039	6.91496	1.64866	0.145421	11.3371	0	0	TRUE	TRUE	TRUE	5.2	3.91	6.91	5.2	160.41	4.91	5.48	5.05	3.98	2.34	1.92	Nervous system disorders	5.2 ( 3.91 - 6.91 )	5.2 ( 160.41 )	5.05 ( 3.98 )	2.34 ( 1.92 )
EMOTIONAL DISTRESS	49	64629	1630	9478353	4.40873	3.31781	5.85836	1.48359	0.145042	10.2287	0	0	TRUE	TRUE	TRUE	4.41	3.32	5.86	4.41	125.28	4.12	4.69	4.31	3.4	2.11	1.69	Psychiatric disorders	4.41 ( 3.32 - 5.86 )	4.41 ( 125.28 )	4.31 ( 3.4 )	2.11 ( 1.69 )
THROMBOCYTOPENIA	49	64629	4843	9475140	1.48334	1.11938	1.96563	0.394294	0.143632	2.74516	0.00604805	0.0179614	TRUE	TRUE	TRUE	1.48	1.12	1.97	1.48	7.63	1.2	1.76	1.48	1.17	0.56	0.15	Blood and lymphatic system disorders	1.48 ( 1.12 - 1.97 )	1.48 ( 7.63 )	1.48 ( 1.17 )	0.56 ( 0.15 )
RESPIRATORY ARREST	48	64630	1455	9478528	4.83821	3.62883	6.45064	1.57655	0.146752	10.7429	0	0	TRUE	TRUE	TRUE	4.84	3.63	6.45	4.84	141.38	4.55	5.12	4.71	3.7	2.24	1.82	Respiratory, thoracic and mediastinal disorders	4.84 ( 3.63 - 6.45 )	4.84 ( 141.38 )	4.71 ( 3.7 )	2.24 ( 1.82 )
NASAL CONGESTION	48	64630	10374	9469609	0.677943	0.510506	0.900296	-0.388693	0.144725	-2.68573	0.00723706	0.0207781	TRUE	FALSE	FALSE	0.68	0.51	0.9	0.68	7.3	0.39	0.96	0.68	0.54	-0.56	-0.97	Respiratory, thoracic and mediastinal disorders	0.68 ( 0.51 - 0.9 )	0.68 ( 7.3 )	0.68 ( 0.54 )	-0.56 ( -0.97 )
INJECTION SITE BRUISING	48	64630	5800	9474183	1.21317	0.913072	1.61189	0.193235	0.144987	1.33277	0.182607	0.290335	FALSE	FALSE	FALSE	1.21	0.91	1.61	1.21	1.78	0.93	1.5	1.21	0.95	0.28	-0.14	General disorders and administration site conditions	1.21 ( 0.91 - 1.61 )	1.21 ( 1.78 )	1.21 ( 0.95 )	0.28 ( -0.14 )
NERVOUSNESS	48	64630	3903	9476080	1.80317	1.35636	2.39717	0.589548	0.145276	4.05812	4.94694e-05	0.000243842	TRUE	TRUE	TRUE	1.8	1.36	2.4	1.8	16.95	1.52	2.09	1.79	1.41	0.84	0.43	Psychiatric disorders	1.8 ( 1.36 - 2.4 )	1.8 ( 16.95 )	1.79 ( 1.41 )	0.84 ( 0.43 )
BALANCE DISORDER	47	64631	10933	9469050	0.629831	0.472878	0.838878	-0.462304	0.146231	-3.16145	0.00156985	0.00557633	TRUE	FALSE	FALSE	0.63	0.47	0.84	0.63	10.17	0.34	0.92	0.63	0.5	-0.66	-1.08	Nervous system disorders	0.63 ( 0.47 - 0.84 )	0.63 ( 10.17 )	0.63 ( 0.5 )	-0.66 ( -1.08 )
RHINORRHOEA	47	64631	17133	9462850	0.401648	0.301625	0.53484	-0.912179	0.146118	-6.24275	4.29949e-10	3.9937e-09	TRUE	FALSE	FALSE	0.4	0.3	0.53	0.4	41.75	0.12	0.69	0.4	0.32	-1.31	-1.73	Respiratory, thoracic and mediastinal disorders	0.4 ( 0.3 - 0.53 )	0.4 ( 41.75 )	0.4 ( 0.32 )	-1.31 ( -1.73 )
DYSPHAGIA	47	64631	10112	9469871	0.681026	0.51129	0.907111	-0.384154	0.146257	-2.62657	0.00862498	0.0242029	TRUE	FALSE	FALSE	0.68	0.51	0.91	0.68	6.98	0.39	0.97	0.68	0.54	-0.55	-0.97	Gastrointestinal disorders	0.68 ( 0.51 - 0.91 )	0.68 ( 6.98 )	0.68 ( 0.54 )	-0.55 ( -0.97 )
INJECTION SITE INFLAMMATION	46	64632	3284	9476699	2.05383	1.53511	2.74783	0.719706	0.148523	4.84574	1.26142e-06	8.33115e-06	TRUE	TRUE	TRUE	2.05	1.54	2.75	2.05	24.51	1.76	2.34	2.04	1.6	1.03	0.6	General disorders and administration site conditions	2.05 ( 1.54 - 2.75 )	2.05 ( 24.51 )	2.04 ( 1.6 )	1.03 ( 0.6 )
PNEUMONIA	46	64632	12691	9467292	0.530934	0.397432	0.70928	-0.633118	0.147762	-4.28473	1.82963e-05	9.72871e-05	TRUE	FALSE	FALSE	0.53	0.4	0.71	0.53	18.98	0.24	0.82	0.53	0.42	-0.91	-1.33	Infections and infestations	0.53 ( 0.4 - 0.71 )	0.53 ( 18.98 )	0.53 ( 0.42 )	-0.91 ( -1.33 )
PERIPHERAL COLDNESS	45	64633	4559	9475424	1.44706	1.07876	1.9411	0.369536	0.149857	2.46592	0.0136662	0.0357941	TRUE	TRUE	TRUE	1.45	1.08	1.94	1.45	6.15	1.15	1.74	1.44	1.13	0.53	0.1	Vascular disorders	1.45 ( 1.08 - 1.94 )	1.45 ( 6.15 )	1.44 ( 1.13 )	0.53 ( 0.1 )
THROAT TIGHTNESS	44	64634	10172	9469811	0.633763	0.471281	0.852263	-0.456081	0.151133	-3.01775	0.00254662	0.00849035	TRUE	FALSE	FALSE	0.63	0.47	0.85	0.63	9.27	0.34	0.93	0.64	0.5	-0.65	-1.09	Respiratory, thoracic and mediastinal disorders	0.63 ( 0.47 - 0.85 )	0.63 ( 9.27 )	0.64 ( 0.5 )	-0.65 ( -1.09 )
BRADYCARDIA	44	64634	3599	9476384	1.79247	1.33138	2.41326	0.583596	0.151726	3.84639	0.000119873	0.000553774	TRUE	TRUE	TRUE	1.79	1.33	2.41	1.79	15.22	1.49	2.09	1.78	1.39	0.83	0.4	Cardiac disorders	1.79 ( 1.33 - 2.41 )	1.79 ( 15.22 )	1.78 ( 1.39 )	0.83 ( 0.4 )
MENINGITIS MENINGOCOCCAL	43	64635	45	9479938	140.15	92.2647	212.888	4.94271	0.213292	23.1734	0	0	TRUE	TRUE	TRUE	140.15	92.26	212.89	140.06	3035.89	139.64	140.48	72.11	50.82	6.17	5.64	Infections and infestations	140.15 ( 92.26 - 212.89 )	140.06 ( 3035.89 )	72.11 ( 50.82 )	6.17 ( 5.64 )
RASH PAPULAR	42	64636	5815	9474168	1.05868	0.781455	1.43426	0.0570262	0.15491	0.368125	0.71278	0.792637	FALSE	FALSE	FALSE	1.06	0.78	1.43	1.06	0.14	0.76	1.36	1.06	0.82	0.08	-0.36	Skin and subcutaneous tissue disorders	1.06 ( 0.78 - 1.43 )	1.06 ( 0.14 )	1.06 ( 0.82 )	0.08 ( -0.36 )
PETIT MAL EPILEPSY	39	64639	484	9479499	11.8171	8.5267	16.3772	2.46955	0.166501	14.832	0	0	TRUE	TRUE	TRUE	11.82	8.53	16.38	11.81	357.16	11.48	12.14	11	8.37	3.46	2.99	Nervous system disorders	11.82 ( 8.53 - 16.38 )	11.81 ( 357.16 )	11 ( 8.37 )	3.46 ( 2.99 )
VACCINE POSITIVE RECHALLENGE	39	64639	3277	9476706	1.74482	1.27232	2.39279	0.556652	0.161127	3.45475	0.0005508	0.00217936	TRUE	TRUE	TRUE	1.74	1.27	2.39	1.74	12.25	1.43	2.06	1.74	1.33	0.8	0.34	General disorders and administration site conditions	1.74 ( 1.27 - 2.39 )	1.74 ( 12.25 )	1.74 ( 1.33 )	0.8 ( 0.34 )
MENINGOCOCCAL SEPSIS	39	64639	32	9479951	178.742	111.987	285.289	5.18594	0.238551	21.7393	0	0	TRUE	TRUE	TRUE	178.74	111.99	285.29	178.63	3104.91	178.17	179.1	81.06	54.82	6.34	5.77	Infections and infestations	178.74 ( 111.99 - 285.29 )	178.63 ( 3104.91 )	81.06 ( 54.82 )	6.34 ( 5.77 )
AGITATION	39	64639	2015	9477968	2.83799	2.06706	3.89644	1.04309	0.161719	6.45006	1.11805e-10	1.07891e-09	TRUE	TRUE	TRUE	2.84	2.07	3.9	2.84	45.51	2.52	3.15	2.8	2.15	1.49	1.03	Psychiatric disorders	2.84 ( 2.07 - 3.9 )	2.84 ( 45.51 )	2.8 ( 2.15 )	1.49 ( 1.03 )
HYPERSOMNIA	39	64639	5910	9474073	0.967207	0.705871	1.3253	-0.0333432	0.160704	-0.207482	0.835633	0.885058	FALSE	FALSE	FALSE	0.97	0.71	1.33	0.97	0.04	0.65	1.28	0.97	0.74	-0.05	-0.51	Nervous system disorders	0.97 ( 0.71 - 1.33 )	0.97 ( 0.04 )	0.97 ( 0.74 )	-0.05 ( -0.51 )
INJECTION SITE DISCOLOURATION	38	64640	1785	9478198	3.12155	2.26351	4.30485	1.13833	0.163987	6.9416	3.8769e-12	4.03244e-11	TRUE	TRUE	TRUE	3.12	2.26	4.3	3.12	53.62	2.8	3.44	3.08	2.35	1.62	1.15	General disorders and administration site conditions	3.12 ( 2.26 - 4.3 )	3.12 ( 53.62 )	3.08 ( 2.35 )	1.62 ( 1.15 )
NASOPHARYNGITIS	38	64640	11898	9468085	0.467811	0.340192	0.643305	-0.759691	0.162528	-4.67421	2.95087e-06	1.80481e-05	TRUE	FALSE	FALSE	0.47	0.34	0.64	0.47	22.92	0.15	0.79	0.47	0.36	-1.09	-1.55	Infections and infestations	0.47 ( 0.34 - 0.64 )	0.47 ( 22.92 )	0.47 ( 0.36 )	-1.09 ( -1.55 )
LEUKOCYTOSIS	37	64641	1663	9478320	3.26237	2.35508	4.51918	1.18245	0.166265	7.11187	1.14486e-12	1.24289e-11	TRUE	TRUE	TRUE	3.26	2.36	4.52	3.26	56.75	2.94	3.59	3.21	2.45	1.68	1.21	Blood and lymphatic system disorders	3.26 ( 2.36 - 4.52 )	3.26 ( 56.75 )	3.21 ( 2.45 )	1.68 ( 1.21 )
ERYTHEMA MULTIFORME	37	64641	1850	9478133	2.93255	2.11774	4.06084	1.07587	0.166082	6.47796	9.29714e-11	9.02186e-10	TRUE	TRUE	TRUE	2.93	2.12	4.06	2.93	46.17	2.61	3.26	2.89	2.2	1.53	1.06	Skin and subcutaneous tissue disorders	2.93 ( 2.12 - 4.06 )	2.93 ( 46.17 )	2.89 ( 2.2 )	1.53 ( 1.06 )
DISORIENTATION	37	64641	5358	9474625	1.01217	0.732472	1.39867	0.0120954	0.165013	0.0732999	0.941567	0.958115	FALSE	FALSE	FALSE	1.01	0.73	1.4	1.01	0.01	0.69	1.34	1.01	0.77	0.02	-0.45	Psychiatric disorders	1.01 ( 0.73 - 1.4 )	1.01 ( 0.01 )	1.01 ( 0.77 )	0.02 ( -0.45 )
OEDEMA	37	64641	3224	9476759	1.68251	1.21669	2.32669	0.520289	0.165387	3.14589	0.00165582	0.00585776	TRUE	TRUE	TRUE	1.68	1.22	2.33	1.68	10.12	1.36	2.01	1.67	1.28	0.74	0.27	General disorders and administration site conditions	1.68 ( 1.22 - 2.33 )	1.68 ( 10.12 )	1.67 ( 1.28 )	0.74 ( 0.27 )
EYELID OEDEMA	36	64642	924	9479059	5.71322	4.09482	7.97126	1.74278	0.169928	10.256	0	0	TRUE	TRUE	TRUE	5.71	4.09	7.97	5.71	134.65	5.38	6.04	5.53	4.19	2.47	1.98	Eye disorders	5.71 ( 4.09 - 7.97 )	5.71 ( 134.65 )	5.53 ( 4.19 )	2.47 ( 1.98 )
BLISTER	36	64642	8332	9471651	0.633088	0.456298	0.878374	-0.457146	0.167073	-2.7362	0.00621525	0.0182055	TRUE	FALSE	FALSE	0.63	0.46	0.88	0.63	7.62	0.31	0.96	0.63	0.48	-0.66	-1.13	Skin and subcutaneous tissue disorders	0.63 ( 0.46 - 0.88 )	0.63 ( 7.62 )	0.63 ( 0.48 )	-0.66 ( -1.13 )
INFANT IRRITABILITY	36	64642	387	9479596	13.6416	9.69409	19.1967	2.61313	0.174291	14.9929	0	0	TRUE	TRUE	TRUE	13.64	9.69	19.2	13.63	385.63	13.29	13.98	12.56	9.44	3.65	3.16	Nervous system disorders	13.64 ( 9.69 - 19.2 )	13.63 ( 385.63 )	12.56 ( 9.44 )	3.65 ( 3.16 )
VOMITING PROJECTILE	35	64643	753	9479230	6.81592	4.85622	9.56645	1.91926	0.17296	11.0966	0	0	TRUE	TRUE	TRUE	6.82	4.86	9.57	6.81	165.89	6.47	7.15	6.55	4.94	2.71	2.22	Gastrointestinal disorders	6.82 ( 4.86 - 9.57 )	6.81 ( 165.89 )	6.55 ( 4.94 )	2.71 ( 2.22 )
PARTIAL SEIZURES	35	64643	573	9479410	8.95722	6.36684	12.6015	2.19246	0.174161	12.5887	0	0	TRUE	TRUE	TRUE	8.96	6.37	12.6	8.95	233.04	8.61	9.29	8.5	6.38	3.09	2.59	Nervous system disorders	8.96 ( 6.37 - 12.6 )	8.95 ( 233.04 )	8.5 ( 6.38 )	3.09 ( 2.59 )
SKIN LESION	35	64643	3019	9476964	1.69962	1.21787	2.37195	0.530407	0.170054	3.11905	0.00181432	0.00628834	TRUE	TRUE	TRUE	1.7	1.22	2.37	1.7	9.96	1.37	2.03	1.69	1.28	0.76	0.27	Skin and subcutaneous tissue disorders	1.7 ( 1.22 - 2.37 )	1.7 ( 9.96 )	1.69 ( 1.28 )	0.76 ( 0.27 )
HYPOPHAGIA	35	64643	2324	9477659	2.20806	1.58129	3.08327	0.792116	0.170345	4.65008	3.31811e-06	1.99431e-05	TRUE	TRUE	TRUE	2.21	1.58	3.08	2.21	22.78	1.87	2.54	2.19	1.66	1.13	0.65	Metabolism and nutrition disorders	2.21 ( 1.58 - 3.08 )	2.21 ( 22.78 )	2.19 ( 1.66 )	1.13 ( 0.65 )
BLINDNESS	34	64644	3213	9476770	1.55132	1.10639	2.17516	0.439104	0.172449	2.54628	0.0108876	0.0296889	TRUE	TRUE	TRUE	1.55	1.11	2.18	1.55	6.59	1.21	1.89	1.55	1.16	0.63	0.14	Eye disorders	1.55 ( 1.11 - 2.18 )	1.55 ( 6.59 )	1.55 ( 1.16 )	0.63 ( 0.14 )
VERTIGO	34	64644	18880	9461103	0.263567	0.188251	0.369014	-1.33345	0.171698	-7.76623	7.99361e-15	9.91778e-14	TRUE	FALSE	FALSE	0.26	0.19	0.37	0.26	69.8	-0.07	0.6	0.27	0.2	-1.91	-2.4	Ear and labyrinth disorders	0.26 ( 0.19 - 0.37 )	0.26 ( 69.8 )	0.27 ( 0.2 )	-1.91 ( -2.4 )
TONIC CLONIC MOVEMENTS	34	64644	403	9479580	12.3719	8.71729	17.5585	2.51542	0.17863	14.0817	0	0	TRUE	TRUE	TRUE	12.37	8.72	17.56	12.37	327.57	12.02	12.72	11.48	8.57	3.52	3.01	Nervous system disorders	12.37 ( 8.72 - 17.56 )	12.37 ( 327.57 )	11.48 ( 8.57 )	3.52 ( 3.01 )
WHEEZING	34	64644	7612	9472371	0.654501	0.467266	0.916764	-0.423881	0.171926	-2.46548	0.0136829	0.0357941	TRUE	FALSE	FALSE	0.65	0.47	0.92	0.65	6.17	0.32	0.99	0.66	0.49	-0.61	-1.1	Respiratory, thoracic and mediastinal disorders	0.65 ( 0.47 - 0.92 )	0.65 ( 6.17 )	0.66 ( 0.49 )	-0.61 ( -1.1 )
POOR QUALITY SLEEP	34	64644	2331	9477652	2.1385	1.52415	3.00048	0.760104	0.17279	4.39901	1.08746e-05	5.95871e-05	TRUE	TRUE	TRUE	2.14	1.52	3	2.14	20.3	1.8	2.48	2.12	1.6	1.09	0.59	Psychiatric disorders	2.14 ( 1.52 - 3 )	2.14 ( 20.3 )	2.12 ( 1.6 )	1.09 ( 0.59 )
INJECTION SITE DISCOMFORT	34	64644	1890	9478093	2.63761	1.87881	3.70287	0.969872	0.173079	5.60363	2.09914e-08	1.71183e-07	TRUE	TRUE	TRUE	2.64	1.88	3.7	2.64	33.94	2.3	2.98	2.61	1.96	1.38	0.89	General disorders and administration site conditions	2.64 ( 1.88 - 3.7 )	2.64 ( 33.94 )	2.61 ( 1.96 )	1.38 ( 0.89 )
PURPURA	34	64644	1240	9478743	4.0205	2.85938	5.65312	1.39141	0.173879	8.00216	1.33227e-15	1.71418e-14	TRUE	TRUE	TRUE	4.02	2.86	5.65	4.02	75.06	3.68	4.36	3.94	2.96	1.98	1.48	Skin and subcutaneous tissue disorders	4.02 ( 2.86 - 5.65 )	4.02 ( 75.06 )	3.94 ( 2.96 )	1.98 ( 1.48 )
EPISTAXIS	33	64645	5680	9474303	0.851487	0.604689	1.19901	-0.160771	0.174627	-0.920654	0.357231	0.4799	FALSE	FALSE	FALSE	0.85	0.6	1.2	0.85	0.85	0.51	1.19	0.85	0.64	-0.23	-0.73	Respiratory, thoracic and mediastinal disorders	0.85 ( 0.6 - 1.2 )	0.85 ( 0.85 )	0.85 ( 0.64 )	-0.23 ( -0.73 )
THROAT IRRITATION	33	64645	10271	9469712	0.470655	0.334387	0.662456	-0.753629	0.174402	-4.32122	1.55166e-05	8.3186e-05	TRUE	FALSE	FALSE	0.47	0.33	0.66	0.47	19.57	0.13	0.81	0.47	0.36	-1.08	-1.58	Respiratory, thoracic and mediastinal disorders	0.47 ( 0.33 - 0.66 )	0.47 ( 19.57 )	0.47 ( 0.36 )	-1.08 ( -1.58 )
SPEECH DISORDER	32	64646	5368	9474615	0.87369	0.617159	1.23685	-0.13503	0.177347	-0.761388	0.446426	0.559885	FALSE	FALSE	FALSE	0.87	0.62	1.24	0.87	0.58	0.53	1.22	0.87	0.65	-0.19	-0.7	Nervous system disorders	0.87 ( 0.62 - 1.24 )	0.87 ( 0.58 )	0.87 ( 0.65 )	-0.19 ( -0.7 )
HENOCH-SCHONLEIN PURPURA	32	64646	611	9479372	7.67974	5.38201	10.9584	2.03859	0.18139	11.2387	0	0	TRUE	TRUE	TRUE	7.68	5.38	10.96	7.68	176.58	7.32	8.03	7.34	5.45	2.88	2.36	Skin and subcutaneous tissue disorders	7.68 ( 5.38 - 10.96 )	7.68 ( 176.58 )	7.34 ( 5.45 )	2.88 ( 2.36 )
VACCINATION SITE INFLAMMATION	32	64646	1632	9478351	2.87489	2.026	4.07945	1.05601	0.178545	5.91455	3.3278e-09	2.89019e-08	TRUE	TRUE	TRUE	2.87	2.03	4.08	2.87	38.36	2.52	3.22	2.84	2.12	1.5	1	General disorders and administration site conditions	2.87 ( 2.03 - 4.08 )	2.87 ( 38.36 )	2.84 ( 2.12 )	1.5 ( 1 )
WEIGHT BEARING DIFFICULTY	32	64646	1496	9478487	3.13629	2.20954	4.45173	1.14304	0.178701	6.39638	1.59101e-10	1.51846e-09	TRUE	TRUE	TRUE	3.14	2.21	4.45	3.14	45.57	2.79	3.49	3.09	2.31	1.63	1.12	Musculoskeletal and connective tissue disorders	3.14 ( 2.21 - 4.45 )	3.14 ( 45.57 )	3.09 ( 2.31 )	1.63 ( 1.12 )
TACHYPNOEA	32	64646	1980	9478003	2.36952	1.67085	3.36034	0.862686	0.178243	4.83994	1.29877e-06	8.54534e-06	TRUE	TRUE	TRUE	2.37	1.67	3.36	2.37	24.91	2.02	2.72	2.35	1.75	1.23	0.72	Respiratory, thoracic and mediastinal disorders	2.37 ( 1.67 - 3.36 )	2.37 ( 24.91 )	2.35 ( 1.75 )	1.23 ( 0.72 )
URINARY TRACT INFECTION	32	64646	5103	9474880	0.919087	0.649191	1.30119	-0.0843748	0.177374	-0.475689	0.634296	0.726999	FALSE	FALSE	FALSE	0.92	0.65	1.3	0.92	0.23	0.57	1.27	0.92	0.69	-0.12	-0.62	Infections and infestations	0.92 ( 0.65 - 1.3 )	0.92 ( 0.23 )	0.92 ( 0.69 )	-0.12 ( -0.62 )
HYPOPNOEA	31	64647	1238	9478745	3.6715	2.57052	5.24403	1.3006	0.181883	7.15076	8.63087e-13	9.42882e-12	TRUE	TRUE	TRUE	3.67	2.57	5.24	3.67	58.76	3.31	4.03	3.6	2.68	1.85	1.33	Respiratory, thoracic and mediastinal disorders	3.67 ( 2.57 - 5.24 )	3.67 ( 58.76 )	3.6 ( 2.68 )	1.85 ( 1.33 )
RETCHING	31	64647	3045	9476938	1.49243	1.04761	2.12613	0.400406	0.18056	2.21757	0.0265839	0.0626544	FALSE	TRUE	FALSE	1.49	1.05	2.13	1.49	4.98	1.14	1.85	1.49	1.11	0.57	0.06	Gastrointestinal disorders	1.49 ( 1.05 - 2.13 )	1.49 ( 4.98 )	1.49 ( 1.11 )	0.57 ( 0.06 )
DECREASED ACTIVITY	30	64648	724	9479259	6.07578	4.21666	8.75457	1.80431	0.18636	9.68184	0	0	TRUE	TRUE	TRUE	6.08	4.22	8.75	6.07	122.09	5.71	6.44	5.87	4.33	2.55	2.02	General disorders and administration site conditions	6.08 ( 4.22 - 8.75 )	6.07 ( 122.09 )	5.87 ( 4.33 )	2.55 ( 2.02 )
MYOCLONUS	30	64648	621	9479362	7.08359	4.91019	10.219	1.95778	0.186974	10.4709	0	0	TRUE	TRUE	TRUE	7.08	4.91	10.22	7.08	149.45	6.71	7.45	6.8	5	2.77	2.24	Nervous system disorders	7.08 ( 4.91 - 10.22 )	7.08 ( 149.45 )	6.8 ( 5 )	2.77 ( 2.24 )
DIARRHOEA HAEMORRHAGIC	30	64648	937	9479046	4.69452	3.26345	6.75314	1.5464	0.185516	8.33565	0	0	TRUE	TRUE	TRUE	4.69	3.26	6.75	4.69	84.48	4.33	5.06	4.58	3.38	2.19	1.67	Gastrointestinal disorders	4.69 ( 3.26 - 6.75 )	4.69 ( 84.48 )	4.58 ( 3.38 )	2.19 ( 1.67 )
MASS	30	64648	2474	9477509	1.77771	1.24015	2.54828	0.575325	0.18372	3.13153	0.00173898	0.00610384	TRUE	TRUE	TRUE	1.78	1.24	2.55	1.78	10.08	1.42	2.14	1.77	1.31	0.82	0.3	General disorders and administration site conditions	1.78 ( 1.24 - 2.55 )	1.78 ( 10.08 )	1.77 ( 1.31 )	0.82 ( 0.3 )
NODULE	30	64648	3064	9476919	1.43531	1.0017	2.0566	0.361378	0.183508	1.96928	0.0489215	0.103252	FALSE	TRUE	FALSE	1.44	1	2.06	1.44	3.92	1.08	1.79	1.43	1.06	0.52	0	General disorders and administration site conditions	1.44 ( 1 - 2.06 )	1.44 ( 3.92 )	1.43 ( 1.06 )	0.52 ( 0 )
GUILLAIN-BARRE SYNDROME	30	64648	6384	9473599	0.688634	0.481035	0.985824	-0.373046	0.183045	-2.038	0.0415501	0.0903286	FALSE	FALSE	FALSE	0.69	0.48	0.99	0.69	4.2	0.33	1.05	0.69	0.51	-0.53	-1.05	Nervous system disorders	0.69 ( 0.48 - 0.99 )	0.69 ( 4.2 )	0.69 ( 0.51 )	-0.53 ( -1.05 )
BURNING SENSATION	29	64649	14889	9465094	0.285165	0.198079	0.410537	-1.25469	0.185918	-6.74861	1.49263e-11	1.5162e-10	TRUE	FALSE	FALSE	0.29	0.2	0.41	0.29	51.84	-0.08	0.65	0.29	0.21	-1.8	-2.33	Nervous system disorders	0.29 ( 0.2 - 0.41 )	0.29 ( 51.84 )	0.29 ( 0.21 )	-1.8 ( -2.33 )
LIVEDO RETICULARIS	29	64649	583	9479400	7.29371	5.023	10.5909	1.98701	0.190299	10.4415	0	0	TRUE	TRUE	TRUE	7.29	5.02	10.59	7.29	149.96	6.92	7.66	6.99	5.12	2.81	2.27	Skin and subcutaneous tissue disorders	7.29 ( 5.02 - 10.59 )	7.29 ( 149.96 )	6.99 ( 5.12 )	2.81 ( 2.27 )
DISTURBANCE IN ATTENTION	29	64649	10069	9469914	0.421887	0.292999	0.607472	-0.863018	0.186004	-4.63977	3.48792e-06	2.08914e-05	TRUE	FALSE	FALSE	0.42	0.29	0.61	0.42	22.9	0.06	0.79	0.42	0.31	-1.24	-1.77	Nervous system disorders	0.42 ( 0.29 - 0.61 )	0.42 ( 22.9 )	0.42 ( 0.31 )	-1.24 ( -1.77 )
ECZEMA	29	64649	3100	9476883	1.37132	0.951261	1.97688	0.315777	0.186604	1.69223	0.0906018	0.170136	FALSE	FALSE	FALSE	1.37	0.95	1.98	1.37	2.89	1.01	1.74	1.37	1.01	0.45	-0.08	Skin and subcutaneous tissue disorders	1.37 ( 0.95 - 1.98 )	1.37 ( 2.89 )	1.37 ( 1.01 )	0.45 ( -0.08 )
EYE PAIN	29	64649	8522	9471461	0.498553	0.34621	0.717932	-0.696045	0.186053	-3.74111	0.000183208	0.000822305	TRUE	FALSE	FALSE	0.5	0.35	0.72	0.5	14.57	0.13	0.86	0.5	0.37	-1	-1.53	Eye disorders	0.5 ( 0.35 - 0.72 )	0.5 ( 14.57 )	0.5 ( 0.37 )	-1 ( -1.53 )
MENINGISM	28	64650	162	9479821	25.344	16.9679	37.8547	3.23254	0.204701	15.7915	0	0	TRUE	TRUE	TRUE	25.34	16.97	37.85	25.33	558.01	24.93	25.73	21.75	15.55	4.44	3.87	Nervous system disorders	25.34 ( 16.97 - 37.85 )	25.33 ( 558.01 )	21.75 ( 15.55 )	4.44 ( 3.87 )
PARALYSIS	28	64650	3895	9476088	1.05369	0.726497	1.52823	0.0522943	0.189701	0.275666	0.782804	0.843506	FALSE	FALSE	FALSE	1.05	0.73	1.53	1.05	0.08	0.68	1.43	1.05	0.77	0.07	-0.46	Nervous system disorders	1.05 ( 0.73 - 1.53 )	1.05 ( 0.08 )	1.05 ( 0.77 )	0.07 ( -0.46 )
FACIAL PARALYSIS	28	64650	11285	9468698	0.363394	0.250772	0.526596	-1.01227	0.189258	-5.34862	8.86296e-08	6.81193e-07	TRUE	FALSE	FALSE	0.36	0.25	0.53	0.36	31.14	-0.01	0.73	0.37	0.27	-1.45	-1.99	Nervous system disorders	0.36 ( 0.25 - 0.53 )	0.36 ( 31.14 )	0.37 ( 0.27 )	-1.45 ( -1.99 )
JOINT SWELLING	28	64650	8688	9471295	0.472149	0.325777	0.684287	-0.750461	0.189328	-3.96382	7.37599e-05	0.000351016	TRUE	FALSE	FALSE	0.47	0.33	0.68	0.47	16.46	0.1	0.84	0.47	0.35	-1.08	-1.61	Musculoskeletal and connective tissue disorders	0.47 ( 0.33 - 0.68 )	0.47 ( 16.46 )	0.47 ( 0.35 )	-1.08 ( -1.61 )
NEUTROPENIA	28	64650	782	9479201	5.24994	3.60081	7.65435	1.65822	0.192376	8.61965	0	0	TRUE	TRUE	TRUE	5.25	3.6	7.65	5.25	92.96	4.87	5.63	5.1	3.72	2.35	1.81	Blood and lymphatic system disorders	5.25 ( 3.6 - 7.65 )	5.25 ( 92.96 )	5.1 ( 3.72 )	2.35 ( 1.81 )
URINARY INCONTINENCE	28	64650	2717	9477266	1.51072	1.04101	2.19235	0.412584	0.189995	2.17156	0.0298891	0.068583	FALSE	TRUE	FALSE	1.51	1.04	2.19	1.51	4.78	1.14	1.88	1.51	1.1	0.59	0.05	Renal and urinary disorders	1.51 ( 1.04 - 2.19 )	1.51 ( 4.78 )	1.51 ( 1.1 )	0.59 ( 0.05 )
MOVEMENT DISORDER	27	64651	4810	9475173	0.822679	0.563534	1.20099	-0.195189	0.19303	-1.01118	0.311928	0.438309	FALSE	FALSE	FALSE	0.82	0.56	1.2	0.82	1.03	0.44	1.2	0.82	0.6	-0.28	-0.83	Nervous system disorders	0.82 ( 0.56 - 1.2 )	0.82 ( 1.03 )	0.82 ( 0.6 )	-0.28 ( -0.83 )
ARTHRITIS	27	64651	5400	9474583	0.732748	0.50199	1.06958	-0.310953	0.192971	-1.6114	0.107093	0.193558	FALSE	FALSE	FALSE	0.73	0.5	1.07	0.73	2.62	0.35	1.11	0.73	0.54	-0.45	-0.99	Musculoskeletal and connective tissue disorders	0.73 ( 0.5 - 1.07 )	0.73 ( 2.62 )	0.73 ( 0.54 )	-0.45 ( -0.99 )
GENERAL PHYSICAL HEALTH DETERIORATION	27	64651	5569	9474414	0.710499	0.486761	1.03708	-0.341787	0.192956	-1.77132	0.0765077	0.148485	FALSE	FALSE	FALSE	0.71	0.49	1.04	0.71	3.17	0.33	1.09	0.71	0.52	-0.49	-1.04	General disorders and administration site conditions	0.71 ( 0.49 - 1.04 )	0.71 ( 3.17 )	0.71 ( 0.52 )	-0.49 ( -1.04 )
CIRCULATORY COLLAPSE	27	64651	2590	9477393	1.52819	1.04586	2.23296	0.424085	0.193491	2.19176	0.0283971	0.0656582	FALSE	TRUE	FALSE	1.53	1.05	2.23	1.53	4.88	1.15	1.91	1.52	1.11	0.61	0.06	Vascular disorders	1.53 ( 1.05 - 2.23 )	1.53 ( 4.88 )	1.52 ( 1.11 )	0.61 ( 0.06 )
STATUS EPILEPTICUS	26	64652	672	9479311	5.67282	3.8338	8.39399	1.73569	0.199913	8.68221	0	0	TRUE	TRUE	TRUE	5.67	3.83	8.39	5.67	96.31	5.28	6.06	5.5	3.96	2.46	1.89	Nervous system disorders	5.67 ( 3.83 - 8.39 )	5.67 ( 96.31 )	5.5 ( 3.96 )	2.46 ( 1.89 )
MONOPLEGIA	26	64652	2057	9477926	1.85298	1.25848	2.72831	0.616794	0.197391	3.12473	0.00177967	0.0062074	TRUE	TRUE	TRUE	1.85	1.26	2.73	1.85	10.08	1.47	2.24	1.84	1.33	0.88	0.32	Nervous system disorders	1.85 ( 1.26 - 2.73 )	1.85 ( 10.08 )	1.84 ( 1.33 )	0.88 ( 0.32 )
MUCOUS STOOLS	26	64652	678	9479305	5.62261	3.80012	8.31916	1.7268	0.19988	8.63916	0	0	TRUE	TRUE	TRUE	5.62	3.8	8.32	5.62	95.12	5.23	6.01	5.45	3.93	2.45	1.88	Gastrointestinal disorders	5.62 ( 3.8 - 8.32 )	5.62 ( 95.12 )	5.45 ( 3.93 )	2.45 ( 1.88 )
SLUGGISHNESS	26	64652	1295	9478688	2.94354	1.99633	4.34018	1.07961	0.198114	5.44944	5.05283e-08	4.02604e-07	TRUE	TRUE	TRUE	2.94	2	4.34	2.94	32.7	2.55	3.33	2.9	2.1	1.54	0.98	General disorders and administration site conditions	2.94 ( 2 - 4.34 )	2.94 ( 32.7 )	2.9 ( 2.1 )	1.54 ( 0.98 )
ENCEPHALITIS	25	64653	1434	9478549	2.5559	1.72104	3.79575	0.938405	0.201774	4.65076	3.30711e-06	1.99431e-05	TRUE	TRUE	TRUE	2.56	1.72	3.8	2.56	23.26	2.16	2.95	2.53	1.82	1.34	0.77	Infections and infestations	2.56 ( 1.72 - 3.8 )	2.56 ( 23.26 )	2.53 ( 1.82 )	1.34 ( 0.77 )
TEARFULNESS	25	64653	517	9479466	7.08997	4.74571	10.5922	1.95868	0.204817	9.5631	0	0	TRUE	TRUE	TRUE	7.09	4.75	10.59	7.09	124.7	6.69	7.49	6.81	4.86	2.77	2.19	Psychiatric disorders	7.09 ( 4.75 - 10.59 )	7.09 ( 124.7 )	6.81 ( 4.86 )	2.77 ( 2.19 )
INTUSSUSCEPTION	25	64653	1405	9478578	2.60866	1.75644	3.87438	0.958838	0.20181	4.75119	2.02222e-06	1.27268e-05	TRUE	TRUE	TRUE	2.61	1.76	3.87	2.61	24.36	2.21	3	2.58	1.85	1.37	0.8	Gastrointestinal disorders	2.61 ( 1.76 - 3.87 )	2.61 ( 24.36 )	2.58 ( 1.85 )	1.37 ( 0.8 )
HYPERAESTHESIA	25	64653	2201	9477782	1.66509	1.12253	2.4699	0.50988	0.201171	2.53455	0.011259	0.0302739	TRUE	TRUE	TRUE	1.67	1.12	2.47	1.66	6.56	1.27	2.06	1.66	1.19	0.73	0.16	Nervous system disorders	1.67 ( 1.12 - 2.47 )	1.66 ( 6.56 )	1.66 ( 1.19 )	0.73 ( 0.16 )
RESPIRATORY DISTRESS	25	64653	4660	9475323	0.786248	0.530673	1.16491	-0.240483	0.200575	-1.19897	0.230539	0.345212	FALSE	FALSE	FALSE	0.79	0.53	1.16	0.79	1.44	0.39	1.18	0.79	0.57	-0.34	-0.91	Respiratory, thoracic and mediastinal disorders	0.79 ( 0.53 - 1.16 )	0.79 ( 1.44 )	0.79 ( 0.57 )	-0.34 ( -0.91 )
AXILLARY PAIN	25	64653	12407	9467576	0.295069	0.199285	0.436889	-1.22055	0.20024	-6.09541	1.09157e-09	9.97929e-09	TRUE	FALSE	FALSE	0.3	0.2	0.44	0.3	42	-0.1	0.69	0.3	0.21	-1.75	-2.32	General disorders and administration site conditions	0.3 ( 0.2 - 0.44 )	0.3 ( 42 )	0.3 ( 0.21 )	-1.75 ( -2.32 )
OCULAR HYPERAEMIA	25	64653	3775	9476208	0.970664	0.654983	1.43849	-0.0297748	0.2007	-0.148355	0.882063	0.919518	FALSE	FALSE	FALSE	0.97	0.65	1.44	0.97	0.02	0.58	1.36	0.97	0.7	-0.04	-0.61	Eye disorders	0.97 ( 0.65 - 1.44 )	0.97 ( 0.02 )	0.97 ( 0.7 )	-0.04 ( -0.61 )
SALIVARY HYPERSECRETION	25	64653	717	9479266	5.11219	3.43074	7.61773	1.63163	0.203495	8.01802	1.11022e-15	1.43915e-14	TRUE	TRUE	TRUE	5.11	3.43	7.62	5.11	79.88	4.71	5.51	4.97	3.56	2.31	1.74	Gastrointestinal disorders	5.11 ( 3.43 - 7.62 )	5.11 ( 79.88 )	4.97 ( 3.56 )	2.31 ( 1.74 )
ADVERSE REACTION	25	64653	1898	9478085	1.93097	1.30131	2.8653	0.658023	0.201352	3.26803	0.00108299	0.00398549	TRUE	TRUE	TRUE	1.93	1.3	2.87	1.93	11.07	1.54	2.33	1.92	1.38	0.94	0.37	General disorders and administration site conditions	1.93 ( 1.3 - 2.87 )	1.93 ( 11.07 )	1.92 ( 1.38 )	0.94 ( 0.37 )
RASH MACULO-PAPULAR	24	64654	1517	9478466	2.31936	1.54958	3.47155	0.841292	0.20577	4.0885	4.34175e-05	0.000217338	TRUE	TRUE	TRUE	2.32	1.55	3.47	2.32	17.73	1.92	2.72	2.3	1.64	1.2	0.62	Skin and subcutaneous tissue disorders	2.32 ( 1.55 - 3.47 )	2.32 ( 17.73 )	2.3 ( 1.64 )	1.2 ( 0.62 )
HALLUCINATION	24	64654	3055	9476928	1.15152	0.770557	1.72084	0.141084	0.204962	0.688343	0.491237	0.602383	FALSE	FALSE	FALSE	1.15	0.77	1.72	1.15	0.47	0.75	1.55	1.15	0.82	0.2	-0.38	Psychiatric disorders	1.15 ( 0.77 - 1.72 )	1.15 ( 0.47 )	1.15 ( 0.82 )	0.2 ( -0.38 )
SWOLLEN TONGUE	24	64654	7463	9472520	0.471159	0.315575	0.70345	-0.752559	0.20449	-3.68017	0.000233078	0.00100711	TRUE	FALSE	FALSE	0.47	0.32	0.7	0.47	14.2	0.07	0.87	0.47	0.34	-1.08	-1.66	Gastrointestinal disorders	0.47 ( 0.32 - 0.7 )	0.47 ( 14.2 )	0.47 ( 0.34 )	-1.08 ( -1.66 )
MOANING	24	64654	467	9479516	7.53503	4.99909	11.3574	2.01956	0.209341	9.64725	0	0	TRUE	TRUE	TRUE	7.54	5	11.36	7.53	129.33	7.12	7.94	7.21	5.12	2.85	2.26	General disorders and administration site conditions	7.54 ( 5 - 11.36 )	7.53 ( 129.33 )	7.21 ( 5.12 )	2.85 ( 2.26 )
VACCINATION SITE MASS	24	64654	2522	9477461	1.39496	0.93315	2.08533	0.332868	0.205131	1.62271	0.104652	0.189948	FALSE	FALSE	FALSE	1.39	0.93	2.09	1.39	2.66	0.99	1.8	1.39	0.99	0.48	-0.1	General disorders and administration site conditions	1.39 ( 0.93 - 2.09 )	1.39 ( 2.66 )	1.39 ( 0.99 )	0.48 ( -0.1 )
PHARYNGITIS	24	64654	905	9479078	3.88806	2.59214	5.83188	1.35791	0.206851	6.56469	5.21403e-11	5.14589e-10	TRUE	TRUE	TRUE	3.89	2.59	5.83	3.89	50.14	3.48	4.29	3.81	2.72	1.93	1.35	Infections and infestations	3.89 ( 2.59 - 5.83 )	3.89 ( 50.14 )	3.81 ( 2.72 )	1.93 ( 1.35 )
CLONUS	24	64654	225	9479758	15.6398	10.2663	23.8258	2.74982	0.214771	12.8035	0	0	TRUE	TRUE	TRUE	15.64	10.27	23.83	15.63	297.08	15.21	16.06	14.22	10	3.83	3.22	Nervous system disorders	15.64 ( 10.27 - 23.83 )	15.63 ( 297.08 )	14.22 ( 10 )	3.83 ( 3.22 )
MUSCULOSKELETAL DISORDER	24	64654	1519	9478464	2.31631	1.54754	3.46697	0.839974	0.205768	4.08214	4.46237e-05	0.000222734	TRUE	TRUE	TRUE	2.32	1.55	3.47	2.32	17.67	1.91	2.72	2.3	1.64	1.2	0.62	Musculoskeletal and connective tissue disorders	2.32 ( 1.55 - 3.47 )	2.32 ( 17.67 )	2.3 ( 1.64 )	1.2 ( 0.62 )
INFECTION	24	64654	3731	9476252	0.942817	0.631078	1.40855	-0.0588836	0.204818	-0.287493	0.773735	0.836848	FALSE	FALSE	FALSE	0.94	0.63	1.41	0.94	0.08	0.54	1.34	0.94	0.67	-0.08	-0.66	Infections and infestations	0.94 ( 0.63 - 1.41 )	0.94 ( 0.08 )	0.94 ( 0.67 )	-0.08 ( -0.66 )
INJECTION SITE VESICLES	24	64654	1584	9478399	2.22124	1.48422	3.32425	0.798066	0.205703	3.87971	0.000104582	0.00048833	TRUE	TRUE	TRUE	2.22	1.48	3.32	2.22	15.87	1.82	2.62	2.2	1.57	1.14	0.56	General disorders and administration site conditions	2.22 ( 1.48 - 3.32 )	2.22 ( 15.87 )	2.2 ( 1.57 )	1.14 ( 0.56 )
CONSTIPATION	23	64655	3928	9476055	0.858187	0.569561	1.29307	-0.152934	0.209161	-0.731175	0.464672	0.579007	FALSE	FALSE	FALSE	0.86	0.57	1.29	0.86	0.54	0.45	1.27	0.86	0.61	-0.22	-0.81	Gastrointestinal disorders	0.86 ( 0.57 - 1.29 )	0.86 ( 0.54 )	0.86 ( 0.61 )	-0.22 ( -0.81 )
MYDRIASIS	23	64655	890	9479093	3.78881	2.50439	5.73197	1.33205	0.211228	6.30621	2.85945e-10	2.69938e-09	TRUE	TRUE	TRUE	3.79	2.5	5.73	3.79	46.01	3.37	4.2	3.72	2.63	1.89	1.3	Eye disorders	3.79 ( 2.5 - 5.73 )	3.79 ( 46.01 )	3.72 ( 2.63 )	1.89 ( 1.3 )
DEPRESSED MOOD	23	64655	2162	9477821	1.55948	1.03399	2.35203	0.444349	0.209658	2.1194	0.0340563	0.0767261	FALSE	TRUE	FALSE	1.56	1.03	2.35	1.56	4.57	1.15	1.97	1.55	1.1	0.64	0.04	Psychiatric disorders	1.56 ( 1.03 - 2.35 )	1.56 ( 4.57 )	1.55 ( 1.1 )	0.64 ( 0.04 )
INJECTION SITE MOVEMENT IMPAIRMENT	22	64656	354	9479629	9.11175	5.92294	14.0174	2.20957	0.219761	10.0544	0	0	TRUE	TRUE	TRUE	9.11	5.92	14.02	9.11	149.53	8.68	9.54	8.63	6.02	3.11	2.49	General disorders and administration site conditions	9.11 ( 5.92 - 14.02 )	9.11 ( 149.53 )	8.63 ( 6.02 )	3.11 ( 2.49 )
DECREASED EYE CONTACT	22	64656	440	9479543	7.33075	4.77701	11.2497	1.99208	0.218501	9.11701	0	0	TRUE	TRUE	TRUE	7.33	4.78	11.25	7.33	114.51	6.9	7.76	7.03	4.91	2.81	2.2	Psychiatric disorders	7.33 ( 4.78 - 11.25 )	7.33 ( 114.51 )	7.03 ( 4.91 )	2.81 ( 2.2 )
CONJUNCTIVITIS	22	64656	1314	9478669	2.45452	1.61043	3.74102	0.89793	0.215014	4.17614	2.96499e-05	0.000151923	TRUE	TRUE	TRUE	2.45	1.61	3.74	2.45	18.64	2.03	2.88	2.43	1.71	1.28	0.67	Infections and infestations	2.45 ( 1.61 - 3.74 )	2.45 ( 18.64 )	2.43 ( 1.71 )	1.28 ( 0.67 )
VACCINATION SITE CELLULITIS	22	64656	510	9479473	6.32452	4.12709	9.69195	1.84443	0.217786	8.46901	0	0	TRUE	TRUE	TRUE	6.32	4.13	9.69	6.32	94.51	5.9	6.75	6.1	4.27	2.61	1.99	Infections and infestations	6.32 ( 4.13 - 9.69 )	6.32 ( 94.51 )	6.1 ( 4.27 )	2.61 ( 1.99 )
PHARYNGEAL ERYTHEMA	22	64656	707	9479276	4.56215	2.9844	6.97401	1.51779	0.216528	7.00968	2.38876e-12	2.51471e-11	TRUE	TRUE	TRUE	4.56	2.98	6.97	4.56	59.32	4.14	4.99	4.45	3.12	2.15	1.54	Respiratory, thoracic and mediastinal disorders	4.56 ( 2.98 - 6.97 )	4.56 ( 59.32 )	4.45 ( 3.12 )	2.15 ( 1.54 )
LYMPH NODE PAIN	22	64656	9715	9470268	0.331691	0.218281	0.504022	-1.10355	0.213478	-5.16939	2.34866e-07	1.72865e-06	TRUE	FALSE	FALSE	0.33	0.22	0.5	0.33	29.55	-0.09	0.75	0.33	0.23	-1.58	-2.19	Blood and lymphatic system disorders	0.33 ( 0.22 - 0.5 )	0.33 ( 29.55 )	0.33 ( 0.23 )	-1.58 ( -2.19 )
DIET REFUSAL	22	64656	405	9479578	7.9643	5.1853	12.2327	2.07497	0.21895	9.4769	0	0	TRUE	TRUE	TRUE	7.96	5.19	12.23	7.96	127.03	7.53	8.39	7.6	5.31	2.93	2.31	Metabolism and nutrition disorders	7.96 ( 5.19 - 12.23 )	7.96 ( 127.03 )	7.6 ( 5.31 )	2.93 ( 2.31 )
ABASIA	22	64656	412	9479571	7.82898	5.09815	12.0226	2.05783	0.218855	9.40274	0	0	TRUE	TRUE	TRUE	7.83	5.1	12.02	7.83	124.36	7.4	8.26	7.48	5.22	2.9	2.29	General disorders and administration site conditions	7.83 ( 5.1 - 12.02 )	7.83 ( 124.36 )	7.48 ( 5.22 )	2.9 ( 2.29 )
CHROMATURIA	21	64657	1453	9478530	2.11875	1.37708	3.25985	0.750825	0.219825	3.41556	0.000636501	0.00250703	TRUE	TRUE	TRUE	2.12	1.38	3.26	2.12	12.22	1.69	2.55	2.1	1.47	1.07	0.45	Renal and urinary disorders	2.12 ( 1.38 - 3.26 )	2.12 ( 12.22 )	2.1 ( 1.47 )	1.07 ( 0.45 )
HYPOKINESIA	21	64657	2408	9477575	1.27833	0.83187	1.96442	0.245558	0.219203	1.12023	0.262615	0.38257	FALSE	FALSE	FALSE	1.28	0.83	1.96	1.28	1.26	0.85	1.71	1.28	0.89	0.35	-0.27	Nervous system disorders	1.28 ( 0.83 - 1.96 )	1.28 ( 1.26 )	1.28 ( 0.89 )	0.35 ( -0.27 )
INFLUENZA	21	64657	10937	9469046	0.281198	0.183254	0.43149	-1.2687	0.218463	-5.80738	6.34579e-09	5.40325e-08	TRUE	FALSE	FALSE	0.28	0.18	0.43	0.28	38.5	-0.15	0.71	0.28	0.2	-1.82	-2.44	Infections and infestations	0.28 ( 0.18 - 0.43 )	0.28 ( 38.5 )	0.28 ( 0.2 )	-1.82 ( -2.44 )
IMMUNE THROMBOCYTOPENIA	21	64657	2153	9477830	1.42978	0.930216	2.19762	0.357519	0.219315	1.63016	0.103067	0.188054	FALSE	FALSE	FALSE	1.43	0.93	2.2	1.43	2.69	1	1.86	1.43	0.99	0.51	-0.11	Blood and lymphatic system disorders	1.43 ( 0.93 - 2.2 )	1.43 ( 2.69 )	1.43 ( 0.99 )	0.51 ( -0.11 )
UPPER RESPIRATORY TRACT INFECTION	21	64657	1562	9478421	1.97087	1.28125	3.03169	0.678477	0.219715	3.08798	0.00201521	0.00690419	TRUE	TRUE	TRUE	1.97	1.28	3.03	1.97	9.91	1.54	2.4	1.96	1.37	0.97	0.35	Infections and infestations	1.97 ( 1.28 - 3.03 )	1.97 ( 9.91 )	1.96 ( 1.37 )	0.97 ( 0.35 )
MUSCLE TIGHTNESS	21	64657	4119	9475864	0.74719	0.486605	1.14732	-0.291436	0.218809	-1.33192	0.182886	0.290378	FALSE	FALSE	FALSE	0.75	0.49	1.15	0.75	1.79	0.32	1.18	0.75	0.52	-0.42	-1.03	Musculoskeletal and connective tissue disorders	0.75 ( 0.49 - 1.15 )	0.75 ( 1.79 )	0.75 ( 0.52 )	-0.42 ( -1.03 )
INFANTILE APNOEA	21	64657	134	9479849	22.9774	14.5043	36.4003	3.13451	0.234728	13.3538	0	0	TRUE	TRUE	TRUE	22.98	14.5	36.4	22.97	381.51	22.51	23.43	19.99	13.61	4.32	3.66	Respiratory, thoracic and mediastinal disorders	22.98 ( 14.5 - 36.4 )	22.97 ( 381.51 )	19.99 ( 13.61 )	4.32 ( 3.66 )
FAECES DISCOLOURED	21	64657	1266	9478717	2.43175	1.57981	3.74313	0.888613	0.220056	4.03813	5.38798e-05	0.000263632	TRUE	TRUE	TRUE	2.43	1.58	3.74	2.43	17.41	2	2.86	2.41	1.68	1.27	0.65	Gastrointestinal disorders	2.43 ( 1.58 - 3.74 )	2.43 ( 17.41 )	2.41 ( 1.68 )	1.27 ( 0.65 )
MYOSITIS	20	64658	1048	9478935	2.79773	1.79734	4.35493	1.02881	0.225765	4.55699	5.18912e-06	2.9846e-05	TRUE	TRUE	TRUE	2.8	1.8	4.35	2.8	22.66	2.35	3.24	2.76	1.91	1.47	0.83	Musculoskeletal and connective tissue disorders	2.8 ( 1.8 - 4.35 )	2.8 ( 22.66 )	2.76 ( 1.91 )	1.47 ( 0.83 )
OPISTHOTONUS	20	64658	288	9479695	10.1814	6.47061	16.0204	2.32057	0.231274	10.0338	0	0	TRUE	TRUE	TRUE	10.18	6.47	16.02	10.18	154.79	9.73	10.63	9.58	6.56	3.26	2.61	Nervous system disorders	10.18 ( 6.47 - 16.02 )	10.18 ( 154.79 )	9.58 ( 6.56 )	3.26 ( 2.61 )
SENSORY LOSS	20	64658	2023	9477960	1.44919	0.932869	2.2513	0.371008	0.224744	1.6508	0.098779	0.181757	FALSE	FALSE	FALSE	1.45	0.93	2.25	1.45	2.76	1.01	1.89	1.44	1	0.53	-0.1	Nervous system disorders	1.45 ( 0.93 - 2.25 )	1.45 ( 2.76 )	1.44 ( 1 )	0.53 ( -0.1 )
CHOKING	20	64658	940	9479043	3.11921	2.00292	4.85765	1.13758	0.226008	5.03337	4.81935e-07	3.43127e-06	TRUE	TRUE	TRUE	3.12	2	4.86	3.12	28.19	2.68	3.56	3.07	2.12	1.62	0.98	Respiratory, thoracic and mediastinal disorders	3.12 ( 2 - 4.86 )	3.12 ( 28.19 )	3.07 ( 2.12 )	1.62 ( 0.98 )
INJECTION SITE HYPOAESTHESIA	20	64658	1325	9478658	2.21278	1.42279	3.44142	0.794251	0.225323	3.52495	0.000423565	0.00173522	TRUE	TRUE	TRUE	2.21	1.42	3.44	2.21	13.09	1.77	2.65	2.19	1.52	1.13	0.5	General disorders and administration site conditions	2.21 ( 1.42 - 3.44 )	2.21 ( 13.09 )	2.19 ( 1.52 )	1.13 ( 0.5 )
LEUKOPENIA	20	64658	762	9479221	3.84791	2.46818	5.99894	1.34753	0.226557	5.94788	2.7164e-09	2.38303e-08	TRUE	TRUE	TRUE	3.85	2.47	6	3.85	41.07	3.4	4.29	3.77	2.6	1.92	1.28	Blood and lymphatic system disorders	3.85 ( 2.47 - 6 )	3.85 ( 41.07 )	3.77 ( 2.6 )	1.92 ( 1.28 )
DROOLING	20	64658	672	9479311	4.3633	2.79664	6.8076	1.47323	0.226944	6.49159	8.49343e-11	8.28825e-10	TRUE	TRUE	TRUE	4.36	2.8	6.81	4.36	50.34	3.92	4.81	4.27	2.94	2.09	1.45	Nervous system disorders	4.36 ( 2.8 - 6.81 )	4.36 ( 50.34 )	4.27 ( 2.94 )	2.09 ( 1.45 )
PHARYNGEAL OEDEMA	20	64658	928	9479055	3.15955	2.0287	4.92076	1.15043	0.226038	5.08954	3.58938e-07	2.58704e-06	TRUE	TRUE	TRUE	3.16	2.03	4.92	3.16	28.89	2.72	3.6	3.11	2.15	1.64	1	Respiratory, thoracic and mediastinal disorders	3.16 ( 2.03 - 4.92 )	3.16 ( 28.89 )	3.11 ( 2.15 )	1.64 ( 1 )
HEMIPARESIS	19	64659	3706	9476277	0.751375	0.47868	1.17942	-0.28585	0.230037	-1.24263	0.214006	0.328614	FALSE	FALSE	FALSE	0.75	0.48	1.18	0.75	1.55	0.3	1.2	0.75	0.52	-0.41	-1.06	Nervous system disorders	0.75 ( 0.48 - 1.18 )	0.75 ( 1.55 )	0.75 ( 0.52 )	-0.41 ( -1.06 )
SKIN REACTION	19	64659	1943	9478040	1.43341	0.912235	2.25234	0.360056	0.230568	1.5616	0.118382	0.209422	FALSE	FALSE	FALSE	1.43	0.91	2.25	1.43	2.47	0.98	1.89	1.43	0.98	0.52	-0.13	Skin and subcutaneous tissue disorders	1.43 ( 0.91 - 2.25 )	1.43 ( 2.47 )	1.43 ( 0.98 )	0.52 ( -0.13 )
FLATULENCE	19	64659	2214	9477769	1.25792	0.800766	1.97606	0.22946	0.230432	0.995782	0.319356	0.444845	FALSE	FALSE	FALSE	1.26	0.8	1.98	1.26	1	0.81	1.71	1.26	0.86	0.33	-0.32	Gastrointestinal disorders	1.26 ( 0.8 - 1.98 )	1.26 ( 1 )	1.26 ( 0.86 )	0.33 ( -0.32 )
ENCEPHALOPATHY	19	64659	1446	9478537	1.92618	1.22492	3.02892	0.655541	0.230952	2.83843	0.0045336	0.0138642	TRUE	TRUE	TRUE	1.93	1.22	3.03	1.93	8.35	1.47	2.38	1.91	1.31	0.94	0.29	Nervous system disorders	1.93 ( 1.22 - 3.03 )	1.93 ( 8.35 )	1.91 ( 1.31 )	0.94 ( 0.29 )
DYSARTHRIA	19	64659	4504	9475479	0.618198	0.393917	0.970176	-0.480947	0.229933	-2.09168	0.0364669	0.0814177	FALSE	FALSE	FALSE	0.62	0.39	0.97	0.62	4.46	0.17	1.07	0.62	0.43	-0.69	-1.34	Nervous system disorders	0.62 ( 0.39 - 0.97 )	0.62 ( 4.46 )	0.62 ( 0.43 )	-0.69 ( -1.34 )
ABNORMAL FAECES	18	64660	799	9479184	3.30264	2.06991	5.26951	1.19472	0.238375	5.01194	5.38842e-07	3.80475e-06	TRUE	TRUE	TRUE	3.3	2.07	5.27	3.3	28.25	2.83	3.77	3.25	2.2	1.7	1.03	Gastrointestinal disorders	3.3 ( 2.07 - 5.27 )	3.3 ( 28.25 )	3.25 ( 2.2 )	1.7 ( 1.03 )
MENINGOCOCCAL BACTERAEMIA	18	64660	16	9479967	164.939	84.1071	323.455	5.10558	0.343615	14.8584	0	0	TRUE	TRUE	TRUE	164.94	84.11	323.46	164.89	1379.86	164.22	165.57	78.13	44.47	6.29	5.47	Infections and infestations	164.94 ( 84.11 - 323.46 )	164.89 ( 1379.86 )	78.13 ( 44.47 )	6.29 ( 5.47 )
LISTLESS	18	64660	996	9478987	2.64935	1.66216	4.22285	0.974314	0.237855	4.09625	4.19899e-05	0.00021141	TRUE	TRUE	TRUE	2.65	1.66	4.22	2.65	18.15	2.18	3.11	2.62	1.77	1.39	0.72	Psychiatric disorders	2.65 ( 1.66 - 4.22 )	2.65 ( 18.15 )	2.62 ( 1.77 )	1.39 ( 0.72 )
ADVERSE EVENT	18	64660	2637	9477346	1.00049	0.629315	1.59059	0.000491397	0.236538	0.00207745	0.998342	0.998342	FALSE	FALSE	FALSE	1	0.63	1.59	1	0	0.54	1.46	1	0.68	0	-0.66	General disorders and administration site conditions	1 ( 0.63 - 1.59 )	1 ( 0 )	1 ( 0.68 )	0 ( -0.66 )
STRABISMUS	18	64660	423	9479560	6.23856	3.89223	9.99932	1.83075	0.240697	7.60603	2.81997e-14	3.37813e-13	TRUE	TRUE	TRUE	6.24	3.89	10	6.24	75.93	5.77	6.71	6.02	4.06	2.59	1.91	Eye disorders	6.24 ( 3.89 - 10 )	6.24 ( 75.93 )	6.02 ( 4.06 )	2.59 ( 1.91 )
HYPERTENSION	18	64660	20540	9459443	0.128204	0.0807518	0.203541	-2.05413	0.235839	-8.70991	0	0	TRUE	FALSE	FALSE	0.13	0.08	0.2	0.13	106.58	-0.33	0.59	0.13	0.09	-2.95	-3.61	Vascular disorders	0.13 ( 0.08 - 0.2 )	0.13 ( 106.58 )	0.13 ( 0.09 )	-2.95 ( -3.61 )
LYMPHADENITIS	18	64660	1533	9478450	1.7212	1.08142	2.73948	0.543023	0.237115	2.29013	0.0220139	0.0537809	FALSE	TRUE	FALSE	1.72	1.08	2.74	1.72	5.37	1.26	2.19	1.71	1.16	0.78	0.11	Blood and lymphatic system disorders	1.72 ( 1.08 - 2.74 )	1.72 ( 5.37 )	1.71 ( 1.16 )	0.78 ( 0.11 )
BRONCHIOLITIS	18	64660	424	9479559	6.22385	3.88314	9.97551	1.82839	0.240686	7.59658	3.04201e-14	3.61916e-13	TRUE	TRUE	TRUE	6.22	3.88	9.98	6.22	75.69	5.75	6.69	6.01	4.05	2.59	1.91	Infections and infestations	6.22 ( 3.88 - 9.98 )	6.22 ( 75.69 )	6.01 ( 4.05 )	2.59 ( 1.91 )
EAR INFECTION	18	64660	1670	9478313	1.57998	0.992913	2.51415	0.457412	0.237002	1.92999	0.0536079	0.111384	FALSE	FALSE	FALSE	1.58	0.99	2.51	1.58	3.79	1.12	2.04	1.57	1.07	0.65	-0.01	Infections and infestations	1.58 ( 0.99 - 2.51 )	1.58 ( 3.79 )	1.57 ( 1.07 )	0.65 ( -0.01 )
VACCINATION SITE RASH	18	64660	4147	9475836	0.636093	0.400335	1.01069	-0.452411	0.236246	-1.915	0.0554926	0.114478	FALSE	FALSE	FALSE	0.64	0.4	1.01	0.64	3.73	0.17	1.1	0.64	0.43	-0.65	-1.31	General disorders and administration site conditions	0.64 ( 0.4 - 1.01 )	0.64 ( 3.73 )	0.64 ( 0.43 )	-0.65 ( -1.31 )
PAIN IN JAW	18	64660	4406	9475577	0.598684	0.376814	0.951194	-0.513021	0.236216	-2.17183	0.0298687	0.068583	FALSE	FALSE	FALSE	0.6	0.38	0.95	0.6	4.82	0.14	1.06	0.6	0.41	-0.74	-1.4	Musculoskeletal and connective tissue disorders	0.6 ( 0.38 - 0.95 )	0.6 ( 4.82 )	0.6 ( 0.41 )	-0.74 ( -1.4 )
IMMUNE THROMBOCYTOPENIC PURPURA	18	64660	393	9479590	6.71481	4.18629	10.7706	1.90432	0.241072	7.89937	2.88658e-15	3.68676e-14	TRUE	TRUE	TRUE	6.71	4.19	10.77	6.71	83.69	6.24	7.19	6.46	4.35	2.69	2.02	Blood and lymphatic system disorders	6.71 ( 4.19 - 10.77 )	6.71 ( 83.69 )	6.46 ( 4.35 )	2.69 ( 2.02 )
PAIN OF SKIN	17	64661	3707	9476276	0.672081	0.417322	1.08236	-0.397376	0.243123	-1.63447	0.102161	0.186597	FALSE	FALSE	FALSE	0.67	0.42	1.08	0.67	2.71	0.2	1.15	0.67	0.45	-0.57	-1.25	Skin and subcutaneous tissue disorders	0.67 ( 0.42 - 1.08 )	0.67 ( 2.71 )	0.67 ( 0.45 )	-0.57 ( -1.25 )
ABDOMINAL DISTENSION	17	64661	4441	9475542	0.560957	0.348383	0.903238	-0.578111	0.243031	-2.37875	0.0173715	0.0436046	TRUE	FALSE	FALSE	0.56	0.35	0.9	0.56	5.82	0.08	1.04	0.56	0.38	-0.83	-1.51	Gastrointestinal disorders	0.56 ( 0.35 - 0.9 )	0.56 ( 5.82 )	0.56 ( 0.38 )	-0.83 ( -1.51 )
HEAD DISCOMFORT	17	64661	6568	9473415	0.37921	0.235578	0.610414	-0.969665	0.242881	-3.99234	6.54246e-05	0.00031393	TRUE	FALSE	FALSE	0.38	0.24	0.61	0.38	17.23	-0.1	0.86	0.38	0.26	-1.39	-2.07	Nervous system disorders	0.38 ( 0.24 - 0.61 )	0.38 ( 17.23 )	0.38 ( 0.26 )	-1.39 ( -2.07 )
LOCALISED OEDEMA	17	64661	641	9479342	3.888	2.40176	6.29396	1.3579	0.245762	5.52524	3.29039e-08	2.63383e-07	TRUE	TRUE	TRUE	3.89	2.4	6.29	3.89	35.52	3.41	4.37	3.81	2.55	1.93	1.24	General disorders and administration site conditions	3.89 ( 2.4 - 6.29 )	3.89 ( 35.52 )	3.81 ( 2.55 )	1.93 ( 1.24 )
FACE OEDEMA	17	64661	1338	9478645	1.8625	1.15428	3.00526	0.621921	0.244103	2.54777	0.0108412	0.0296089	TRUE	TRUE	TRUE	1.86	1.15	3.01	1.86	6.7	1.38	2.34	1.85	1.24	0.89	0.2	General disorders and administration site conditions	1.86 ( 1.15 - 3.01 )	1.86 ( 6.7 )	1.85 ( 1.24 )	0.89 ( 0.2 )
INFANTILE SPASMS	17	64661	168	9479815	14.8353	9.00797	24.4325	2.69701	0.254542	10.5956	0	0	TRUE	TRUE	TRUE	14.84	9.01	24.43	14.83	199.14	14.33	15.33	13.56	8.93	3.76	3.05	Nervous system disorders	14.84 ( 9.01 - 24.43 )	14.83 ( 199.14 )	13.56 ( 8.93 )	3.76 ( 3.05 )
FEEDING DISORDER	17	64661	3046	9476937	0.817984	0.507799	1.31764	-0.200913	0.243243	-0.825975	0.408818	0.530317	FALSE	FALSE	FALSE	0.82	0.51	1.32	0.82	0.68	0.34	1.29	0.82	0.55	-0.29	-0.97	Metabolism and nutrition disorders	0.82 ( 0.51 - 1.32 )	0.82 ( 0.68 )	0.82 ( 0.55 )	-0.29 ( -0.97 )
HYPERVENTILATION	17	64661	2068	9477915	1.20495	0.747557	1.9422	0.186438	0.243562	0.765461	0.443997	0.559512	FALSE	FALSE	FALSE	1.2	0.75	1.94	1.2	0.59	0.73	1.68	1.2	0.81	0.27	-0.42	Respiratory, thoracic and mediastinal disorders	1.2 ( 0.75 - 1.94 )	1.2 ( 0.59 )	1.2 ( 0.81 )	0.27 ( -0.42 )
RESPIRATORY TRACT CONGESTION	17	64661	9816	9470167	0.253647	0.157606	0.408212	-1.37181	0.242778	-5.65049	1.59993e-08	1.3171e-07	TRUE	FALSE	FALSE	0.25	0.16	0.41	0.25	37.26	-0.22	0.73	0.26	0.17	-1.97	-2.65	Respiratory, thoracic and mediastinal disorders	0.25 ( 0.16 - 0.41 )	0.25 ( 37.26 )	0.26 ( 0.17 )	-1.97 ( -2.65 )
SKIN EXFOLIATION	17	64661	2614	9477369	0.95321	0.591617	1.53581	-0.0479198	0.243355	-0.196913	0.843896	0.890551	FALSE	FALSE	FALSE	0.95	0.59	1.54	0.95	0.04	0.48	1.43	0.95	0.64	-0.07	-0.75	Skin and subcutaneous tissue disorders	0.95 ( 0.59 - 1.54 )	0.95 ( 0.04 )	0.95 ( 0.64 )	-0.07 ( -0.75 )
HAEMATURIA	17	64661	1669	9478314	1.49307	0.92588	2.40773	0.400837	0.2438	1.64412	0.100151	0.183504	FALSE	FALSE	FALSE	1.49	0.93	2.41	1.49	2.74	1.02	1.97	1.49	1	0.57	-0.11	Renal and urinary disorders	1.49 ( 0.93 - 2.41 )	1.49 ( 2.74 )	1.49 ( 1 )	0.57 ( -0.11 )
APHASIA	16	64662	5458	9474525	0.429531	0.262937	0.701677	-0.845061	0.250397	-3.37488	0.000738478	0.00286325	TRUE	FALSE	FALSE	0.43	0.26	0.7	0.43	12.08	-0.06	0.92	0.43	0.29	-1.21	-1.91	Nervous system disorders	0.43 ( 0.26 - 0.7 )	0.43 ( 12.08 )	0.43 ( 0.29 )	-1.21 ( -1.91 )
SWELLING OF EYELID	16	64662	2203	9477780	1.06454	0.65097	1.74086	0.0625451	0.250937	0.249246	0.803171	0.860646	FALSE	FALSE	FALSE	1.06	0.65	1.74	1.06	0.06	0.57	1.56	1.06	0.71	0.09	-0.61	Eye disorders	1.06 ( 0.65 - 1.74 )	1.06 ( 0.06 )	1.06 ( 0.71 )	0.09 ( -0.61 )
FEELING OF BODY TEMPERATURE CHANGE	16	64662	3563	9476420	0.658111	0.402709	1.07549	-0.418381	0.250592	-1.66957	0.0950039	0.176872	FALSE	FALSE	FALSE	0.66	0.4	1.08	0.66	2.83	0.17	1.15	0.66	0.44	-0.6	-1.3	General disorders and administration site conditions	0.66 ( 0.4 - 1.08 )	0.66 ( 2.83 )	0.66 ( 0.44 )	-0.6 ( -1.3 )
HYPERAEMIA	16	64662	199	9479784	11.7874	7.08267	19.6171	2.46703	0.259886	9.49273	0	0	TRUE	TRUE	TRUE	11.79	7.08	19.62	11.78	146.16	11.28	12.29	10.98	7.17	3.46	2.73	Vascular disorders	11.79 ( 7.08 - 19.62 )	11.78 ( 146.16 )	10.98 ( 7.17 )	3.46 ( 2.73 )
HOT FLUSH	16	64662	7932	9472051	0.295483	0.18092	0.482589	-1.21914	0.250283	-4.87106	1.11e-06	7.38722e-06	TRUE	FALSE	FALSE	0.3	0.18	0.48	0.3	26.82	-0.19	0.79	0.3	0.2	-1.75	-2.45	Vascular disorders	0.3 ( 0.18 - 0.48 )	0.3 ( 26.82 )	0.3 ( 0.2 )	-1.75 ( -2.45 )
MENINGITIS ASEPTIC	16	64662	361	9479622	6.49763	3.93785	10.7214	1.87144	0.255511	7.3243	2.40252e-13	2.72757e-12	TRUE	TRUE	TRUE	6.5	3.94	10.72	6.5	71.25	6	7	6.26	4.12	2.65	1.93	Infections and infestations	6.5 ( 3.94 - 10.72 )	6.5 ( 71.25 )	6.26 ( 4.12 )	2.65 ( 1.93 )
EAR SWELLING	16	64662	997	9478986	2.35254	1.43551	3.8554	0.855497	0.252029	3.39444	0.000687693	0.00269037	TRUE	TRUE	TRUE	2.35	1.44	3.86	2.35	12.24	1.86	2.85	2.33	1.54	1.22	0.52	Ear and labyrinth disorders	2.35 ( 1.44 - 3.86 )	2.35 ( 12.24 )	2.33 ( 1.54 )	1.22 ( 0.52 )
ECCHYMOSIS	16	64662	695	9479288	3.37491	2.05587	5.54023	1.21637	0.252892	4.80983	1.5106e-06	9.82738e-06	TRUE	TRUE	TRUE	3.37	2.06	5.54	3.37	26.13	2.88	3.87	3.32	2.19	1.73	1.02	Skin and subcutaneous tissue disorders	3.37 ( 2.06 - 5.54 )	3.37 ( 26.13 )	3.32 ( 2.19 )	1.73 ( 1.02 )
VACCINATION SITE NODULE	16	64662	393	9479590	5.96854	3.62034	9.83981	1.7865	0.255069	7.004	2.48757e-12	2.60295e-11	TRUE	TRUE	TRUE	5.97	3.62	9.84	5.97	63.57	5.47	6.47	5.77	3.8	2.53	1.82	General disorders and administration site conditions	5.97 ( 3.62 - 9.84 )	5.97 ( 63.57 )	5.77 ( 3.8 )	2.53 ( 1.82 )
FONTANELLE BULGING	16	64662	92	9479891	25.4968	14.9932	43.3589	3.23855	0.270897	11.9549	0	0	TRUE	TRUE	TRUE	25.5	14.99	43.36	25.49	320.71	24.96	26.02	21.86	14.02	4.45	3.7	Nervous system disorders	25.5 ( 14.99 - 43.36 )	25.49 ( 320.71 )	21.86 ( 14.02 )	4.45 ( 3.7 )
DELIRIUM	16	64662	1883	9478100	1.24549	0.761393	2.03739	0.219533	0.251091	0.874315	0.381946	0.50683	FALSE	FALSE	FALSE	1.25	0.76	2.04	1.25	0.77	0.75	1.74	1.24	0.82	0.31	-0.39	Psychiatric disorders	1.25 ( 0.76 - 2.04 )	1.25 ( 0.77 )	1.24 ( 0.82 )	0.31 ( -0.39 )
MIDDLE INSOMNIA	16	64662	1341	9478642	1.74899	1.0683	2.86342	0.55904	0.251518	2.22267	0.0262383	0.0619238	FALSE	TRUE	FALSE	1.75	1.07	2.86	1.75	5.07	1.26	2.24	1.74	1.15	0.8	0.09	Psychiatric disorders	1.75 ( 1.07 - 2.86 )	1.75 ( 5.07 )	1.74 ( 1.15 )	0.8 ( 0.09 )
HAEMATOMA	16	64662	2015	9477968	1.16389	0.711602	1.90364	0.151766	0.251022	0.604592	0.54545	0.652062	FALSE	FALSE	FALSE	1.16	0.71	1.9	1.16	0.37	0.67	1.66	1.16	0.77	0.22	-0.49	Vascular disorders	1.16 ( 0.71 - 1.9 )	1.16 ( 0.37 )	1.16 ( 0.77 )	0.22 ( -0.49 )
INJECTION SITE PARAESTHESIA	16	64662	1138	9478845	2.06103	1.25824	3.37602	0.723205	0.251782	2.87234	0.0040744	0.0128211	TRUE	TRUE	TRUE	2.06	1.26	3.38	2.06	8.62	1.57	2.55	2.05	1.35	1.03	0.33	General disorders and administration site conditions	2.06 ( 1.26 - 3.38 )	2.06 ( 8.62 )	2.05 ( 1.35 )	1.03 ( 0.33 )
MUSCLE CONTRACTIONS INVOLUNTARY	16	64662	1125	9478858	2.08485	1.27273	3.41517	0.734696	0.251802	2.91775	0.0035257	0.0112164	TRUE	TRUE	TRUE	2.08	1.27	3.42	2.08	8.9	1.59	2.58	2.07	1.37	1.05	0.34	Nervous system disorders	2.08 ( 1.27 - 3.42 )	2.08 ( 8.9 )	2.07 ( 1.37 )	1.05 ( 0.34 )
DERMATITIS BULLOUS	15	64663	719	9479264	3.05831	1.83397	5.10001	1.11786	0.260908	4.2845	1.83148e-05	9.72871e-05	TRUE	TRUE	TRUE	3.06	1.83	5.1	3.06	20.35	2.55	3.57	3.02	1.97	1.59	0.86	Skin and subcutaneous tissue disorders	3.06 ( 1.83 - 5.1 )	3.06 ( 20.35 )	3.02 ( 1.97 )	1.59 ( 0.86 )
GASTROENTERITIS	15	64663	1069	9478914	2.05691	1.23558	3.42422	0.721207	0.260034	2.77351	0.0055455	0.0166653	TRUE	TRUE	TRUE	2.06	1.24	3.42	2.06	8.03	1.55	2.57	2.04	1.33	1.03	0.3	Infections and infestations	2.06 ( 1.24 - 3.42 )	2.06 ( 8.03 )	2.04 ( 1.33 )	1.03 ( 0.3 )
HIGH-PITCHED CRYING	15	64663	92	9479891	23.9029	13.8485	41.2571	3.174	0.278481	11.3975	0	0	TRUE	TRUE	TRUE	23.9	13.85	41.26	23.9	282.96	23.35	24.44	20.69	13.1	4.37	3.6	General disorders and administration site conditions	23.9 ( 13.85 - 41.26 )	23.9 ( 282.96 )	20.69 ( 13.1 )	4.37 ( 3.6 )
COVID-19	15	64663	224695	9255288	0.00955503	0.00575991	0.0158507	-4.65069	0.258238	-18.0093	0	0	TRUE	FALSE	FALSE	0.01	0.01	0.02	0.01	1539.29	-0.5	0.52	0.01	0.01	-6.67	-7.39	Infections and infestations	0.01 ( 0.01 - 0.02 )	0.01 ( 1539.29 )	0.01 ( 0.01 )	-6.67 ( -7.39 )
TONIC CONVULSION	15	64663	318	9479665	6.91514	4.11973	11.6074	1.93371	0.264248	7.31781	2.52021e-13	2.8426e-12	TRUE	TRUE	TRUE	6.92	4.12	11.61	6.91	72.46	6.4	7.43	6.65	4.31	2.73	1.99	Nervous system disorders	6.92 ( 4.12 - 11.61 )	6.91 ( 72.46 )	6.65 ( 4.31 )	2.73 ( 1.99 )
GASTROOESOPHAGEAL REFLUX DISEASE	15	64663	2381	9477602	0.923367	0.555743	1.53417	-0.0797282	0.259041	-0.307782	0.758248	0.826272	FALSE	FALSE	FALSE	0.92	0.56	1.53	0.92	0.09	0.42	1.43	0.92	0.6	-0.11	-0.84	Gastrointestinal disorders	0.92 ( 0.56 - 1.53 )	0.92 ( 0.09 )	0.92 ( 0.6 )	-0.11 ( -0.84 )
RHINITIS	15	64663	1085	9478898	2.02658	1.21742	3.37354	0.706349	0.260007	2.71665	0.00659465	0.0190915	TRUE	TRUE	TRUE	2.03	1.22	3.37	2.03	7.69	1.52	2.54	2.01	1.31	1.01	0.28	Infections and infestations	2.03 ( 1.22 - 3.37 )	2.03 ( 7.69 )	2.01 ( 1.31 )	1.01 ( 0.28 )
RESPIRATORY TRACT INFECTION	15	64663	1635	9478348	1.34478	0.80879	2.23597	0.296228	0.259411	1.14193	0.253484	0.373137	FALSE	FALSE	FALSE	1.34	0.81	2.24	1.34	1.31	0.84	1.85	1.34	0.88	0.42	-0.3	Infections and infestations	1.34 ( 0.81 - 2.24 )	1.34 ( 1.31 )	1.34 ( 0.88 )	0.42 ( -0.3 )
ALLERGY TO VACCINE	15	64663	1593	9478390	1.38024	0.830067	2.29507	0.322256	0.259442	1.24212	0.214194	0.328614	FALSE	FALSE	FALSE	1.38	0.83	2.3	1.38	1.56	0.87	1.89	1.38	0.9	0.46	-0.26	Immune system disorders	1.38 ( 0.83 - 2.3 )	1.38 ( 1.56 )	1.38 ( 0.9 )	0.46 ( -0.26 )
SPINAL PAIN	15	64663	2128	9477855	1.03317	0.621715	1.71694	0.0326365	0.259137	0.125943	0.899777	0.93197	FALSE	FALSE	FALSE	1.03	0.62	1.72	1.03	0.02	0.53	1.54	1.03	0.68	0.05	-0.68	Musculoskeletal and connective tissue disorders	1.03 ( 0.62 - 1.72 )	1.03 ( 0.02 )	1.03 ( 0.68 )	0.05 ( -0.68 )
SENSORY DISTURBANCE	15	64663	4340	9475643	0.506471	0.305046	0.840897	-0.680289	0.258675	-2.6299	0.00854101	0.024045	TRUE	FALSE	FALSE	0.51	0.31	0.84	0.51	7.19	0	1.01	0.51	0.33	-0.98	-1.7	Nervous system disorders	0.51 ( 0.31 - 0.84 )	0.51 ( 7.19 )	0.51 ( 0.33 )	-0.98 ( -1.7 )
LIP OEDEMA	15	64663	542	9479441	4.05713	2.42879	6.77716	1.40048	0.261777	5.34988	8.80134e-08	6.79464e-07	TRUE	TRUE	TRUE	4.06	2.43	6.78	4.06	33.62	3.54	4.57	3.97	2.59	1.99	1.26	Gastrointestinal disorders	4.06 ( 2.43 - 6.78 )	4.06 ( 33.62 )	3.97 ( 2.59 )	1.99 ( 1.26 )
LOCAL SWELLING	15	64663	682	9479301	3.22424	1.93292	5.37824	1.1707	0.261053	4.48452	7.30767e-06	4.1079e-05	TRUE	TRUE	TRUE	3.22	1.93	5.38	3.22	22.52	2.71	3.74	3.18	2.07	1.67	0.94	General disorders and administration site conditions	3.22 ( 1.93 - 5.38 )	3.22 ( 22.52 )	3.18 ( 2.07 )	1.67 ( 0.94 )
APPARENT LIFE THREATENING EVENT	14	64664	139	9479844	14.7656	8.52215	25.5832	2.6923	0.280425	9.60078	0	0	TRUE	TRUE	TRUE	14.77	8.52	25.58	14.76	163.19	14.21	15.31	13.5	8.53	3.76	2.97	Respiratory, thoracic and mediastinal disorders	14.77 ( 8.52 - 25.58 )	14.76 ( 163.19 )	13.5 ( 8.53 )	3.76 ( 2.97 )
CARDIO-RESPIRATORY ARREST	14	64664	1687	9478296	1.21641	0.718814	2.05847	0.195905	0.268397	0.729909	0.465446	0.579555	FALSE	FALSE	FALSE	1.22	0.72	2.06	1.22	0.53	0.69	1.74	1.21	0.78	0.28	-0.47	Cardiac disorders	1.22 ( 0.72 - 2.06 )	1.22 ( 0.53 )	1.21 ( 0.78 )	0.28 ( -0.47 )
DYSPHONIA	14	64664	4646	9475337	0.441551	0.261286	0.746183	-0.817462	0.267693	-3.05373	0.00226014	0.00759356	TRUE	FALSE	FALSE	0.44	0.26	0.75	0.44	9.86	-0.08	0.97	0.44	0.29	-1.17	-1.92	Respiratory, thoracic and mediastinal disorders	0.44 ( 0.26 - 0.75 )	0.44 ( 9.86 )	0.44 ( 0.29 )	-1.17 ( -1.92 )
DEAFNESS	14	64664	4441	9475542	0.461943	0.273343	0.780673	-0.772313	0.267711	-2.88487	0.00391572	0.0123665	TRUE	FALSE	FALSE	0.46	0.27	0.78	0.46	8.74	-0.06	0.99	0.46	0.3	-1.11	-1.85	Ear and labyrinth disorders	0.46 ( 0.27 - 0.78 )	0.46 ( 8.74 )	0.46 ( 0.3 )	-1.11 ( -1.85 )
ANAEMIA	14	64664	3699	9476284	0.55465	0.328146	0.9375	-0.589418	0.267796	-2.201	0.0277362	0.0644087	FALSE	FALSE	FALSE	0.55	0.33	0.94	0.55	4.99	0.03	1.08	0.56	0.36	-0.85	-1.59	Blood and lymphatic system disorders	0.55 ( 0.33 - 0.94 )	0.55 ( 4.99 )	0.56 ( 0.36 )	-0.85 ( -1.59 )
PHARYNGEAL SWELLING	14	64664	6645	9473338	0.308655	0.182689	0.521477	-1.17553	0.267572	-4.39333	1.11628e-05	6.09741e-05	TRUE	FALSE	FALSE	0.31	0.18	0.52	0.31	21.63	-0.22	0.83	0.31	0.2	-1.69	-2.43	Respiratory, thoracic and mediastinal disorders	0.31 ( 0.18 - 0.52 )	0.31 ( 21.63 )	0.31 ( 0.2 )	-1.69 ( -2.43 )
HAEMOLYSIS	14	64664	246	9479737	8.34308	4.86879	14.2966	2.12143	0.274789	7.72022	1.15463e-14	1.42241e-13	TRUE	TRUE	TRUE	8.34	4.87	14.3	8.34	85.59	7.8	8.88	7.95	5.06	2.99	2.22	Blood and lymphatic system disorders	8.34 ( 4.87 - 14.3 )	8.34 ( 85.59 )	7.95 ( 5.06 )	2.99 ( 2.22 )
EAR PAIN	14	64664	8657	9471326	0.236869	0.140218	0.400143	-1.44025	0.267506	-5.38397	7.28601e-08	5.64991e-07	TRUE	FALSE	FALSE	0.24	0.14	0.4	0.24	34.36	-0.29	0.76	0.24	0.15	-2.07	-2.82	Ear and labyrinth disorders	0.24 ( 0.14 - 0.4 )	0.24 ( 34.36 )	0.24 ( 0.15 )	-2.07 ( -2.82 )
RASH MORBILLIFORM	14	64664	882	9479101	2.32683	1.37228	3.94534	0.844505	0.269403	3.13473	0.00172012	0.00607287	TRUE	TRUE	TRUE	2.33	1.37	3.95	2.33	10.42	1.8	2.85	2.31	1.48	1.21	0.45	Skin and subcutaneous tissue disorders	2.33 ( 1.37 - 3.95 )	2.33 ( 10.42 )	2.31 ( 1.48 )	1.21 ( 0.45 )
HYPERTHERMIA	14	64664	775	9479208	2.64811	1.56088	4.49266	0.973846	0.269693	3.61094	0.000305092	0.00129888	TRUE	TRUE	TRUE	2.65	1.56	4.49	2.65	14.1	2.12	3.18	2.62	1.68	1.39	0.64	General disorders and administration site conditions	2.65 ( 1.56 - 4.49 )	2.65 ( 14.1 )	2.62 ( 1.68 )	1.39 ( 0.64 )
GRUNTING	14	64664	169	9479814	12.1445	7.0408	20.9476	2.49687	0.278139	8.97707	0	0	TRUE	TRUE	TRUE	12.14	7.04	20.95	12.14	132.19	11.6	12.69	11.29	7.15	3.5	2.72	Respiratory, thoracic and mediastinal disorders	12.14 ( 7.04 - 20.95 )	12.14 ( 132.19 )	11.29 ( 7.15 )	3.5 ( 2.72 )
AUTISM SPECTRUM DISORDER	14	64664	684	9479299	3.00044	1.76745	5.09359	1.09876	0.270011	4.06931	4.71522e-05	0.000233661	TRUE	TRUE	TRUE	3	1.77	5.09	3	18.29	2.47	3.53	2.96	1.9	1.57	0.81	Psychiatric disorders	3 ( 1.77 - 5.09 )	3 ( 18.29 )	2.96 ( 1.9 )	1.57 ( 0.81 )
SYNOVITIS	14	64664	296	9479687	6.93374	4.05628	11.8524	1.9364	0.273537	7.07911	1.45084e-12	1.55562e-11	TRUE	TRUE	TRUE	6.93	4.06	11.85	6.93	67.87	6.4	7.47	6.66	4.26	2.74	1.97	Musculoskeletal and connective tissue disorders	6.93 ( 4.06 - 11.85 )	6.93 ( 67.87 )	6.66 ( 4.26 )	2.74 ( 1.97 )
SHOCK	14	64664	1182	9478801	1.73621	1.02503	2.94081	0.551703	0.268868	2.05194	0.0401751	0.0884464	FALSE	TRUE	FALSE	1.74	1.03	2.94	1.74	4.32	1.21	2.26	1.73	1.11	0.79	0.04	Vascular disorders	1.74 ( 1.03 - 2.94 )	1.74 ( 4.32 )	1.73 ( 1.11 )	0.79 ( 0.04 )
INJECTION SITE HAEMORRHAGE	14	64664	1572	9478411	1.30541	0.771286	2.20944	0.266521	0.268478	0.992711	0.320851	0.446116	FALSE	FALSE	FALSE	1.31	0.77	2.21	1.31	0.99	0.78	1.83	1.3	0.84	0.38	-0.37	General disorders and administration site conditions	1.31 ( 0.77 - 2.21 )	1.31 ( 0.99 )	1.3 ( 0.84 )	0.38 ( -0.37 )
PRURITUS GENERALISED	14	64664	753	9479230	2.72548	1.60626	4.62456	1.00265	0.269763	3.71676	0.000201791	0.000880682	TRUE	TRUE	TRUE	2.73	1.61	4.62	2.73	15.01	2.2	3.25	2.69	1.73	1.43	0.68	Skin and subcutaneous tissue disorders	2.73 ( 1.61 - 4.62 )	2.73 ( 15.01 )	2.69 ( 1.73 )	1.43 ( 0.68 )
HAEMORRHAGE	13	64665	5212	9474771	0.365459	0.212048	0.629857	-1.0066	0.277724	-3.62447	0.000289554	0.00123881	TRUE	FALSE	FALSE	0.37	0.21	0.63	0.37	14.28	-0.18	0.91	0.37	0.23	-1.45	-2.22	Vascular disorders	0.37 ( 0.21 - 0.63 )	0.37 ( 14.28 )	0.37 ( 0.23 )	-1.45 ( -2.22 )
FACIAL PAIN	13	64665	3176	9476807	0.599868	0.347908	1.0343	-0.511046	0.277945	-1.83866	0.0659656	0.131251	FALSE	FALSE	FALSE	0.6	0.35	1.03	0.6	3.45	0.06	1.14	0.6	0.38	-0.73	-1.51	General disorders and administration site conditions	0.6 ( 0.35 - 1.03 )	0.6 ( 3.45 )	0.6 ( 0.38 )	-0.73 ( -1.51 )
PERIORBITAL SWELLING	13	64665	1414	9478569	1.34762	0.780505	2.3268	0.29834	0.27865	1.07066	0.284321	0.40883	FALSE	FALSE	FALSE	1.35	0.78	2.33	1.35	1.15	0.8	1.89	1.34	0.85	0.43	-0.35	Eye disorders	1.35 ( 0.78 - 2.33 )	1.35 ( 1.15 )	1.34 ( 0.85 )	0.43 ( -0.35 )
PLEOCYTOSIS	13	64665	228	9479755	8.35865	4.77959	14.6178	2.1233	0.285175	7.4456	9.65894e-14	1.1111e-12	TRUE	TRUE	TRUE	8.36	4.78	14.62	8.36	79.66	7.8	8.92	7.96	4.99	2.99	2.2	Nervous system disorders	8.36 ( 4.78 - 14.62 )	8.36 ( 79.66 )	7.96 ( 4.99 )	2.99 ( 2.2 )
MEMORY IMPAIRMENT	13	64665	6683	9473300	0.284973	0.165373	0.491069	-1.25536	0.277648	-4.52141	6.1428e-06	3.48694e-05	TRUE	FALSE	FALSE	0.28	0.17	0.49	0.29	23.27	-0.26	0.83	0.29	0.18	-1.8	-2.58	Nervous system disorders	0.28 ( 0.17 - 0.49 )	0.29 ( 23.27 )	0.29 ( 0.18 )	-1.8 ( -2.58 )
FREQUENT BOWEL MOVEMENTS	13	64665	738	9479245	2.58221	1.49215	4.46859	0.948645	0.27981	3.39032	0.000698113	0.00272499	TRUE	TRUE	TRUE	2.58	1.49	4.47	2.58	12.38	2.03	3.13	2.55	1.61	1.35	0.57	Gastrointestinal disorders	2.58 ( 1.49 - 4.47 )	2.58 ( 12.38 )	2.55 ( 1.61 )	1.35 ( 0.57 )
FACIAL PARESIS	13	64665	2463	9477520	0.773578	0.448511	1.33425	-0.256728	0.278109	-0.92312	0.355944	0.478775	FALSE	FALSE	FALSE	0.77	0.45	1.33	0.77	0.86	0.23	1.32	0.77	0.49	-0.37	-1.14	Nervous system disorders	0.77 ( 0.45 - 1.33 )	0.77 ( 0.86 )	0.77 ( 0.49 )	-0.37 ( -1.14 )
BRONCHOSPASM	13	64665	967	9479016	1.97066	1.14004	3.40644	0.678367	0.279236	2.42937	0.0151253	0.0387501	TRUE	TRUE	TRUE	1.97	1.14	3.41	1.97	6.13	1.42	2.52	1.96	1.24	0.97	0.19	Respiratory, thoracic and mediastinal disorders	1.97 ( 1.14 - 3.41 )	1.97 ( 6.13 )	1.96 ( 1.24 )	0.97 ( 0.19 )
FLUID INTAKE REDUCED	13	64665	572	9479411	3.33165	1.92257	5.77346	1.20347	0.280512	4.29026	1.78467e-05	9.53838e-05	TRUE	TRUE	TRUE	3.33	1.92	5.77	3.33	20.74	2.78	3.88	3.28	2.07	1.71	0.93	Metabolism and nutrition disorders	3.33 ( 1.92 - 5.77 )	3.33 ( 20.74 )	3.28 ( 2.07 )	1.71 ( 0.93 )
RESPIRATION ABNORMAL	13	64665	1368	9478615	1.39294	0.806687	2.40525	0.331418	0.278693	1.18919	0.234366	0.349737	FALSE	FALSE	FALSE	1.39	0.81	2.41	1.39	1.43	0.85	1.94	1.39	0.88	0.47	-0.3	Respiratory, thoracic and mediastinal disorders	1.39 ( 0.81 - 2.41 )	1.39 ( 1.43 )	1.39 ( 0.88 )	0.47 ( -0.3 )
TYPE 1 DIABETES MELLITUS	13	64665	966	9479017	1.9727	1.14122	3.40998	0.679401	0.279238	2.43305	0.014972	0.038471	TRUE	TRUE	TRUE	1.97	1.14	3.41	1.97	6.15	1.43	2.52	1.96	1.24	0.97	0.19	Metabolism and nutrition disorders	1.97 ( 1.14 - 3.41 )	1.97 ( 6.15 )	1.96 ( 1.24 )	0.97 ( 0.19 )
SEPTIC SHOCK	13	64665	1084	9478899	1.75793	1.01738	3.03755	0.56414	0.279036	2.02174	0.0432028	0.093687	FALSE	TRUE	FALSE	1.76	1.02	3.04	1.76	4.2	1.21	2.3	1.75	1.11	0.81	0.03	Infections and infestations	1.76 ( 1.02 - 3.04 )	1.76 ( 4.2 )	1.75 ( 1.11 )	0.81 ( 0.03 )
BACTERIAL INFECTION	13	64665	755	9479228	2.52406	1.4587	4.3675	0.92587	0.279756	3.30957	0.000934404	0.00348296	TRUE	TRUE	TRUE	2.52	1.46	4.37	2.52	11.76	1.98	3.07	2.5	1.58	1.32	0.54	Infections and infestations	2.52 ( 1.46 - 4.37 )	2.52 ( 11.76 )	2.5 ( 1.58 )	1.32 ( 0.54 )
POSTICTAL STATE	13	64665	367	9479616	5.19277	2.98638	9.02926	1.64727	0.282247	5.83626	5.33869e-09	4.59074e-08	TRUE	TRUE	TRUE	5.19	2.99	9.03	5.19	42.5	4.64	5.75	5.05	3.18	2.34	1.55	Nervous system disorders	5.19 ( 2.99 - 9.03 )	5.19 ( 42.5 )	5.05 ( 3.18 )	2.34 ( 1.55 )
INFANTILE VOMITING	13	64665	148	9479835	12.877	7.3039	22.7024	2.55544	0.289302	8.83313	0	0	TRUE	TRUE	TRUE	12.88	7.3	22.7	12.87	130.88	12.31	13.44	11.92	7.41	3.57	2.77	Gastrointestinal disorders	12.88 ( 7.3 - 22.7 )	12.87 ( 130.88 )	11.92 ( 7.41 )	3.57 ( 2.77 )
RESPIRATORY DISORDER	13	64665	2091	9477892	0.911238	0.52819	1.57208	-0.0929512	0.278239	-0.33407	0.738327	0.809643	FALSE	FALSE	FALSE	0.91	0.53	1.57	0.91	0.11	0.37	1.46	0.91	0.58	-0.13	-0.91	Respiratory, thoracic and mediastinal disorders	0.91 ( 0.53 - 1.57 )	0.91 ( 0.11 )	0.91 ( 0.58 )	-0.13 ( -0.91 )
SELECTIVE EATING DISORDER	13	64665	68	9479915	28.0265	15.484	50.7291	3.33315	0.302728	11.0104	0	0	TRUE	TRUE	TRUE	28.03	15.48	50.73	28.02	284.38	27.43	28.61	23.68	14.42	4.57	3.73	Psychiatric disorders	28.03 ( 15.48 - 50.73 )	28.02 ( 284.38 )	23.68 ( 14.42 )	4.57 ( 3.73 )
DEVELOPMENTAL DELAY	12	64666	320	9479663	5.49728	3.08912	9.78275	1.70425	0.294064	5.79551	6.8113e-09	5.74331e-08	TRUE	TRUE	TRUE	5.5	3.09	9.78	5.5	42.55	4.92	6.07	5.33	3.29	2.42	1.6	General disorders and administration site conditions	5.5 ( 3.09 - 9.78 )	5.5 ( 42.55 )	5.33 ( 3.29 )	2.42 ( 1.6 )
LIMB MASS	12	64666	970	9479013	1.81341	1.0262	3.2045	0.59521	0.290482	2.04904	0.0404578	0.088956	FALSE	TRUE	FALSE	1.81	1.03	3.2	1.81	4.32	1.24	2.38	1.8	1.12	0.85	0.05	Musculoskeletal and connective tissue disorders	1.81 ( 1.03 - 3.2 )	1.81 ( 4.32 )	1.8 ( 1.12 )	0.85 ( 0.05 )
PERICARDITIS	12	64666	12295	9467688	0.142896	0.0811246	0.251703	-1.94564	0.288843	-6.73597	1.62841e-11	1.635e-10	TRUE	FALSE	FALSE	0.14	0.08	0.25	0.14	61.62	-0.42	0.71	0.14	0.09	-2.8	-3.6	Cardiac disorders	0.14 ( 0.08 - 0.25 )	0.14 ( 61.62 )	0.14 ( 0.09 )	-2.8 ( -3.6 )
LIVIDITY	12	64666	239	9479744	7.36044	4.12157	13.1445	1.99612	0.29586	6.74685	1.51095e-11	1.52588e-10	TRUE	TRUE	TRUE	7.36	4.12	13.14	7.36	62.79	6.78	7.94	7.06	4.34	2.82	2	Skin and subcutaneous tissue disorders	7.36 ( 4.12 - 13.14 )	7.36 ( 62.79 )	7.06 ( 4.34 )	2.82 ( 2 )
FOOD REFUSAL	12	64666	186	9479797	9.45783	5.27523	16.9567	2.24684	0.297868	7.54309	4.59632e-14	5.39447e-13	TRUE	TRUE	TRUE	9.46	5.28	16.96	9.46	85.25	8.87	10.04	8.94	5.49	3.16	2.33	Metabolism and nutrition disorders	9.46 ( 5.28 - 16.96 )	9.46 ( 85.25 )	8.94 ( 5.49 )	3.16 ( 2.33 )
ILLNESS	12	64666	14351	9465632	0.122398	0.0694899	0.215588	-2.10048	0.288823	-7.27256	3.52829e-13	3.95396e-12	TRUE	FALSE	FALSE	0.12	0.07	0.22	0.12	75.43	-0.44	0.69	0.12	0.08	-3.02	-3.82	General disorders and administration site conditions	0.12 ( 0.07 - 0.22 )	0.12 ( 75.43 )	0.12 ( 0.08 )	-3.02 ( -3.82 )
SKIN MASS	12	64666	819	9479164	2.14779	1.21465	3.79781	0.764438	0.290809	2.62866	0.00857218	0.0240936	TRUE	TRUE	TRUE	2.15	1.21	3.8	2.15	7.25	1.58	2.72	2.13	1.32	1.09	0.28	Skin and subcutaneous tissue disorders	2.15 ( 1.21 - 3.8 )	2.15 ( 7.25 )	2.13 ( 1.32 )	1.09 ( 0.28 )
CARDIAC ARREST	12	64666	4129	9475854	0.425872	0.241643	0.750557	-0.853617	0.289121	-2.95245	0.00315259	0.0101034	TRUE	FALSE	FALSE	0.43	0.24	0.75	0.43	9.26	-0.14	0.99	0.43	0.27	-1.23	-2.03	Cardiac disorders	0.43 ( 0.24 - 0.75 )	0.43 ( 9.26 )	0.43 ( 0.27 )	-1.23 ( -2.03 )
DYSENTERY	12	64666	563	9479420	3.12449	1.7637	5.53518	1.13927	0.291762	3.90479	9.43069e-05	0.000442732	TRUE	TRUE	TRUE	3.12	1.76	5.54	3.12	16.97	2.55	3.7	3.08	1.91	1.62	0.81	Infections and infestations	3.12 ( 1.76 - 5.54 )	3.12 ( 16.97 )	3.08 ( 1.91 )	1.62 ( 0.81 )
PANIC ATTACK	12	64666	3358	9476625	0.523695	0.297092	0.923135	-0.646846	0.289217	-2.23654	0.0253164	0.0601568	FALSE	FALSE	FALSE	0.52	0.3	0.92	0.52	5.18	-0.04	1.09	0.53	0.33	-0.93	-1.73	Psychiatric disorders	0.52 ( 0.3 - 0.92 )	0.52 ( 5.18 )	0.53 ( 0.33 )	-0.93 ( -1.73 )
BRIEF RESOLVED UNEXPLAINED EVENT	12	64666	70	9479913	25.1311	13.6218	46.3647	3.22411	0.312465	10.3183	0	0	TRUE	TRUE	TRUE	25.13	13.62	46.36	25.13	237.32	24.51	25.74	21.6	12.94	4.43	3.57	Respiratory, thoracic and mediastinal disorders	25.13 ( 13.62 - 46.36 )	25.13 ( 237.32 )	21.6 ( 12.94 )	4.43 ( 3.57 )
PRODUCTIVE COUGH	12	64666	5286	9474697	0.332616	0.188763	0.586098	-1.10077	0.28903	-3.80849	0.000139818	0.000635771	TRUE	FALSE	FALSE	0.33	0.19	0.59	0.33	16.03	-0.23	0.9	0.33	0.21	-1.58	-2.38	Respiratory, thoracic and mediastinal disorders	0.33 ( 0.19 - 0.59 )	0.33 ( 16.03 )	0.33 ( 0.21 )	-1.58 ( -2.38 )
HAEMATEMESIS	12	64666	966	9479017	1.82092	1.03044	3.21781	0.599343	0.290489	2.06322	0.0390919	0.0866104	FALSE	TRUE	FALSE	1.82	1.03	3.22	1.82	4.39	1.25	2.39	1.81	1.12	0.86	0.05	Gastrointestinal disorders	1.82 ( 1.03 - 3.22 )	1.82 ( 4.39 )	1.81 ( 1.12 )	0.86 ( 0.05 )
NERVOUS SYSTEM DISORDER	12	64666	2625	9477358	0.669982	0.379974	1.18133	-0.400504	0.289361	-1.3841	0.166328	0.272559	FALSE	FALSE	FALSE	0.67	0.38	1.18	0.67	1.94	0.1	1.24	0.67	0.42	-0.57	-1.38	Nervous system disorders	0.67 ( 0.38 - 1.18 )	0.67 ( 1.94 )	0.67 ( 0.42 )	-0.57 ( -1.38 )
MENINGITIS VIRAL	12	64666	233	9479750	7.54999	4.2262	13.4878	2.02155	0.296042	6.82858	8.57581e-12	8.76246e-11	TRUE	TRUE	TRUE	7.55	4.23	13.49	7.55	64.84	6.97	8.13	7.23	4.45	2.85	2.03	Infections and infestations	7.55 ( 4.23 - 13.49 )	7.55 ( 64.84 )	7.23 ( 4.45 )	2.85 ( 2.03 )
PERSONALITY CHANGE	12	64666	393	9479590	4.47613	2.52018	7.95012	1.49876	0.293076	5.11389	3.15589e-07	2.28408e-06	TRUE	TRUE	TRUE	4.48	2.52	7.95	4.48	31.43	3.9	5.05	4.37	2.7	2.13	1.32	Psychiatric disorders	4.48 ( 2.52 - 7.95 )	4.48 ( 31.43 )	4.37 ( 2.7 )	2.13 ( 1.32 )
DYSPEPSIA	11	64667	4133	9475850	0.389998	0.215798	0.704819	-0.941613	0.301938	-3.11856	0.00181736	0.00628834	TRUE	FALSE	FALSE	0.39	0.22	0.7	0.39	10.47	-0.2	0.98	0.39	0.24	-1.35	-2.19	Gastrointestinal disorders	0.39 ( 0.22 - 0.7 )	0.39 ( 10.47 )	0.39 ( 0.24 )	-1.35 ( -2.19 )
PSYCHOMOTOR HYPERACTIVITY	11	64667	469	9479514	3.43814	1.89085	6.25157	1.23493	0.305052	4.04826	5.16005e-05	0.000253192	TRUE	TRUE	TRUE	3.44	1.89	6.25	3.44	18.58	2.84	4.04	3.38	2.05	1.76	0.91	Nervous system disorders	3.44 ( 1.89 - 6.25 )	3.44 ( 18.58 )	3.38 ( 2.05 )	1.76 ( 0.91 )
INJECTION SITE EXTRAVASATION	11	64667	354	9479629	4.5551	2.49958	8.30096	1.51625	0.306185	4.95206	7.3433e-07	4.96316e-06	TRUE	TRUE	TRUE	4.56	2.5	8.3	4.55	29.6	3.95	5.15	4.45	2.69	2.15	1.31	General disorders and administration site conditions	4.56 ( 2.5 - 8.3 )	4.55 ( 29.6 )	4.45 ( 2.69 )	2.15 ( 1.31 )
NIGHT SWEATS	11	64667	6345	9473638	0.253977	0.140572	0.458872	-1.37051	0.301798	-4.54114	5.59499e-06	3.18639e-05	TRUE	FALSE	FALSE	0.25	0.14	0.46	0.25	24.06	-0.34	0.85	0.26	0.16	-1.97	-2.8	Skin and subcutaneous tissue disorders	0.25 ( 0.14 - 0.46 )	0.25 ( 24.06 )	0.26 ( 0.16 )	-1.97 ( -2.8 )
DIZZINESS POSTURAL	11	64667	2623	9477360	0.614609	0.339929	1.11125	-0.486769	0.302169	-1.61092	0.107198	0.193558	FALSE	FALSE	FALSE	0.61	0.34	1.11	0.61	2.65	0.02	1.21	0.62	0.38	-0.7	-1.53	Nervous system disorders	0.61 ( 0.34 - 1.11 )	0.61 ( 2.65 )	0.62 ( 0.38 )	-0.7 ( -1.53 )
DERMATITIS ALLERGIC	11	64667	1251	9478732	1.28885	0.711875	2.33347	0.253752	0.30286	0.837852	0.402114	0.524444	FALSE	FALSE	FALSE	1.29	0.71	2.33	1.29	0.71	0.7	1.88	1.29	0.78	0.36	-0.47	Skin and subcutaneous tissue disorders	1.29 ( 0.71 - 2.33 )	1.29 ( 0.71 )	1.29 ( 0.78 )	0.36 ( -0.47 )
HERPES ZOSTER	11	64667	34347	9445636	0.0467792	0.0259023	0.0844826	-3.06232	0.301585	-10.1541	0	0	TRUE	FALSE	FALSE	0.05	0.03	0.08	0.05	213.55	-0.54	0.64	0.05	0.03	-4.4	-5.24	Infections and infestations	0.05 ( 0.03 - 0.08 )	0.05 ( 213.55 )	0.05 ( 0.03 )	-4.4 ( -5.24 )
THIRST	11	64667	2947	9477036	0.547019	0.302587	0.988905	-0.603272	0.302099	-1.99693	0.0458325	0.0984068	FALSE	FALSE	FALSE	0.55	0.3	0.99	0.55	4.11	-0.04	1.14	0.55	0.33	-0.87	-1.7	General disorders and administration site conditions	0.55 ( 0.3 - 0.99 )	0.55 ( 4.11 )	0.55 ( 0.33 )	-0.87 ( -1.7 )
CONJUNCTIVAL HYPERAEMIA	11	64667	287	9479696	5.61853	3.07664	10.2605	1.72607	0.30726	5.61761	1.93616e-08	1.58637e-07	TRUE	TRUE	TRUE	5.62	3.08	10.26	5.62	40.21	5.02	6.22	5.45	3.29	2.45	1.6	Eye disorders	5.62 ( 3.08 - 10.26 )	5.62 ( 40.21 )	5.45 ( 3.29 )	2.45 ( 1.6 )
BLINDNESS TRANSIENT	11	64667	743	9479240	2.17017	1.19654	3.93605	0.774808	0.303761	2.55072	0.0107501	0.0294063	TRUE	TRUE	TRUE	2.17	1.2	3.94	2.17	6.84	1.57	2.77	2.15	1.31	1.11	0.27	Eye disorders	2.17 ( 1.2 - 3.94 )	2.17 ( 6.84 )	2.15 ( 1.31 )	1.11 ( 0.27 )
VACCINATION SITE BRUISING	11	64667	1303	9478680	1.23741	0.683532	2.2401	0.21302	0.302807	0.703484	0.481754	0.594323	FALSE	FALSE	FALSE	1.24	0.68	2.24	1.24	0.5	0.64	1.83	1.24	0.75	0.3	-0.53	General disorders and administration site conditions	1.24 ( 0.68 - 2.24 )	1.24 ( 0.5 )	1.24 ( 0.75 )	0.3 ( -0.53 )
BELL'S PALSY	11	64667	7945	9472038	0.202796	0.112256	0.366362	-1.59555	0.301746	-5.28774	1.23834e-07	9.43422e-07	TRUE	FALSE	FALSE	0.2	0.11	0.37	0.2	34.42	-0.39	0.79	0.2	0.12	-2.29	-3.13	Nervous system disorders	0.2 ( 0.11 - 0.37 )	0.2 ( 34.42 )	0.2 ( 0.12 )	-2.29 ( -3.13 )
ATAXIA	11	64667	1129	9478854	1.42814	0.78859	2.58638	0.356375	0.303002	1.17615	0.239536	0.356839	FALSE	FALSE	FALSE	1.43	0.79	2.59	1.43	1.4	0.83	2.02	1.42	0.87	0.51	-0.33	Nervous system disorders	1.43 ( 0.79 - 2.59 )	1.43 ( 1.4 )	1.42 ( 0.87 )	0.51 ( -0.33 )
FEELING JITTERY	11	64667	974	9479009	1.65544	0.913682	2.99939	0.504068	0.303235	1.6623	0.0964521	0.178451	FALSE	FALSE	FALSE	1.66	0.91	3	1.66	2.82	1.06	2.25	1.65	1	0.72	-0.12	General disorders and administration site conditions	1.66 ( 0.91 - 3 )	1.66 ( 2.82 )	1.65 ( 1 )	0.72 ( -0.12 )
ACUTE KIDNEY INJURY	11	64667	4677	9475306	0.344616	0.190704	0.622746	-1.06532	0.301891	-3.52883	0.000417402	0.00172783	TRUE	FALSE	FALSE	0.34	0.19	0.62	0.34	13.68	-0.25	0.94	0.35	0.21	-1.53	-2.36	Renal and urinary disorders	0.34 ( 0.19 - 0.62 )	0.34 ( 13.68 )	0.35 ( 0.21 )	-1.53 ( -2.36 )
EYE DISORDER	11	64667	1571	9478412	1.02629	0.567151	1.85712	0.0259487	0.302591	0.085755	0.931661	0.949704	FALSE	FALSE	FALSE	1.03	0.57	1.86	1.03	0.01	0.43	1.62	1.03	0.62	0.04	-0.8	Eye disorders	1.03 ( 0.57 - 1.86 )	1.03 ( 0.01 )	1.03 ( 0.62 )	0.04 ( -0.8 )
SINUS TACHYCARDIA	11	64667	1786	9478197	0.902722	0.49899	1.63312	-0.10234	0.302464	-0.338355	0.735096	0.807119	FALSE	FALSE	FALSE	0.9	0.5	1.63	0.9	0.11	0.31	1.5	0.9	0.55	-0.15	-0.98	Cardiac disorders	0.9 ( 0.5 - 1.63 )	0.9 ( 0.11 )	0.9 ( 0.55 )	-0.15 ( -0.98 )
INJECTION SITE IRRITATION	11	64667	797	9479186	2.02312	1.11579	3.66827	0.704643	0.303611	2.32088	0.0202934	0.0497876	TRUE	TRUE	TRUE	2.02	1.12	3.67	2.02	5.61	1.43	2.62	2.01	1.22	1.01	0.17	General disorders and administration site conditions	2.02 ( 1.12 - 3.67 )	2.02 ( 5.61 )	2.01 ( 1.22 )	1.01 ( 0.17 )
NYSTAGMUS	11	64667	701	9479282	2.30021	1.26791	4.17298	0.833	0.303893	2.74109	0.00612351	0.0179671	TRUE	TRUE	TRUE	2.3	1.27	4.17	2.3	7.96	1.7	2.9	2.28	1.39	1.19	0.35	Nervous system disorders	2.3 ( 1.27 - 4.17 )	2.3 ( 7.96 )	2.28 ( 1.39 )	1.19 ( 0.35 )
LACRIMATION INCREASED	11	64667	2881	9477102	0.559554	0.309513	1.01159	-0.580615	0.302112	-1.92185	0.0546245	0.112956	FALSE	FALSE	FALSE	0.56	0.31	1.01	0.56	3.8	-0.03	1.15	0.56	0.34	-0.83	-1.67	Eye disorders	0.56 ( 0.31 - 1.01 )	0.56 ( 3.8 )	0.56 ( 0.34 )	-0.83 ( -1.67 )
OTITIS MEDIA	11	64667	547	9479436	2.94785	1.6228	5.35484	1.08108	0.304553	3.54971	0.00038566	0.00162595	TRUE	TRUE	TRUE	2.95	1.62	5.35	2.95	13.88	2.35	3.54	2.91	1.77	1.54	0.7	Infections and infestations	2.95 ( 1.62 - 5.35 )	2.95 ( 13.88 )	2.91 ( 1.77 )	1.54 ( 0.7 )
BRONCHITIS	11	64667	2543	9477440	0.633949	0.350612	1.14626	-0.455786	0.302189	-1.50828	0.131482	0.227248	FALSE	FALSE	FALSE	0.63	0.35	1.15	0.63	2.31	0.04	1.23	0.64	0.39	-0.65	-1.49	Infections and infestations	0.63 ( 0.35 - 1.15 )	0.63 ( 2.31 )	0.64 ( 0.39 )	-0.65 ( -1.49 )
SINUSITIS	11	64667	3367	9476616	0.478763	0.264867	0.865391	-0.736551	0.302029	-2.43867	0.0147413	0.0379905	TRUE	FALSE	FALSE	0.48	0.26	0.87	0.48	6.22	-0.11	1.07	0.48	0.29	-1.06	-1.89	Infections and infestations	0.48 ( 0.26 - 0.87 )	0.48 ( 6.22 )	0.48 ( 0.29 )	-1.06 ( -1.89 )
CATARRH	11	64667	257	9479726	6.27441	3.43135	11.4731	1.83648	0.307922	5.96411	2.45968e-09	2.17013e-08	TRUE	TRUE	TRUE	6.27	3.43	11.47	6.27	46.76	5.67	6.88	6.06	3.66	2.6	1.75	Respiratory, thoracic and mediastinal disorders	6.27 ( 3.43 - 11.47 )	6.27 ( 46.76 )	6.06 ( 3.66 )	2.6 ( 1.75 )
INJECTION SITE INFECTION	11	64667	599	9479384	2.69193	1.48267	4.88745	0.990257	0.304293	3.25429	0.00113676	0.00417452	TRUE	TRUE	TRUE	2.69	1.48	4.89	2.69	11.48	2.1	3.29	2.66	1.62	1.41	0.57	Infections and infestations	2.69 ( 1.48 - 4.89 )	2.69 ( 11.48 )	2.66 ( 1.62 )	1.41 ( 0.57 )
HYPOAESTHESIA ORAL	11	64667	7359	9472624	0.218958	0.121198	0.395573	-1.51887	0.301762	-5.03334	4.81998e-07	3.43127e-06	TRUE	FALSE	FALSE	0.22	0.12	0.4	0.22	30.6	-0.37	0.81	0.22	0.13	-2.18	-3.02	Gastrointestinal disorders	0.22 ( 0.12 - 0.4 )	0.22 ( 30.6 )	0.22 ( 0.13 )	-2.18 ( -3.02 )
TONSILLITIS	11	64667	772	9479211	2.08865	1.15178	3.78757	0.736516	0.303677	2.42532	0.0152948	0.0390691	TRUE	TRUE	TRUE	2.09	1.15	3.79	2.09	6.15	1.49	2.68	2.07	1.26	1.05	0.21	Infections and infestations	2.09 ( 1.15 - 3.79 )	2.09 ( 6.15 )	2.07 ( 1.26 )	1.05 ( 0.21 )
INJECTION SITE ABSCESS	11	64667	466	9479517	3.46027	1.90294	6.29209	1.24135	0.305075	4.06899	4.72165e-05	0.000233661	TRUE	TRUE	TRUE	3.46	1.9	6.29	3.46	18.8	2.86	4.06	3.4	2.06	1.77	0.92	Infections and infestations	3.46 ( 1.9 - 6.29 )	3.46 ( 18.8 )	3.4 ( 2.06 )	1.77 ( 0.92 )
JOINT STIFFNESS	11	64667	3206	9476777	0.502814	0.278159	0.908909	-0.687536	0.302054	-2.2762	0.022834	0.0555499	FALSE	FALSE	FALSE	0.5	0.28	0.91	0.5	5.39	-0.09	1.09	0.5	0.31	-0.99	-1.82	Musculoskeletal and connective tissue disorders	0.5 ( 0.28 - 0.91 )	0.5 ( 5.39 )	0.5 ( 0.31 )	-0.99 ( -1.82 )
PSYCHOMOTOR SKILLS IMPAIRED	10	64668	140	9479843	10.4709	5.51236	19.8898	2.3486	0.327351	7.17457	7.2542e-13	7.97503e-12	TRUE	TRUE	TRUE	10.47	5.51	19.89	10.47	79.94	9.83	11.11	9.84	5.75	3.3	2.4	Nervous system disorders	10.47 ( 5.51 - 19.89 )	10.47 ( 79.94 )	9.84 ( 5.75 )	3.3 ( 2.4 )
NEURALGIA	10	64668	9094	9470889	0.161045	0.0866162	0.299429	-1.82607	0.316426	-5.77093	7.88351e-09	6.61529e-08	TRUE	FALSE	FALSE	0.16	0.09	0.3	0.16	43.65	-0.46	0.78	0.16	0.1	-2.63	-3.5	Nervous system disorders	0.16 ( 0.09 - 0.3 )	0.16 ( 43.65 )	0.16 ( 0.1 )	-2.63 ( -3.5 )
VACCINATION SITE INFECTION	10	64668	184	9479799	7.96695	4.21575	15.056	2.0753	0.324731	6.39083	1.6499e-10	1.56605e-09	TRUE	TRUE	TRUE	7.97	4.22	15.06	7.97	57.78	7.33	8.6	7.61	4.47	2.93	2.03	Infections and infestations	7.97 ( 4.22 - 15.06 )	7.97 ( 57.78 )	7.61 ( 4.47 )	2.93 ( 2.03 )
ALOPECIA	10	64668	4876	9475107	0.300491	0.161568	0.558864	-1.20234	0.316576	-3.79794	0.000145903	0.000661708	TRUE	FALSE	FALSE	0.3	0.16	0.56	0.3	16.25	-0.32	0.92	0.3	0.18	-1.73	-2.6	Skin and subcutaneous tissue disorders	0.3 ( 0.16 - 0.56 )	0.3 ( 16.25 )	0.3 ( 0.18 )	-1.73 ( -2.6 )
TRISMUS	10	64668	676	9479307	2.16841	1.16133	4.04877	0.773992	0.318583	2.42949	0.0151202	0.0387501	TRUE	TRUE	TRUE	2.17	1.16	4.05	2.17	6.2	1.54	2.79	2.15	1.28	1.11	0.23	Musculoskeletal and connective tissue disorders	2.17 ( 1.16 - 4.05 )	2.17 ( 6.2 )	2.15 ( 1.28 )	1.11 ( 0.23 )
JAUNDICE	10	64668	776	9479207	1.88895	1.01226	3.52492	0.636022	0.318283	1.99829	0.0456853	0.0982612	FALSE	TRUE	FALSE	1.89	1.01	3.52	1.89	4.13	1.27	2.51	1.88	1.11	0.91	0.03	Hepatobiliary disorders	1.89 ( 1.01 - 3.52 )	1.89 ( 4.13 )	1.88 ( 1.11 )	0.91 ( 0.03 )
INABILITY TO CRAWL	10	64668	61	9479922	24.0318	12.3129	46.904	3.17938	0.341188	9.31856	0	0	TRUE	TRUE	TRUE	24.03	12.31	46.9	24.03	189.62	23.36	24.7	20.78	11.88	4.38	3.44	Nervous system disorders	24.03 ( 12.31 - 46.9 )	24.03 ( 189.62 )	20.78 ( 11.88 )	4.38 ( 3.44 )
SYSTEMIC INFLAMMATORY RESPONSE SYNDROME	10	64668	571	9479412	2.56718	1.37376	4.79736	0.942807	0.319009	2.95542	0.00312241	0.0100438	TRUE	TRUE	TRUE	2.57	1.37	4.8	2.57	9.4	1.94	3.19	2.54	1.51	1.34	0.47	General disorders and administration site conditions	2.57 ( 1.37 - 4.8 )	2.57 ( 9.4 )	2.54 ( 1.51 )	1.34 ( 0.47 )
CARDIOVASCULAR DISORDER	10	64668	2299	9477684	0.637491	0.342523	1.18647	-0.450216	0.316939	-1.42051	0.155459	0.2589	FALSE	FALSE	FALSE	0.64	0.34	1.19	0.64	2.05	0.02	1.26	0.64	0.38	-0.65	-1.52	Cardiac disorders	0.64 ( 0.34 - 1.19 )	0.64 ( 2.05 )	0.64 ( 0.38 )	-0.65 ( -1.52 )
MUSCULOSKELETAL DISCOMFORT	10	64668	2810	9477173	0.521535	0.280288	0.970423	-0.65098	0.316815	-2.05477	0.0399016	0.0880674	FALSE	FALSE	FALSE	0.52	0.28	0.97	0.52	4.37	-0.1	1.14	0.52	0.31	-0.93	-1.81	Musculoskeletal and connective tissue disorders	0.52 ( 0.28 - 0.97 )	0.52 ( 4.37 )	0.52 ( 0.31 )	-0.93 ( -1.81 )
HYPOACUSIS	10	64668	3859	9476124	0.379723	0.204136	0.706341	-0.968314	0.316662	-3.05788	0.00222908	0.00750371	TRUE	FALSE	FALSE	0.38	0.2	0.71	0.38	10.1	-0.24	1	0.38	0.23	-1.39	-2.26	Ear and labyrinth disorders	0.38 ( 0.2 - 0.71 )	0.38 ( 10.1 )	0.38 ( 0.23 )	-1.39 ( -2.26 )
INCOHERENT	10	64668	647	9479336	2.26561	1.21314	4.23112	0.817842	0.318687	2.56629	0.0102793	0.0286141	TRUE	TRUE	TRUE	2.27	1.21	4.23	2.27	6.96	1.64	2.89	2.25	1.33	1.17	0.29	Nervous system disorders	2.27 ( 1.21 - 4.23 )	2.27 ( 6.96 )	2.25 ( 1.33 )	1.17 ( 0.29 )
GASTROENTERITIS ROTAVIRUS	10	64668	1515	9478468	0.967467	0.519457	1.80187	-0.0330741	0.317294	-0.104238	0.91698	0.940812	FALSE	FALSE	FALSE	0.97	0.52	1.8	0.97	0.01	0.35	1.59	0.97	0.58	-0.05	-0.92	Infections and infestations	0.97 ( 0.52 - 1.8 )	0.97 ( 0.01 )	0.97 ( 0.58 )	-0.05 ( -0.92 )
PHOTOSENSITIVITY REACTION	10	64668	912	9479071	1.60724	0.861808	2.99745	0.47452	0.317981	1.49229	0.135623	0.232784	FALSE	FALSE	FALSE	1.61	0.86	3	1.61	2.27	0.98	2.23	1.6	0.95	0.68	-0.2	Skin and subcutaneous tissue disorders	1.61 ( 0.86 - 3 )	1.61 ( 2.27 )	1.6 ( 0.95 )	0.68 ( -0.2 )
PERICARDIAL EFFUSION	10	64668	3471	9476512	0.422187	0.226943	0.785401	-0.862308	0.316708	-2.72273	0.00647458	0.0188559	TRUE	FALSE	FALSE	0.42	0.23	0.79	0.42	7.88	-0.2	1.04	0.42	0.25	-1.24	-2.11	Cardiac disorders	0.42 ( 0.23 - 0.79 )	0.42 ( 7.88 )	0.42 ( 0.25 )	-1.24 ( -2.11 )
HAEMOLYTIC ANAEMIA	10	64668	258	9479725	5.68181	3.02079	10.6869	1.73727	0.322322	5.38986	7.05143e-08	5.51727e-07	TRUE	TRUE	TRUE	5.68	3.02	10.69	5.68	37.13	5.05	6.31	5.51	3.25	2.46	1.57	Blood and lymphatic system disorders	5.68 ( 3.02 - 10.69 )	5.68 ( 37.13 )	5.51 ( 3.25 )	2.46 ( 1.57 )
SENSATION OF FOREIGN BODY	10	64668	2203	9477780	0.665277	0.357432	1.23826	-0.407551	0.316969	-1.28578	0.198521	0.310939	FALSE	FALSE	FALSE	0.67	0.36	1.24	0.67	1.68	0.04	1.29	0.67	0.4	-0.58	-1.46	General disorders and administration site conditions	0.67 ( 0.36 - 1.24 )	0.67 ( 1.68 )	0.67 ( 0.4 )	-0.58 ( -1.46 )
ABDOMINAL PAIN LOWER	10	64668	2379	9477604	0.616048	0.331017	1.14651	-0.48443	0.316916	-1.52857	0.12637	0.219724	FALSE	FALSE	FALSE	0.62	0.33	1.15	0.62	2.38	0	1.24	0.62	0.37	-0.69	-1.57	Gastrointestinal disorders	0.62 ( 0.33 - 1.15 )	0.62 ( 2.38 )	0.62 ( 0.37 )	-0.69 ( -1.57 )
NUCHAL RIGIDITY	10	64668	232	9479751	6.31858	3.35491	11.9003	1.84349	0.322995	5.7075	1.14649e-08	9.52849e-08	TRUE	TRUE	TRUE	6.32	3.35	11.9	6.32	42.91	5.68	6.95	6.1	3.59	2.61	1.72	Musculoskeletal and connective tissue disorders	6.32 ( 3.35 - 11.9 )	6.32 ( 42.91 )	6.1 ( 3.59 )	2.61 ( 1.72 )
EYELID FUNCTION DISORDER	10	64668	545	9479438	2.68966	1.43893	5.02752	0.989413	0.31914	3.10025	0.0019336	0.00665081	TRUE	TRUE	TRUE	2.69	1.44	5.03	2.69	10.42	2.06	3.31	2.66	1.58	1.41	0.53	Eye disorders	2.69 ( 1.44 - 5.03 )	2.69 ( 10.42 )	2.66 ( 1.58 )	1.41 ( 0.53 )
SLOW RESPONSE TO STIMULI	10	64668	315	9479668	4.65364	2.47945	8.73437	1.53765	0.321232	4.78672	1.69525e-06	1.08259e-05	TRUE	TRUE	TRUE	4.65	2.48	8.73	4.65	27.8	4.02	5.28	4.54	2.68	2.18	1.3	Nervous system disorders	4.65 ( 2.48 - 8.73 )	4.65 ( 27.8 )	4.54 ( 2.68 )	2.18 ( 1.3 )
GLASSY EYES	10	64668	231	9479752	6.34593	3.36924	11.9525	1.84781	0.323024	5.72036	1.06298e-08	8.87693e-08	TRUE	TRUE	TRUE	6.35	3.37	11.95	6.35	43.16	5.71	6.98	6.12	3.61	2.61	1.72	General disorders and administration site conditions	6.35 ( 3.37 - 11.95 )	6.35 ( 43.16 )	6.12 ( 3.61 )	2.61 ( 1.72 )
NEPHROTIC SYNDROME	10	64668	662	9479321	2.21427	1.18578	4.1348	0.794921	0.318632	2.4948	0.012603	0.033718	TRUE	TRUE	TRUE	2.21	1.19	4.13	2.21	6.56	1.59	2.84	2.2	1.3	1.13	0.26	Renal and urinary disorders	2.21 ( 1.19 - 4.13 )	2.21 ( 6.56 )	2.2 ( 1.3 )	1.13 ( 0.26 )
PAPULE	10	64668	906	9479077	1.61789	0.867496	3.01737	0.481122	0.317993	1.513	0.130281	0.225621	FALSE	FALSE	FALSE	1.62	0.87	3.02	1.62	2.33	0.99	2.24	1.61	0.96	0.69	-0.19	Skin and subcutaneous tissue disorders	1.62 ( 0.87 - 3.02 )	1.62 ( 2.33 )	1.61 ( 0.96 )	0.69 ( -0.19 )
MUSCLE DISORDER	9	64669	702	9479281	1.87925	0.973672	3.62707	0.630873	0.335486	1.88047	0.0600438	0.121557	FALSE	FALSE	FALSE	1.88	0.97	3.63	1.88	3.66	1.22	2.54	1.87	1.08	0.9	-0.02	Musculoskeletal and connective tissue disorders	1.88 ( 0.97 - 3.63 )	1.88 ( 3.66 )	1.87 ( 1.08 )	0.9 ( -0.02 )
HEAD TITUBATION	9	64669	247	9479736	5.34128	2.7464	10.3879	1.67547	0.339375	4.93692	7.93663e-07	5.34338e-06	TRUE	TRUE	TRUE	5.34	2.75	10.39	5.34	30.64	4.68	6.01	5.19	2.97	2.38	1.45	Nervous system disorders	5.34 ( 2.75 - 10.39 )	5.34 ( 30.64 )	5.19 ( 2.97 )	2.38 ( 1.45 )
ANAPHYLACTIC SHOCK	9	64669	2039	9477944	0.646909	0.336093	1.24517	-0.435549	0.334091	-1.30368	0.192342	0.301804	FALSE	FALSE	FALSE	0.65	0.34	1.25	0.65	1.73	-0.01	1.3	0.65	0.37	-0.62	-1.54	Immune system disorders	0.65 ( 0.34 - 1.25 )	0.65 ( 1.73 )	0.65 ( 0.37 )	-0.62 ( -1.54 )
AGGRESSION	9	64669	769	9479214	1.71551	0.889156	3.30984	0.539708	0.335301	1.60962	0.107481	0.193666	FALSE	FALSE	FALSE	1.72	0.89	3.31	1.72	2.65	1.06	2.37	1.71	0.99	0.77	-0.15	Psychiatric disorders	1.72 ( 0.89 - 3.31 )	1.72 ( 2.65 )	1.71 ( 0.99 )	0.77 ( -0.15 )
MOOD ALTERED	9	64669	879	9479104	1.50081	0.778246	2.89423	0.406003	0.335059	1.21174	0.225613	0.339299	FALSE	FALSE	FALSE	1.5	0.78	2.89	1.5	1.49	0.84	2.16	1.5	0.86	0.58	-0.34	Psychiatric disorders	1.5 ( 0.78 - 2.89 )	1.5 ( 1.49 )	1.5 ( 0.86 )	0.58 ( -0.34 )
SHOULDER INJURY RELATED TO VACCINE ADMINISTRATION	9	64669	1106	9478877	1.19275	0.618924	2.29858	0.176259	0.33471	0.526601	0.598471	0.697213	FALSE	FALSE	FALSE	1.19	0.62	2.3	1.19	0.28	0.54	1.85	1.19	0.69	0.25	-0.66	General disorders and administration site conditions	1.19 ( 0.62 - 2.3 )	1.19 ( 0.28 )	1.19 ( 0.69 )	0.25 ( -0.66 )
AMNESIA	9	64669	4134	9475849	0.319002	0.165854	0.613566	-1.14256	0.333719	-3.42371	0.000617736	0.00243865	TRUE	FALSE	FALSE	0.32	0.17	0.61	0.32	13.05	-0.33	0.97	0.32	0.19	-1.64	-2.55	Nervous system disorders	0.32 ( 0.17 - 0.61 )	0.32 ( 13.05 )	0.32 ( 0.19 )	-1.64 ( -2.55 )
BONE PAIN	9	64669	5802	9474181	0.227253	0.118177	0.437008	-1.48169	0.333615	-4.44132	8.94108e-06	4.93037e-05	TRUE	FALSE	FALSE	0.23	0.12	0.44	0.23	23.61	-0.43	0.88	0.23	0.13	-2.13	-3.04	Musculoskeletal and connective tissue disorders	0.23 ( 0.12 - 0.44 )	0.23 ( 23.61 )	0.23 ( 0.13 )	-2.13 ( -3.04 )
EYE PRURITUS	9	64669	2790	9477193	0.472739	0.2457	0.909574	-0.749211	0.333894	-2.24386	0.0248415	0.0591901	FALSE	FALSE	FALSE	0.47	0.25	0.91	0.47	5.27	-0.18	1.13	0.47	0.27	-1.08	-1.99	Eye disorders	0.47 ( 0.25 - 0.91 )	0.47 ( 5.27 )	0.47 ( 0.27 )	-1.08 ( -1.99 )
DIPLEGIA	9	64669	685	9479298	1.92589	0.997735	3.71748	0.655389	0.335539	1.95324	0.0507909	0.106422	FALSE	FALSE	FALSE	1.93	1	3.72	1.93	3.95	1.27	2.58	1.91	1.1	0.94	0.02	Nervous system disorders	1.93 ( 1 - 3.72 )	1.93 ( 3.95 )	1.91 ( 1.1 )	0.94 ( 0.02 )
IRRITABILITY POSTVACCINAL	9	64669	64	9479919	20.6144	10.2593	41.4212	3.02599	0.356022	8.49945	0	0	TRUE	TRUE	TRUE	20.61	10.26	41.42	20.61	147.24	19.91	21.31	18.19	10.15	4.19	3.21	General disorders and administration site conditions	20.61 ( 10.26 - 41.42 )	20.61 ( 147.24 )	18.19 ( 10.15 )	4.19 ( 3.21 )
VACCINATION SITE PRURITUS	9	64669	6599	9473384	0.19979	0.103901	0.384172	-1.61049	0.333584	-4.82784	1.38023e-06	9.01299e-06	TRUE	FALSE	FALSE	0.2	0.1	0.38	0.2	28.8	-0.45	0.85	0.2	0.12	-2.31	-3.23	General disorders and administration site conditions	0.2 ( 0.1 - 0.38 )	0.2 ( 28.8 )	0.2 ( 0.12 )	-2.31 ( -3.23 )
LIP DISCOLOURATION	9	64669	264	9479719	4.99733	2.57148	9.71164	1.6089	0.33899	4.74616	2.07314e-06	1.29534e-05	TRUE	TRUE	TRUE	5	2.57	9.71	5	27.82	4.33	5.66	4.87	2.79	2.28	1.35	Gastrointestinal disorders	5 ( 2.57 - 9.71 )	5 ( 27.82 )	4.87 ( 2.79 )	2.28 ( 1.35 )
STRIDOR	9	64669	487	9479496	2.70896	1.40099	5.23807	0.996565	0.336422	2.96224	0.00305407	0.00995631	TRUE	TRUE	TRUE	2.71	1.4	5.24	2.71	9.53	2.05	3.37	2.68	1.54	1.42	0.5	Respiratory, thoracic and mediastinal disorders	2.71 ( 1.4 - 5.24 )	2.71 ( 9.53 )	2.68 ( 1.54 )	1.42 ( 0.5 )
SUDDEN INFANT DEATH SYNDROME	9	64669	256	9479727	5.1535	2.65094	10.0186	1.63968	0.339165	4.83445	1.33515e-06	8.75155e-06	TRUE	TRUE	TRUE	5.15	2.65	10.02	5.15	29.1	4.49	5.82	5.01	2.87	2.33	1.4	General disorders and administration site conditions	5.15 ( 2.65 - 10.02 )	5.15 ( 29.1 )	5.01 ( 2.87 )	2.33 ( 1.4 )
FOOD ALLERGY	9	64669	1002	9478981	1.31656	0.682983	2.53788	0.275021	0.33485	0.821327	0.41146	0.530359	FALSE	FALSE	FALSE	1.32	0.68	2.54	1.32	0.68	0.66	1.97	1.31	0.76	0.39	-0.52	Immune system disorders	1.32 ( 0.68 - 2.54 )	1.32 ( 0.68 )	1.31 ( 0.76 )	0.39 ( -0.52 )
RASH VESICULAR	9	64669	5588	9474395	0.235962	0.122703	0.453763	-1.44409	0.333625	-4.32847	1.50148e-05	8.07455e-05	TRUE	FALSE	FALSE	0.24	0.12	0.45	0.24	22.23	-0.42	0.89	0.24	0.14	-2.08	-2.99	Skin and subcutaneous tissue disorders	0.24 ( 0.12 - 0.45 )	0.24 ( 22.23 )	0.24 ( 0.14 )	-2.08 ( -2.99 )
HALLUCINATION, VISUAL	9	64669	562	9479421	2.34743	1.21498	4.53538	0.853319	0.336015	2.53953	0.0111002	0.0301267	TRUE	TRUE	TRUE	2.35	1.21	4.54	2.35	6.85	1.69	3.01	2.33	1.34	1.22	0.3	Psychiatric disorders	2.35 ( 1.21 - 4.54 )	2.35 ( 6.85 )	2.33 ( 1.34 )	1.22 ( 0.3 )
NEUROLOGICAL SYMPTOM	9	64669	2124	9477859	0.621015	0.322658	1.19526	-0.4764	0.334062	-1.42608	0.153845	0.257315	FALSE	FALSE	FALSE	0.62	0.32	1.2	0.62	2.07	-0.03	1.28	0.62	0.36	-0.68	-1.6	Nervous system disorders	0.62 ( 0.32 - 1.2 )	0.62 ( 2.07 )	0.62 ( 0.36 )	-0.68 ( -1.6 )
TUNNEL VISION	9	64669	750	9479233	1.75897	0.911595	3.39402	0.564728	0.335351	1.68399	0.092183	0.172359	FALSE	FALSE	FALSE	1.76	0.91	3.39	1.76	2.91	1.1	2.42	1.75	1.01	0.81	-0.11	Nervous system disorders	1.76 ( 0.91 - 3.39 )	1.76 ( 2.91 )	1.75 ( 1.01 )	0.81 ( -0.11 )
SUDDEN DEATH	9	64669	1471	9478512	0.896755	0.465638	1.72703	-0.108972	0.334375	-0.325899	0.744501	0.814869	FALSE	FALSE	FALSE	0.9	0.47	1.73	0.9	0.11	0.24	1.55	0.9	0.52	-0.16	-1.07	General disorders and administration site conditions	0.9 ( 0.47 - 1.73 )	0.9 ( 0.11 )	0.9 ( 0.52 )	-0.16 ( -1.07 )
OSTEOMYELITIS	9	64669	242	9479741	5.45164	2.80247	10.6051	1.69592	0.339498	4.99537	5.87241e-07	4.1297e-06	TRUE	TRUE	TRUE	5.45	2.8	10.61	5.45	31.54	4.79	6.12	5.29	3.03	2.4	1.47	Infections and infestations	5.45 ( 2.8 - 10.61 )	5.45 ( 31.54 )	5.29 ( 3.03 )	2.4 ( 1.47 )
HYPERACUSIS	9	64669	2049	9477934	0.643751	0.334454	1.23908	-0.440443	0.334088	-1.31834	0.187388	0.296173	FALSE	FALSE	FALSE	0.64	0.33	1.24	0.64	1.77	-0.01	1.3	0.65	0.37	-0.63	-1.55	Ear and labyrinth disorders	0.64 ( 0.33 - 1.24 )	0.64 ( 1.77 )	0.65 ( 0.37 )	-0.63 ( -1.55 )
GASTROENTERITIS VIRAL	9	64669	335	9479648	3.93816	2.03118	7.63552	1.37071	0.337804	4.05772	4.95546e-05	0.000243842	TRUE	TRUE	TRUE	3.94	2.03	7.64	3.94	19.21	3.28	4.6	3.86	2.22	1.95	1.02	Infections and infestations	3.94 ( 2.03 - 7.64 )	3.94 ( 19.21 )	3.86 ( 2.22 )	1.95 ( 1.02 )
NEONATAL HYPOXIA	9	64669	57	9479926	23.146	11.4588	46.7535	3.14182	0.358707	8.75875	0	0	TRUE	TRUE	TRUE	23.15	11.46	46.75	23.14	164.68	22.44	23.85	20.12	11.17	4.33	3.35	Respiratory, thoracic and mediastinal disorders	23.15 ( 11.46 - 46.75 )	23.14 ( 164.68 )	20.12 ( 11.17 )	4.33 ( 3.35 )
SKIN INDURATION	8	64670	346	9479637	3.38924	1.68141	6.83174	1.22061	0.357639	3.41296	0.000642623	0.00251972	TRUE	TRUE	TRUE	3.39	1.68	6.83	3.39	13.17	2.69	4.09	3.33	1.86	1.74	0.76	Skin and subcutaneous tissue disorders	3.39 ( 1.68 - 6.83 )	3.39 ( 13.17 )	3.33 ( 1.86 )	1.74 ( 0.76 )
RHABDOMYOLYSIS	8	64670	969	9479014	1.21011	0.603417	2.42681	0.190715	0.355032	0.537178	0.591145	0.69053	FALSE	FALSE	FALSE	1.21	0.6	2.43	1.21	0.29	0.51	1.91	1.21	0.68	0.27	-0.69	Musculoskeletal and connective tissue disorders	1.21 ( 0.6 - 2.43 )	1.21 ( 0.29 )	1.21 ( 0.68 )	0.27 ( -0.69 )
LYMPHANGITIS	8	64670	353	9479630	3.32203	1.64833	6.69521	1.20058	0.357559	3.3577	0.000785932	0.00299154	TRUE	TRUE	TRUE	3.32	1.65	6.7	3.32	12.7	2.62	4.02	3.27	1.82	1.71	0.74	Infections and infestations	3.32 ( 1.65 - 6.7 )	3.32 ( 12.7 )	3.27 ( 1.82 )	1.71 ( 0.74 )
MONOPARESIS	8	64670	708	9479275	1.65626	0.825019	3.32502	0.504563	0.355567	1.41904	0.155888	0.259117	FALSE	FALSE	FALSE	1.66	0.83	3.33	1.66	2.06	0.96	2.35	1.65	0.92	0.72	-0.25	Nervous system disorders	1.66 ( 0.83 - 3.33 )	1.66 ( 2.06 )	1.65 ( 0.92 )	0.72 ( -0.25 )
INJECTION SITE STREAKING	8	64670	231	9479752	5.07659	2.50863	10.2733	1.62464	0.359645	4.51734	6.26206e-06	3.54306e-05	TRUE	TRUE	TRUE	5.08	2.51	10.27	5.08	25.31	4.37	5.78	4.94	2.74	2.3	1.32	General disorders and administration site conditions	5.08 ( 2.51 - 10.27 )	5.08 ( 25.31 )	4.94 ( 2.74 )	2.3 ( 1.32 )
SOPOR	8	64670	91	9479892	12.8869	6.25505	26.5502	2.55621	0.368788	6.93139	4.16733e-12	4.30872e-11	TRUE	TRUE	TRUE	12.89	6.26	26.55	12.89	80.62	12.16	13.61	11.93	6.51	3.58	2.57	Psychiatric disorders	12.89 ( 6.26 - 26.55 )	12.89 ( 80.62 )	11.93 ( 6.51 )	3.58 ( 2.57 )
INAPPROPRIATE AFFECT	8	64670	121	9479862	9.69178	4.73855	19.8227	2.27128	0.365075	6.2214	4.9275e-10	4.55269e-09	TRUE	TRUE	TRUE	9.69	4.74	19.82	9.69	58.49	8.98	10.41	9.15	5.03	3.19	2.2	Psychiatric disorders	9.69 ( 4.74 - 19.82 )	9.69 ( 58.49 )	9.15 ( 5.03 )	3.19 ( 2.2 )
MYOSCLEROSIS	8	64670	221	9479762	5.30631	2.62074	10.7439	1.6689	0.359917	4.63689	3.53695e-06	2.09682e-05	TRUE	TRUE	TRUE	5.31	2.62	10.74	5.31	26.98	4.6	6.01	5.16	2.86	2.37	1.39	Musculoskeletal and connective tissue disorders	5.31 ( 2.62 - 10.74 )	5.31 ( 26.98 )	5.16 ( 2.86 )	2.37 ( 1.39 )
EYE IRRITATION	8	64670	2448	9477535	0.478929	0.239227	0.958809	-0.736203	0.354153	-2.07877	0.0376382	0.0838174	FALSE	FALSE	FALSE	0.48	0.24	0.96	0.48	4.52	-0.22	1.17	0.48	0.27	-1.06	-2.02	Eye disorders	0.48 ( 0.24 - 0.96 )	0.48 ( 4.52 )	0.48 ( 0.27 )	-1.06 ( -2.02 )
SECRETION DISCHARGE	8	64670	1415	9478568	0.828654	0.413575	1.66032	-0.187952	0.354573	-0.53008	0.596057	0.695333	FALSE	FALSE	FALSE	0.83	0.41	1.66	0.83	0.28	0.13	1.52	0.83	0.46	-0.27	-1.23	General disorders and administration site conditions	0.83 ( 0.41 - 1.66 )	0.83 ( 0.28 )	0.83 ( 0.46 )	-0.27 ( -1.23 )
RESPIRATORY FAILURE	8	64670	4306	9475677	0.272222	0.136042	0.544719	-1.30114	0.353904	-3.67653	0.000236429	0.00101905	TRUE	FALSE	FALSE	0.27	0.14	0.54	0.27	15.53	-0.42	0.97	0.27	0.15	-1.87	-2.83	Respiratory, thoracic and mediastinal disorders	0.27 ( 0.14 - 0.54 )	0.27 ( 15.53 )	0.27 ( 0.15 )	-1.87 ( -2.83 )
INFECTIOUS MONONUCLEOSIS	8	64670	444	9479539	2.64114	1.31257	5.31447	0.971211	0.356746	2.72241	0.0064807	0.0188559	TRUE	TRUE	TRUE	2.64	1.31	5.31	2.64	8.01	1.94	3.34	2.61	1.46	1.39	0.41	Infections and infestations	2.64 ( 1.31 - 5.31 )	2.64 ( 8.01 )	2.61 ( 1.46 )	1.39 ( 0.41 )
MILK ALLERGY	8	64670	200	9479783	5.86348	2.89219	11.8873	1.76874	0.360577	4.90532	9.32761e-07	6.23156e-06	TRUE	TRUE	TRUE	5.86	2.89	11.89	5.86	31.03	5.16	6.57	5.68	3.14	2.5	1.52	Immune system disorders	5.86 ( 2.89 - 11.89 )	5.86 ( 31.03 )	5.68 ( 3.14 )	2.5 ( 1.52 )
BREATH HOLDING	8	64670	219	9479764	5.35477	2.64438	10.8432	1.67799	0.359975	4.6614	3.14061e-06	1.90078e-05	TRUE	TRUE	TRUE	5.35	2.64	10.84	5.35	27.33	4.65	6.06	5.2	2.88	2.38	1.4	Psychiatric disorders	5.35 ( 2.64 - 10.84 )	5.35 ( 27.33 )	5.2 ( 2.88 )	2.38 ( 1.4 )
FOAMING AT MOUTH	8	64670	412	9479571	2.84629	1.41384	5.73001	1.04602	0.356991	2.93009	0.00338868	0.0108201	TRUE	TRUE	TRUE	2.85	1.41	5.73	2.85	9.4	2.15	3.55	2.81	1.57	1.49	0.52	General disorders and administration site conditions	2.85 ( 1.41 - 5.73 )	2.85 ( 9.4 )	2.81 ( 1.57 )	1.49 ( 0.52 )
MUSCLE SWELLING	8	64670	544	9479439	2.15561	1.0725	4.33256	0.768075	0.356165	2.15651	0.0310436	0.0710445	FALSE	TRUE	FALSE	2.16	1.07	4.33	2.16	4.88	1.46	2.85	2.14	1.19	1.1	0.13	Musculoskeletal and connective tissue disorders	2.16 ( 1.07 - 4.33 )	2.16 ( 4.88 )	2.14 ( 1.19 )	1.1 ( 0.13 )
LIP ERYTHEMA	8	64670	301	9479682	3.89596	1.93051	7.86243	1.35994	0.358243	3.79614	0.000146966	0.00066479	TRUE	TRUE	TRUE	3.9	1.93	7.86	3.9	16.77	3.19	4.6	3.82	2.12	1.93	0.96	Gastrointestinal disorders	3.9 ( 1.93 - 7.86 )	3.9 ( 16.77 )	3.82 ( 2.12 )	1.93 ( 0.96 )
DYSPHEMIA	8	64670	472	9479511	2.48445	1.23516	4.99735	0.910053	0.356559	2.55232	0.0107007	0.0293173	TRUE	TRUE	TRUE	2.48	1.24	5	2.48	6.98	1.79	3.18	2.46	1.37	1.3	0.33	Psychiatric disorders	2.48 ( 1.24 - 5 )	2.48 ( 6.98 )	2.46 ( 1.37 )	1.3 ( 0.33 )
LARYNGITIS	8	64670	601	9479382	1.95116	0.971241	3.91975	0.668424	0.355921	1.87801	0.0603793	0.121811	FALSE	FALSE	FALSE	1.95	0.97	3.92	1.95	3.66	1.25	2.65	1.94	1.08	0.95	-0.01	Infections and infestations	1.95 ( 0.97 - 3.92 )	1.95 ( 3.66 )	1.94 ( 1.08 )	0.95 ( -0.01 )
ARTHRITIS REACTIVE	8	64670	681	9479302	1.72193	0.857599	3.45739	0.543448	0.355646	1.52806	0.126498	0.219727	FALSE	FALSE	FALSE	1.72	0.86	3.46	1.72	2.39	1.02	2.42	1.71	0.96	0.78	-0.19	Musculoskeletal and connective tissue disorders	1.72 ( 0.86 - 3.46 )	1.72 ( 2.39 )	1.71 ( 0.96 )	0.78 ( -0.19 )
ADVERSE DRUG REACTION	8	64670	1381	9478602	0.849059	0.423738	1.70129	-0.163627	0.354598	-0.461444	0.64448	0.735521	FALSE	FALSE	FALSE	0.85	0.42	1.7	0.85	0.21	0.15	1.54	0.85	0.48	-0.23	-1.2	General disorders and administration site conditions	0.85 ( 0.42 - 1.7 )	0.85 ( 0.21 )	0.85 ( 0.48 )	-0.23 ( -1.2 )
OCULOGYRIC CRISIS	8	64670	52	9479931	22.5522	10.7127	47.4766	3.11583	0.379798	8.20393	2.22045e-16	2.92191e-15	TRUE	TRUE	TRUE	22.55	10.71	47.48	22.55	142.79	21.81	23.29	19.68	10.55	4.3	3.27	Eye disorders	22.55 ( 10.71 - 47.48 )	22.55 ( 142.79 )	19.68 ( 10.55 )	4.3 ( 3.27 )
PROTEINURIA	8	64670	676	9479307	1.73467	0.863917	3.48307	0.550818	0.355661	1.54871	0.12145	0.213955	FALSE	FALSE	FALSE	1.73	0.86	3.48	1.73	2.46	1.04	2.43	1.73	0.96	0.79	-0.18	Renal and urinary disorders	1.73 ( 0.86 - 3.48 )	1.73 ( 2.46 )	1.73 ( 0.96 )	0.79 ( -0.18 )
OCULAR DISCOMFORT	7	64671	2003	9477980	0.512181	0.243845	1.0758	-0.669078	0.378645	-1.76703	0.0772229	0.149706	FALSE	FALSE	FALSE	0.51	0.24	1.08	0.51	3.24	-0.23	1.25	0.51	0.28	-0.96	-1.98	Eye disorders	0.51 ( 0.24 - 1.08 )	0.51 ( 3.24 )	0.51 ( 0.28 )	-0.96 ( -1.98 )
PSYCHOTIC DISORDER	7	64671	427	9479556	2.40297	1.13861	5.07133	0.876706	0.38107	2.30064	0.0214119	0.0524578	FALSE	TRUE	FALSE	2.4	1.14	5.07	2.4	5.64	1.66	3.15	2.38	1.27	1.25	0.22	Psychiatric disorders	2.4 ( 1.14 - 5.07 )	2.4 ( 5.64 )	2.38 ( 1.27 )	1.25 ( 0.22 )
INFANTILE BACK ARCHING	7	64671	93	9479890	11.0334	5.11769	23.7872	2.40093	0.391951	6.12558	9.03538e-10	8.30395e-09	TRUE	TRUE	TRUE	11.03	5.12	23.79	11.03	59.39	10.26	11.8	10.33	5.43	3.37	2.31	Musculoskeletal and connective tissue disorders	11.03 ( 5.12 - 23.79 )	11.03 ( 59.39 )	10.33 ( 5.43 )	3.37 ( 2.31 )
SKIN IRRITATION	7	64671	1518	9478465	0.675857	0.321637	1.42018	-0.391774	0.378855	-1.0341	0.30109	0.427981	FALSE	FALSE	FALSE	0.68	0.32	1.42	0.68	1.08	-0.07	1.42	0.68	0.36	-0.56	-1.58	Skin and subcutaneous tissue disorders	0.68 ( 0.32 - 1.42 )	0.68 ( 1.08 )	0.68 ( 0.36 )	-0.56 ( -1.58 )
VACCINATION SITE MOVEMENT IMPAIRMENT	7	64671	1378	9478605	0.744533	0.354258	1.56476	-0.294999	0.378944	-0.778476	0.436288	0.553971	FALSE	FALSE	FALSE	0.74	0.35	1.56	0.74	0.61	0	1.49	0.75	0.4	-0.42	-1.45	General disorders and administration site conditions	0.74 ( 0.35 - 1.56 )	0.74 ( 0.61 )	0.75 ( 0.4 )	-0.42 ( -1.45 )
COORDINATION ABNORMAL	7	64671	1341	9478642	0.765078	0.364015	1.60802	-0.267777	0.37897	-0.706592	0.47982	0.593653	FALSE	FALSE	FALSE	0.77	0.36	1.61	0.77	0.5	0.02	1.51	0.77	0.41	-0.38	-1.41	Nervous system disorders	0.77 ( 0.36 - 1.61 )	0.77 ( 0.5 )	0.77 ( 0.41 )	-0.38 ( -1.41 )
MYOCARDITIS	7	64671	18353	9461630	0.0558017	0.0265974	0.117073	-2.88595	0.378057	-7.63364	2.28706e-14	2.75877e-13	TRUE	FALSE	FALSE	0.06	0.03	0.12	0.06	111.78	-0.69	0.8	0.06	0.03	-4.15	-5.17	Cardiac disorders	0.06 ( 0.03 - 0.12 )	0.06 ( 111.78 )	0.06 ( 0.03 )	-4.15 ( -5.17 )
DEVELOPMENTAL REGRESSION	7	64671	212	9479771	4.84006	2.27948	10.277	1.57693	0.384174	4.10472	4.04807e-05	0.000204404	TRUE	TRUE	TRUE	4.84	2.28	10.28	4.84	20.64	4.09	5.59	4.72	2.51	2.24	1.2	General disorders and administration site conditions	4.84 ( 2.28 - 10.28 )	4.84 ( 20.64 )	4.72 ( 2.51 )	2.24 ( 1.2 )
MENTAL STATUS CHANGES	7	64671	2868	9477115	0.357672	0.170351	0.750975	-1.02814	0.378446	-2.71674	0.00659293	0.0190915	TRUE	FALSE	FALSE	0.36	0.17	0.75	0.36	8.05	-0.38	1.1	0.36	0.19	-1.48	-2.5	Psychiatric disorders	0.36 ( 0.17 - 0.75 )	0.36 ( 8.05 )	0.36 ( 0.19 )	-1.48 ( -2.5 )
VACCINATION SITE ABSCESS	7	64671	161	9479822	6.37328	2.99017	13.5841	1.85211	0.386114	4.79681	1.61214e-06	1.03332e-05	TRUE	TRUE	TRUE	6.37	2.99	13.58	6.37	30.39	5.62	7.13	6.15	3.26	2.62	1.58	Infections and infestations	6.37 ( 2.99 - 13.58 )	6.37 ( 30.39 )	6.15 ( 3.26 )	2.62 ( 1.58 )
BURSITIS	7	64671	1785	9478198	0.574746	0.273589	1.20741	-0.553827	0.378725	-1.46234	0.143647	0.242719	FALSE	FALSE	FALSE	0.57	0.27	1.21	0.57	2.19	-0.17	1.32	0.58	0.31	-0.79	-1.82	Musculoskeletal and connective tissue disorders	0.57 ( 0.27 - 1.21 )	0.57 ( 2.19 )	0.58 ( 0.31 )	-0.79 ( -1.82 )
ACUTE HAEMORRHAGIC OEDEMA OF INFANCY	7	64671	31	9479952	33.1004	14.5751	75.1719	3.49954	0.418486	8.36239	0	0	TRUE	TRUE	TRUE	33.1	14.58	75.17	33.1	177.75	32.28	33.92	27.18	13.69	4.76	3.64	Skin and subcutaneous tissue disorders	33.1 ( 14.58 - 75.17 )	33.1 ( 177.75 )	27.18 ( 13.69 )	4.76 ( 3.64 )
HYPOXIA	7	64671	7016	9472967	0.146145	0.0696429	0.306685	-1.92315	0.378174	-5.08537	3.66903e-07	2.63352e-06	TRUE	FALSE	FALSE	0.15	0.07	0.31	0.15	34.88	-0.59	0.89	0.15	0.08	-2.77	-3.79	Respiratory, thoracic and mediastinal disorders	0.15 ( 0.07 - 0.31 )	0.15 ( 34.88 )	0.15 ( 0.08 )	-2.77 ( -3.79 )
TIC	7	64671	664	9479319	1.54525	0.733768	3.25414	0.435183	0.379972	1.1453	0.252084	0.371706	FALSE	FALSE	FALSE	1.55	0.73	3.25	1.55	1.33	0.8	2.29	1.54	0.83	0.62	-0.4	Psychiatric disorders	1.55 ( 0.73 - 3.25 )	1.55 ( 1.33 )	1.54 ( 0.83 )	0.62 ( -0.4 )
SUPRAVENTRICULAR TACHYCARDIA	7	64671	1280	9478703	0.801544	0.38133	1.68482	-0.221215	0.379017	-0.583655	0.559452	0.662419	FALSE	FALSE	FALSE	0.8	0.38	1.68	0.8	0.34	0.06	1.54	0.8	0.43	-0.32	-1.34	Cardiac disorders	0.8 ( 0.38 - 1.68 )	0.8 ( 0.34 )	0.8 ( 0.43 )	-0.32 ( -1.34 )
TYPE III IMMUNE COMPLEX MEDIATED REACTION	7	64671	282	9479701	3.6386	1.71877	7.70282	1.2916	0.382647	3.37543	0.000737006	0.00286325	TRUE	TRUE	TRUE	3.64	1.72	7.7	3.64	13.07	2.89	4.39	3.57	1.91	1.84	0.8	Immune system disorders	3.64 ( 1.72 - 7.7 )	3.64 ( 13.07 )	3.57 ( 1.91 )	1.84 ( 0.8 )
DRUG INEFFECTIVE	7	64671	80529	9399454	0.0126339	0.00602251	0.0265033	-4.37137	0.378001	-11.5644	0	0	TRUE	FALSE	FALSE	0.01	0.01	0.03	0.01	540.02	-0.73	0.75	0.01	0.01	-6.28	-7.3	General disorders and administration site conditions	0.01 ( 0.01 - 0.03 )	0.01 ( 540.02 )	0.01 ( 0.01 )	-6.28 ( -7.3 )
JOINT EFFUSION	7	64671	498	9479485	2.06036	0.97711	4.34455	0.722882	0.380632	1.89916	0.057543	0.117679	FALSE	FALSE	FALSE	2.06	0.98	4.34	2.06	3.77	1.31	2.81	2.05	1.1	1.03	0	Musculoskeletal and connective tissue disorders	2.06 ( 0.98 - 4.34 )	2.06 ( 3.77 )	2.05 ( 1.1 )	1.03 ( 0 )
SOCIAL AVOIDANT BEHAVIOUR	7	64671	200	9479783	5.13047	2.4145	10.9015	1.6352	0.384542	4.25232	2.11567e-05	0.000111361	TRUE	TRUE	TRUE	5.13	2.41	10.9	5.13	22.49	4.38	5.88	4.99	2.66	2.32	1.28	Psychiatric disorders	5.13 ( 2.41 - 10.9 )	5.13 ( 22.49 )	4.99 ( 2.66 )	2.32 ( 1.28 )
GASTROINTESTINAL SOUNDS ABNORMAL	7	64671	240	9479743	4.27537	2.01636	9.06524	1.45287	0.383457	3.78887	0.000151332	0.000682065	TRUE	TRUE	TRUE	4.28	2.02	9.07	4.28	17.07	3.52	5.03	4.18	2.23	2.06	1.03	Gastrointestinal disorders	4.28 ( 2.02 - 9.07 )	4.28 ( 17.07 )	4.18 ( 2.23 )	2.06 ( 1.03 )
SLOW SPEECH	7	64671	360	9479623	2.85021	1.34902	6.02195	1.04739	0.381642	2.74444	0.00606143	0.0179614	TRUE	TRUE	TRUE	2.85	1.35	6.02	2.85	8.25	2.1	3.6	2.81	1.51	1.49	0.46	Nervous system disorders	2.85 ( 1.35 - 6.02 )	2.85 ( 8.25 )	2.81 ( 1.51 )	1.49 ( 0.46 )
MULTIPLE SCLEROSIS	7	64671	1891	9478092	0.542523	0.258271	1.13962	-0.611525	0.378684	-1.61487	0.106339	0.192607	FALSE	FALSE	FALSE	0.54	0.26	1.14	0.54	2.69	-0.2	1.28	0.54	0.29	-0.88	-1.9	Nervous system disorders	0.54 ( 0.26 - 1.14 )	0.54 ( 2.69 )	0.54 ( 0.29 )	-0.88 ( -1.9 )
HYPOGLYCAEMIA	7	64671	1027	9478956	0.99903	0.475047	2.10097	-0.000970477	0.379271	-0.0025588	0.997958	0.998342	FALSE	FALSE	FALSE	1	0.48	2.1	1	0	0.26	1.74	1	0.54	0	-1.03	Metabolism and nutrition disorders	1 ( 0.48 - 2.1 )	1 ( 0 )	1 ( 0.54 )	0 ( -1.03 )
DRY SKIN	7	64671	2363	9477620	0.434134	0.206729	0.911691	-0.834401	0.378544	-2.20424	0.0275077	0.0640495	FALSE	FALSE	FALSE	0.43	0.21	0.91	0.43	5.15	-0.31	1.18	0.44	0.23	-1.2	-2.22	Skin and subcutaneous tissue disorders	0.43 ( 0.21 - 0.91 )	0.43 ( 5.15 )	0.44 ( 0.23 )	-1.2 ( -2.22 )
TONSILLAR HYPERTROPHY	7	64671	672	9479311	1.52685	0.725066	3.21525	0.423206	0.379948	1.11385	0.265343	0.385691	FALSE	FALSE	FALSE	1.53	0.73	3.22	1.53	1.26	0.78	2.27	1.52	0.82	0.61	-0.42	Respiratory, thoracic and mediastinal disorders	1.53 ( 0.73 - 3.22 )	1.53 ( 1.26 )	1.52 ( 0.82 )	0.61 ( -0.42 )
APNOEIC ATTACK	7	64671	87	9479896	11.7943	5.46051	25.4749	2.46762	0.392896	6.28059	3.37282e-10	3.14978e-09	TRUE	TRUE	TRUE	11.79	5.46	25.47	11.79	64	11.02	12.56	10.99	5.77	3.46	2.4	Respiratory, thoracic and mediastinal disorders	11.79 ( 5.46 - 25.47 )	11.79 ( 64 )	10.99 ( 5.77 )	3.46 ( 2.4 )
IMMUNODEFICIENCY	7	64671	1237	9478746	0.829411	0.39456	1.74352	-0.18704	0.379053	-0.49344	0.621702	0.716587	FALSE	FALSE	FALSE	0.83	0.39	1.74	0.83	0.24	0.09	1.57	0.83	0.45	-0.27	-1.29	Immune system disorders	0.83 ( 0.39 - 1.74 )	0.83 ( 0.24 )	0.83 ( 0.45 )	-0.27 ( -1.29 )
DYSTONIA	7	64671	310	9479673	3.30994	1.56481	7.00131	1.19693	0.382228	3.13145	0.00173944	0.00610384	TRUE	TRUE	TRUE	3.31	1.56	7	3.31	11.03	2.56	4.06	3.26	1.74	1.7	0.67	Nervous system disorders	3.31 ( 1.56 - 7 )	3.31 ( 11.03 )	3.26 ( 1.74 )	1.7 ( 0.67 )
FOOD AVERSION	7	64671	172	9479811	5.96568	2.80176	12.7025	1.78602	0.385599	4.63181	3.6248e-06	2.13433e-05	TRUE	TRUE	TRUE	5.97	2.8	12.7	5.97	27.8	5.21	6.72	5.77	3.07	2.53	1.49	Metabolism and nutrition disorders	5.97 ( 2.8 - 12.7 )	5.97 ( 27.8 )	5.77 ( 3.07 )	2.53 ( 1.49 )
FEAR	7	64671	1873	9478110	0.547737	0.26075	1.15059	-0.601959	0.378691	-1.58958	0.111929	0.200641	FALSE	FALSE	FALSE	0.55	0.26	1.15	0.55	2.6	-0.19	1.29	0.55	0.3	-0.86	-1.89	Psychiatric disorders	0.55 ( 0.26 - 1.15 )	0.55 ( 2.6 )	0.55 ( 0.3 )	-0.86 ( -1.89 )
PARAESTHESIA ORAL	7	64671	9895	9470088	0.103592	0.0493703	0.217364	-2.26729	0.378119	-5.99625	2.01927e-09	1.7987e-08	TRUE	FALSE	FALSE	0.1	0.05	0.22	0.1	54.25	-0.64	0.84	0.1	0.06	-3.26	-4.28	Gastrointestinal disorders	0.1 ( 0.05 - 0.22 )	0.1 ( 54.25 )	0.1 ( 0.06 )	-3.26 ( -4.28 )
NEUTROPHILIA	7	64671	213	9479770	4.81733	2.2689	10.2282	1.57222	0.384145	4.09278	4.26239e-05	0.000213982	TRUE	TRUE	TRUE	4.82	2.27	10.23	4.82	20.5	4.06	5.57	4.7	2.5	2.23	1.19	Blood and lymphatic system disorders	4.82 ( 2.27 - 10.23 )	4.82 ( 20.5 )	4.7 ( 2.5 )	2.23 ( 1.19 )
ENTEROVIRUS INFECTION	7	64671	77	9479906	13.3261	6.1468	28.8905	2.58972	0.394791	6.55973	5.39044e-11	5.28994e-10	TRUE	TRUE	TRUE	13.33	6.15	28.89	13.32	73.15	12.55	14.1	12.3	6.44	3.62	2.55	Infections and infestations	13.33 ( 6.15 - 28.89 )	13.32 ( 73.15 )	12.3 ( 6.44 )	3.62 ( 2.55 )
GASTROINTESTINAL DISORDER	7	64671	2860	9477123	0.358673	0.170828	0.753078	-1.02534	0.378447	-2.70934	0.00674166	0.0194846	TRUE	FALSE	FALSE	0.36	0.17	0.75	0.36	8.01	-0.38	1.1	0.36	0.19	-1.47	-2.49	Gastrointestinal disorders	0.36 ( 0.17 - 0.75 )	0.36 ( 8.01 )	0.36 ( 0.19 )	-1.47 ( -2.49 )
DIABETES MELLITUS	7	64671	1434	9478549	0.715453	0.340447	1.50353	-0.334839	0.378906	-0.883699	0.376859	0.500844	FALSE	FALSE	FALSE	0.72	0.34	1.5	0.72	0.79	-0.03	1.46	0.72	0.39	-0.48	-1.5	Metabolism and nutrition disorders	0.72 ( 0.34 - 1.5 )	0.72 ( 0.79 )	0.72 ( 0.39 )	-0.48 ( -1.5 )
RECTAL HAEMORRHAGE	7	64671	1173	9478810	0.87467	0.416043	1.83887	-0.133909	0.379111	-0.353217	0.723926	0.79991	FALSE	FALSE	FALSE	0.87	0.42	1.84	0.87	0.12	0.13	1.62	0.88	0.47	-0.19	-1.22	Gastrointestinal disorders	0.87 ( 0.42 - 1.84 )	0.87 ( 0.12 )	0.88 ( 0.47 )	-0.19 ( -1.22 )
AUTOIMMUNE DISORDER	7	64671	2656	9477327	0.38623	0.18394	0.810993	-0.951322	0.378483	-2.51351	0.0119535	0.0320421	TRUE	FALSE	FALSE	0.39	0.18	0.81	0.39	6.81	-0.36	1.13	0.39	0.21	-1.37	-2.39	Immune system disorders	0.39 ( 0.18 - 0.81 )	0.39 ( 6.81 )	0.39 ( 0.21 )	-1.37 ( -2.39 )
VASCULITIS	7	64671	1457	9478526	0.704157	0.335081	1.47975	-0.350753	0.378892	-0.925735	0.354584	0.477451	FALSE	FALSE	FALSE	0.7	0.34	1.48	0.7	0.87	-0.04	1.45	0.71	0.38	-0.5	-1.53	Vascular disorders	0.7 ( 0.34 - 1.48 )	0.7 ( 0.87 )	0.71 ( 0.38 )	-0.5 ( -1.53 )
VACCINATION SITE DISCOLOURATION	7	64671	648	9479335	1.5834	0.751815	3.33481	0.459576	0.380021	1.20934	0.226531	0.34009	FALSE	FALSE	FALSE	1.58	0.75	3.33	1.58	1.49	0.84	2.33	1.58	0.85	0.66	-0.37	General disorders and administration site conditions	1.58 ( 0.75 - 3.33 )	1.58 ( 1.49 )	1.58 ( 0.85 )	0.66 ( -0.37 )
ORAL HERPES	7	64671	3006	9476977	0.341247	0.162535	0.716459	-1.07515	0.378425	-2.84111	0.00449564	0.0137724	TRUE	FALSE	FALSE	0.34	0.16	0.72	0.34	8.88	-0.4	1.08	0.34	0.18	-1.54	-2.57	Infections and infestations	0.34 ( 0.16 - 0.72 )	0.34 ( 8.88 )	0.34 ( 0.18 )	-1.54 ( -2.57 )
INJECTION SITE HYPERSENSITIVITY	7	64671	402	9479581	2.55242	1.20897	5.38875	0.937041	0.381261	2.45774	0.0139815	0.0363562	TRUE	TRUE	TRUE	2.55	1.21	5.39	2.55	6.5	1.81	3.3	2.53	1.35	1.34	0.31	General disorders and administration site conditions	2.55 ( 1.21 - 5.39 )	2.55 ( 6.5 )	2.53 ( 1.35 )	1.34 ( 0.31 )
DYSURIA	7	64671	1872	9478111	0.54803	0.260889	1.15121	-0.601425	0.378691	-1.58817	0.112248	0.201005	FALSE	FALSE	FALSE	0.55	0.26	1.15	0.55	2.6	-0.19	1.29	0.55	0.3	-0.86	-1.89	Renal and urinary disorders	0.55 ( 0.26 - 1.15 )	0.55 ( 2.6 )	0.55 ( 0.3 )	-0.86 ( -1.89 )
ADENOVIRUS INFECTION	7	64671	73	9479910	14.0563	6.47218	30.5273	2.64307	0.395691	6.67963	2.39553e-11	2.3914e-10	TRUE	TRUE	TRUE	14.06	6.47	30.53	14.05	77.46	13.28	14.83	12.91	6.75	3.69	2.62	Infections and infestations	14.06 ( 6.47 - 30.53 )	14.05 ( 77.46 )	12.91 ( 6.75 )	3.69 ( 2.62 )
ERYTHEMA OF EYELID	7	64671	390	9479593	2.63096	1.24592	5.55565	0.967347	0.381362	2.53656	0.0111947	0.0302515	TRUE	TRUE	TRUE	2.63	1.25	5.56	2.63	6.95	1.88	3.38	2.6	1.39	1.38	0.35	Eye disorders	2.63 ( 1.25 - 5.56 )	2.63 ( 6.95 )	2.6 ( 1.39 )	1.38 ( 0.35 )
TENSION	7	64671	778	9479205	1.31881	0.626598	2.7757	0.276726	0.379682	0.728838	0.466101	0.579955	FALSE	FALSE	FALSE	1.32	0.63	2.78	1.32	0.53	0.57	2.06	1.32	0.71	0.4	-0.63	Psychiatric disorders	1.32 ( 0.63 - 2.78 )	1.32 ( 0.53 )	1.32 ( 0.71 )	0.4 ( -0.63 )
LARYNGEAL OEDEMA	7	64671	665	9479318	1.54292	0.732669	3.24923	0.433678	0.379969	1.14135	0.253724	0.373174	FALSE	FALSE	FALSE	1.54	0.73	3.25	1.54	1.32	0.8	2.29	1.54	0.82	0.62	-0.41	Respiratory, thoracic and mediastinal disorders	1.54 ( 0.73 - 3.25 )	1.54 ( 1.32 )	1.54 ( 0.82 )	0.62 ( -0.41 )
DERMATITIS DIAPER	7	64671	137	9479846	7.48978	3.50433	16.0079	2.01354	0.38752	5.19596	2.03667e-07	1.52487e-06	TRUE	TRUE	TRUE	7.49	3.5	16.01	7.49	37.45	6.73	8.25	7.17	3.8	2.84	1.79	Skin and subcutaneous tissue disorders	7.49 ( 3.5 - 16.01 )	7.49 ( 37.45 )	7.17 ( 3.8 )	2.84 ( 1.79 )
DEPRESSION	6	64672	4917	9475066	0.178779	0.0802751	0.398156	-1.7216	0.408516	-4.21428	2.50572e-05	0.00012956	TRUE	FALSE	FALSE	0.18	0.08	0.4	0.18	22.6	-0.62	0.98	0.18	0.09	-2.48	-3.57	Psychiatric disorders	0.18 ( 0.08 - 0.4 )	0.18 ( 22.6 )	0.18 ( 0.09 )	-2.48 ( -3.57 )
STAPHYLOCOCCAL INFECTION	6	64672	559	9479424	1.57328	0.703754	3.51714	0.45316	0.410452	1.10405	0.269571	0.390855	FALSE	FALSE	FALSE	1.57	0.7	3.52	1.57	1.24	0.77	2.38	1.57	0.8	0.65	-0.45	Infections and infestations	1.57 ( 0.7 - 3.52 )	1.57 ( 1.24 )	1.57 ( 0.8 )	0.65 ( -0.45 )
ADMINISTRATION SITE SWELLING	6	64672	151	9479832	5.8245	2.57572	13.171	1.76207	0.416299	4.23271	2.3089e-05	0.0001208	TRUE	TRUE	TRUE	5.82	2.58	13.17	5.82	23.06	5.01	6.64	5.64	2.85	2.5	1.38	General disorders and administration site conditions	5.82 ( 2.58 - 13.17 )	5.82 ( 23.06 )	5.64 ( 2.85 )	2.5 ( 1.38 )
HEMIPLEGIA	6	64672	1517	9478466	0.579679	0.260002	1.2924	-0.545281	0.409074	-1.33296	0.182543	0.290335	FALSE	FALSE	FALSE	0.58	0.26	1.29	0.58	1.82	-0.22	1.38	0.58	0.3	-0.78	-1.88	Nervous system disorders	0.58 ( 0.26 - 1.29 )	0.58 ( 1.82 )	0.58 ( 0.3 )	-0.78 ( -1.88 )
SKIN SWELLING	6	64672	1225	9478758	0.717877	0.321867	1.60112	-0.331456	0.409266	-0.80988	0.418009	0.536433	FALSE	FALSE	FALSE	0.72	0.32	1.6	0.72	0.66	-0.08	1.52	0.72	0.37	-0.48	-1.57	Skin and subcutaneous tissue disorders	0.72 ( 0.32 - 1.6 )	0.72 ( 0.66 )	0.72 ( 0.37 )	-0.48 ( -1.57 )
RASH RUBELLIFORM	6	64672	127	9479856	6.92521	3.05348	15.7062	1.93517	0.417799	4.63181	3.62476e-06	2.13433e-05	TRUE	TRUE	TRUE	6.93	3.05	15.71	6.92	29.04	6.11	7.74	6.66	3.36	2.73	1.62	Skin and subcutaneous tissue disorders	6.93 ( 3.05 - 15.71 )	6.92 ( 29.04 )	6.66 ( 3.36 )	2.73 ( 1.62 )
METABOLIC ACIDOSIS	6	64672	478	9479505	1.83989	0.822421	4.11615	0.609708	0.410821	1.48412	0.137777	0.235271	FALSE	FALSE	FALSE	1.84	0.82	4.12	1.84	2.27	1.03	2.64	1.83	0.93	0.87	-0.23	Metabolism and nutrition disorders	1.84 ( 0.82 - 4.12 )	1.84 ( 2.27 )	1.83 ( 0.93 )	0.87 ( -0.23 )
ATONIC SEIZURES	6	64672	98	9479885	8.97453	3.93558	20.4652	2.19439	0.420579	5.21755	1.81302e-07	1.3752e-06	TRUE	TRUE	TRUE	8.97	3.94	20.47	8.97	40.06	8.15	9.8	8.51	4.27	3.09	1.96	Nervous system disorders	8.97 ( 3.94 - 20.47 )	8.97 ( 40.06 )	8.51 ( 4.27 )	3.09 ( 1.96 )
MOTOR DYSFUNCTION	6	64672	1460	9478523	0.602314	0.270138	1.34295	-0.506977	0.409105	-1.23923	0.215259	0.329142	FALSE	FALSE	FALSE	0.6	0.27	1.34	0.6	1.57	-0.2	1.4	0.6	0.31	-0.73	-1.82	Nervous system disorders	0.6 ( 0.27 - 1.34 )	0.6 ( 1.57 )	0.6 ( 0.31 )	-0.73 ( -1.82 )
EYE OEDEMA	6	64672	224	9479759	3.92631	1.74517	8.83347	1.3677	0.413699	3.30603	0.000946285	0.00350469	TRUE	TRUE	TRUE	3.93	1.75	8.83	3.93	12.74	3.12	4.74	3.85	1.95	1.94	0.84	Eye disorders	3.93 ( 1.75 - 8.83 )	3.93 ( 12.74 )	3.85 ( 1.95 )	1.94 ( 0.84 )
EATING DISORDER	6	64672	1112	9478871	0.790837	0.354508	1.7642	-0.234664	0.409367	-0.573236	0.566485	0.668468	FALSE	FALSE	FALSE	0.79	0.35	1.76	0.79	0.33	-0.01	1.59	0.79	0.4	-0.34	-1.43	Psychiatric disorders	0.79 ( 0.35 - 1.76 )	0.79 ( 0.33 )	0.79 ( 0.4 )	-0.34 ( -1.43 )
ERYSIPELAS	6	64672	1020	9478963	0.862175	0.386412	1.92371	-0.148297	0.409466	-0.36217	0.717225	0.795112	FALSE	FALSE	FALSE	0.86	0.39	1.92	0.86	0.13	0.06	1.66	0.86	0.44	-0.21	-1.31	Infections and infestations	0.86 ( 0.39 - 1.92 )	0.86 ( 0.13 )	0.86 ( 0.44 )	-0.21 ( -1.31 )
TYMPANIC MEMBRANE HYPERAEMIA	6	64672	40	9479943	21.9877	9.32191	51.8629	3.09049	0.437815	7.05888	1.67844e-12	1.78861e-11	TRUE	TRUE	TRUE	21.99	9.32	51.86	21.99	104.51	21.13	22.84	19.25	9.39	4.27	3.1	Ear and labyrinth disorders	21.99 ( 9.32 - 51.86 )	21.99 ( 104.51 )	19.25 ( 9.39 )	4.27 ( 3.1 )
PAINFUL RESPIRATION	6	64672	1693	9478290	0.519407	0.233007	1.15784	-0.655067	0.40899	-1.60167	0.109229	0.196612	FALSE	FALSE	FALSE	0.52	0.23	1.16	0.52	2.66	-0.28	1.32	0.52	0.27	-0.94	-2.03	Respiratory, thoracic and mediastinal disorders	0.52 ( 0.23 - 1.16 )	0.52 ( 2.66 )	0.52 ( 0.27 )	-0.94 ( -2.03 )
EYELID PTOSIS	6	64672	1027	9478956	0.856298	0.383784	1.91057	-0.155137	0.409458	-0.378883	0.704775	0.786252	FALSE	FALSE	FALSE	0.86	0.38	1.91	0.86	0.14	0.05	1.66	0.86	0.44	-0.22	-1.32	Eye disorders	0.86 ( 0.38 - 1.91 )	0.86 ( 0.14 )	0.86 ( 0.44 )	-0.22 ( -1.32 )
EXERCISE TOLERANCE DECREASED	6	64672	2926	9477057	0.300493	0.134882	0.669444	-1.20233	0.408686	-2.94195	0.00326157	0.0104334	TRUE	FALSE	FALSE	0.3	0.13	0.67	0.3	9.75	-0.5	1.1	0.3	0.15	-1.73	-2.82	General disorders and administration site conditions	0.3 ( 0.13 - 0.67 )	0.3 ( 9.75 )	0.3 ( 0.15 )	-1.73 ( -2.82 )
BRUXISM	6	64672	266	9479717	3.30635	1.47207	7.42626	1.19584	0.412846	2.89659	0.00377244	0.0119794	TRUE	TRUE	TRUE	3.31	1.47	7.43	3.31	9.44	2.5	4.12	3.26	1.65	1.7	0.6	Psychiatric disorders	3.31 ( 1.47 - 7.43 )	3.31 ( 9.44 )	3.26 ( 1.65 )	1.7 ( 0.6 )
VISUAL ACUITY REDUCED	6	64672	892	9479091	0.985909	0.441719	2.20053	-0.0141913	0.409638	-0.0346435	0.972364	0.98369	FALSE	FALSE	FALSE	0.99	0.44	2.2	0.99	0	0.18	1.79	0.99	0.5	-0.02	-1.12	Eye disorders	0.99 ( 0.44 - 2.2 )	0.99 ( 0 )	0.99 ( 0.5 )	-0.02 ( -1.12 )
INJECTION SITE HAEMATOMA	6	64672	401	9479582	2.19321	0.979412	4.91127	0.785365	0.41131	1.90942	0.0562075	0.115815	FALSE	FALSE	FALSE	2.19	0.98	4.91	2.19	3.84	1.39	3	2.18	1.11	1.12	0.02	General disorders and administration site conditions	2.19 ( 0.98 - 4.91 )	2.19 ( 3.84 )	2.18 ( 1.11 )	1.12 ( 0.02 )
CONVERSION DISORDER	6	64672	355	9479628	2.47741	1.10548	5.55196	0.907214	0.411703	2.20356	0.027555	0.0640736	FALSE	TRUE	FALSE	2.48	1.11	5.55	2.48	5.2	1.67	3.28	2.45	1.25	1.29	0.19	Psychiatric disorders	2.48 ( 1.11 - 5.55 )	2.48 ( 5.2 )	2.45 ( 1.25 )	1.29 ( 0.19 )
SNEEZING	6	64672	4558	9475425	0.192868	0.0865977	0.429548	-1.64575	0.408536	-4.02841	5.61548e-05	0.000272461	TRUE	FALSE	FALSE	0.19	0.09	0.43	0.19	20.24	-0.61	0.99	0.19	0.1	-2.37	-3.46	Respiratory, thoracic and mediastinal disorders	0.19 ( 0.09 - 0.43 )	0.19 ( 20.24 )	0.19 ( 0.1 )	-2.37 ( -3.46 )
ACUTE DISSEMINATED ENCEPHALOMYELITIS	6	64672	610	9479373	1.44173	0.645143	3.22191	0.365846	0.41027	0.891719	0.372544	0.495868	FALSE	FALSE	FALSE	1.44	0.65	3.22	1.44	0.8	0.64	2.25	1.44	0.73	0.52	-0.57	Nervous system disorders	1.44 ( 0.65 - 3.22 )	1.44 ( 0.8 )	1.44 ( 0.73 )	0.52 ( -0.57 )
DERMATITIS ATOPIC	6	64672	606	9479377	1.45125	0.649385	3.24326	0.372425	0.410283	0.907726	0.364023	0.48714	FALSE	FALSE	FALSE	1.45	0.65	3.24	1.45	0.83	0.65	2.26	1.45	0.74	0.53	-0.56	Skin and subcutaneous tissue disorders	1.45 ( 0.65 - 3.24 )	1.45 ( 0.83 )	1.45 ( 0.74 )	0.53 ( -0.56 )
URTICARIAL VASCULITIS	6	64672	142	9479841	6.19366	2.73626	14.0197	1.82353	0.416803	4.37504	1.21412e-05	6.56988e-05	TRUE	TRUE	TRUE	6.19	2.74	14.02	6.19	25.07	5.38	7.01	5.98	3.02	2.58	1.46	Skin and subcutaneous tissue disorders	6.19 ( 2.74 - 14.02 )	6.19 ( 25.07 )	5.98 ( 3.02 )	2.58 ( 1.46 )
MUSCLE CONTRACTURE	6	64672	386	9479597	2.27844	1.01724	5.10331	0.823491	0.411428	2.00154	0.0453338	0.0976984	FALSE	TRUE	FALSE	2.28	1.02	5.1	2.28	4.24	1.47	3.08	2.26	1.15	1.18	0.08	Musculoskeletal and connective tissue disorders	2.28 ( 1.02 - 5.1 )	2.28 ( 4.24 )	2.26 ( 1.15 )	1.18 ( 0.08 )
DIPLOPIA	6	64672	3548	9476435	0.247797	0.111244	0.551968	-1.39514	0.408612	-3.41435	0.000639349	0.00251256	TRUE	FALSE	FALSE	0.25	0.11	0.55	0.25	13.68	-0.55	1.05	0.25	0.13	-2	-3.1	Eye disorders	0.25 ( 0.11 - 0.55 )	0.25 ( 13.68 )	0.25 ( 0.13 )	-2 ( -3.1 )
FOOD INTOLERANCE	6	64672	525	9479458	1.67517	0.749126	3.74596	0.515915	0.410593	1.25651	0.208931	0.322589	FALSE	FALSE	FALSE	1.68	0.75	3.75	1.68	1.61	0.87	2.48	1.67	0.85	0.74	-0.36	Metabolism and nutrition disorders	1.68 ( 0.75 - 3.75 )	1.68 ( 1.61 )	1.67 ( 0.85 )	0.74 ( -0.36 )
ARTHRITIS BACTERIAL	6	64672	151	9479832	5.8245	2.57572	13.171	1.76207	0.416299	4.23271	2.3089e-05	0.0001208	TRUE	TRUE	TRUE	5.82	2.58	13.17	5.82	23.06	5.01	6.64	5.64	2.85	2.5	1.38	Infections and infestations	5.82 ( 2.58 - 13.17 )	5.82 ( 23.06 )	5.64 ( 2.85 )	2.5 ( 1.38 )
ROTATOR CUFF SYNDROME	6	64672	1072	9478911	0.820349	0.367708	1.83018	-0.198025	0.409408	-0.483687	0.628608	0.721673	FALSE	FALSE	FALSE	0.82	0.37	1.83	0.82	0.23	0.02	1.62	0.82	0.42	-0.28	-1.38	Musculoskeletal and connective tissue disorders	0.82 ( 0.37 - 1.83 )	0.82 ( 0.23 )	0.82 ( 0.42 )	-0.28 ( -1.38 )
IMMUNE SYSTEM DISORDER	6	64672	1792	9478191	0.490707	0.220149	1.09377	-0.711908	0.40895	-1.74082	0.0817156	0.15684	FALSE	FALSE	FALSE	0.49	0.22	1.09	0.49	3.16	-0.31	1.29	0.49	0.25	-1.02	-2.11	Immune system disorders	0.49 ( 0.22 - 1.09 )	0.49 ( 3.16 )	0.49 ( 0.25 )	-1.02 ( -2.11 )
MEASLES	6	64672	305	9479678	2.88356	1.2853	6.46925	1.05902	0.412263	2.56881	0.0102049	0.0284525	TRUE	TRUE	TRUE	2.88	1.29	6.47	2.88	7.24	2.08	3.69	2.85	1.45	1.51	0.41	Infections and infestations	2.88 ( 1.29 - 6.47 )	2.88 ( 7.24 )	2.85 ( 1.45 )	1.51 ( 0.41 )
REGURGITATION	6	64672	224	9479759	3.92631	1.74517	8.83347	1.3677	0.413699	3.30603	0.000946285	0.00350469	TRUE	TRUE	TRUE	3.93	1.75	8.83	3.93	12.74	3.12	4.74	3.85	1.95	1.94	0.84	Gastrointestinal disorders	3.93 ( 1.75 - 8.83 )	3.93 ( 12.74 )	3.85 ( 1.95 )	1.94 ( 0.84 )
LOWER RESPIRATORY TRACT INFECTION	6	64672	1205	9478778	0.729794	0.327199	1.62775	-0.314993	0.409282	-0.769623	0.441524	0.558577	FALSE	FALSE	FALSE	0.73	0.33	1.63	0.73	0.6	-0.07	1.53	0.73	0.37	-0.45	-1.55	Infections and infestations	0.73 ( 0.33 - 1.63 )	0.73 ( 0.6 )	0.73 ( 0.37 )	-0.45 ( -1.55 )
URINARY RETENTION	6	64672	1225	9478758	0.717877	0.321867	1.60112	-0.331456	0.409266	-0.80988	0.418009	0.536433	FALSE	FALSE	FALSE	0.72	0.32	1.6	0.72	0.66	-0.08	1.52	0.72	0.37	-0.48	-1.57	Renal and urinary disorders	0.72 ( 0.32 - 1.6 )	0.72 ( 0.66 )	0.72 ( 0.37 )	-0.48 ( -1.57 )
ANGER	6	64672	643	9479340	1.36774	0.612154	3.05593	0.313156	0.410168	0.763484	0.445175	0.559512	FALSE	FALSE	FALSE	1.37	0.61	3.06	1.37	0.59	0.56	2.17	1.36	0.7	0.45	-0.65	Psychiatric disorders	1.37 ( 0.61 - 3.06 )	1.37 ( 0.59 )	1.36 ( 0.7 )	0.45 ( -0.65 )
CHEILITIS	6	64672	552	9479431	1.59323	0.712641	3.56193	0.465763	0.41048	1.13468	0.25651	0.376634	FALSE	FALSE	FALSE	1.59	0.71	3.56	1.59	1.31	0.79	2.4	1.59	0.81	0.67	-0.43	Gastrointestinal disorders	1.59 ( 0.71 - 3.56 )	1.59 ( 1.31 )	1.59 ( 0.81 )	0.67 ( -0.43 )
GENERALISED ERYTHEMA	6	64672	162	9479821	5.429	2.40336	12.2637	1.69176	0.415758	4.06908	4.71986e-05	0.000233661	TRUE	TRUE	TRUE	5.43	2.4	12.26	5.43	20.9	4.61	6.24	5.27	2.67	2.4	1.28	Skin and subcutaneous tissue disorders	5.43 ( 2.4 - 12.26 )	5.43 ( 20.9 )	5.27 ( 2.67 )	2.4 ( 1.28 )
SLEEP TERROR	6	64672	177	9479806	4.96891	2.2024	11.2105	1.6032	0.415129	3.86193	0.000112493	0.000521066	TRUE	TRUE	TRUE	4.97	2.2	11.21	4.97	18.4	4.15	5.78	4.84	2.45	2.27	1.16	Psychiatric disorders	4.97 ( 2.2 - 11.21 )	4.97 ( 18.4 )	4.84 ( 2.45 )	2.27 ( 1.16 )
YELLOW SKIN	5	64673	312	9479671	2.34901	0.970861	5.68348	0.853996	0.4508	1.8944	0.0581719	0.118597	FALSE	FALSE	FALSE	2.35	0.97	5.68	2.35	3.81	1.47	3.23	2.33	1.11	1.22	0.03	Skin and subcutaneous tissue disorders	2.35 ( 0.97 - 5.68 )	2.35 ( 3.81 )	2.33 ( 1.11 )	1.22 ( 0.03 )
RASH PUSTULAR	5	64673	677	9479306	1.08252	0.449098	2.60933	0.0792892	0.448879	0.176638	0.859793	0.901848	FALSE	FALSE	FALSE	1.08	0.45	2.61	1.08	0.03	0.2	1.96	1.08	0.52	0.11	-1.07	Infections and infestations	1.08 ( 0.45 - 2.61 )	1.08 ( 0.03 )	1.08 ( 0.52 )	0.11 ( -1.07 )
NEAR DEATH EXPERIENCE	5	64673	466	9479517	1.57271	0.651508	3.79642	0.452797	0.449624	1.00706	0.313907	0.438309	FALSE	FALSE	FALSE	1.57	0.65	3.8	1.57	1.03	0.69	2.45	1.57	0.75	0.65	-0.54	Psychiatric disorders	1.57 ( 0.65 - 3.8 )	1.57 ( 1.03 )	1.57 ( 0.75 )	0.65 ( -0.54 )
COGNITIVE DISORDER	5	64673	3322	9476661	0.220548	0.091733	0.530249	-1.51164	0.447567	-3.37746	0.000731587	0.00284925	TRUE	FALSE	FALSE	0.22	0.09	0.53	0.22	13.75	-0.66	1.1	0.22	0.11	-2.17	-3.35	Nervous system disorders	0.22 ( 0.09 - 0.53 )	0.22 ( 13.75 )	0.22 ( 0.11 )	-2.17 ( -3.35 )
ABDOMINAL TENDERNESS	5	64673	390	9479593	1.8792	0.777766	4.54041	0.630844	0.450089	1.4016	0.161035	0.266144	FALSE	FALSE	FALSE	1.88	0.78	4.54	1.88	2.03	1	2.76	1.87	0.89	0.9	-0.29	Gastrointestinal disorders	1.88 ( 0.78 - 4.54 )	1.88 ( 2.03 )	1.87 ( 0.89 )	0.9 ( -0.29 )
INJECTION SITE GRANULOMA	5	64673	90	9479893	8.14344	3.30892	20.0415	2.09721	0.459485	4.56427	5.01245e-06	2.90221e-05	TRUE	TRUE	TRUE	8.14	3.31	20.04	8.14	29.68	7.24	9.04	7.77	3.66	2.96	1.74	General disorders and administration site conditions	8.14 ( 3.31 - 20.04 )	8.14 ( 29.68 )	7.77 ( 3.66 )	2.96 ( 1.74 )
SKIN DISORDER	5	64673	2308	9477675	0.317478	0.132011	0.763512	-1.14735	0.447715	-2.56267	0.0103869	0.0286838	TRUE	FALSE	FALSE	0.32	0.13	0.76	0.32	7.32	-0.56	1.19	0.32	0.15	-1.65	-2.83	Skin and subcutaneous tissue disorders	0.32 ( 0.13 - 0.76 )	0.32 ( 7.32 )	0.32 ( 0.15 )	-1.65 ( -2.83 )
SKIN TIGHTNESS	5	64673	1086	9478897	0.6748	0.280291	1.62458	-0.393339	0.448259	-0.877481	0.380225	0.504932	FALSE	FALSE	FALSE	0.67	0.28	1.62	0.67	0.78	-0.2	1.55	0.68	0.32	-0.56	-1.75	Skin and subcutaneous tissue disorders	0.67 ( 0.28 - 1.62 )	0.67 ( 0.78 )	0.68 ( 0.32 )	-0.56 ( -1.75 )
CYANOSIS NEONATAL	5	64673	9	9479974	81.4351	27.2906	243.002	4.39981	0.557787	7.88796	3.10862e-15	3.94137e-14	TRUE	TRUE	TRUE	81.44	27.29	243	81.43	255.35	80.34	82.52	52.7	21.11	5.72	4.33	Respiratory, thoracic and mediastinal disorders	81.44 ( 27.29 - 243 )	81.43 ( 255.35 )	52.7 ( 21.11 )	5.72 ( 4.33 )
THROMBOCYTOSIS	5	64673	267	9479716	2.74493	1.13316	6.6492	1.00976	0.451399	2.23695	0.0252898	0.0601568	FALSE	TRUE	FALSE	2.74	1.13	6.65	2.74	5.44	1.86	3.63	2.71	1.29	1.44	0.25	Blood and lymphatic system disorders	2.74 ( 1.13 - 6.65 )	2.74 ( 5.44 )	2.71 ( 1.29 )	1.44 ( 0.25 )
ABSCESS	5	64673	559	9479424	1.31104	0.543535	3.16232	0.270823	0.449227	0.602866	0.546598	0.652084	FALSE	FALSE	FALSE	1.31	0.54	3.16	1.31	0.37	0.43	2.19	1.31	0.63	0.39	-0.8	Infections and infestations	1.31 ( 0.54 - 3.16 )	1.31 ( 0.37 )	1.31 ( 0.63 )	0.39 ( -0.8 )
OROPHARYNGEAL DISCOMFORT	5	64673	3223	9476760	0.227325	0.0945498	0.546553	-1.48138	0.447578	-3.30976	0.000933752	0.00348296	TRUE	FALSE	FALSE	0.23	0.09	0.55	0.23	13.11	-0.65	1.1	0.23	0.11	-2.13	-3.31	Respiratory, thoracic and mediastinal disorders	0.23 ( 0.09 - 0.55 )	0.23 ( 13.11 )	0.23 ( 0.11 )	-2.13 ( -3.31 )
ACUTE RESPIRATORY FAILURE	5	64673	6816	9473167	0.107452	0.0447077	0.258252	-2.23072	0.447395	-4.98601	6.16393e-07	4.24871e-06	TRUE	FALSE	FALSE	0.11	0.04	0.26	0.11	37.04	-0.77	0.98	0.11	0.05	-3.21	-4.39	Respiratory, thoracic and mediastinal disorders	0.11 ( 0.04 - 0.26 )	0.11 ( 37.04 )	0.11 ( 0.05 )	-3.21 ( -4.39 )
PLEURAL EFFUSION	5	64673	2974	9477009	0.246364	0.102463	0.592363	-1.40094	0.447607	-3.12986	0.00174892	0.00612473	TRUE	FALSE	FALSE	0.25	0.1	0.59	0.25	11.51	-0.63	1.12	0.25	0.12	-2.01	-3.19	Respiratory, thoracic and mediastinal disorders	0.25 ( 0.1 - 0.59 )	0.25 ( 11.51 )	0.25 ( 0.12 )	-2.01 ( -3.19 )
INCONTINENCE	5	64673	890	9479093	0.823424	0.341873	1.98327	-0.194283	0.448485	-0.433199	0.66487	0.752392	FALSE	FALSE	FALSE	0.82	0.34	1.98	0.82	0.19	-0.06	1.7	0.82	0.4	-0.28	-1.46	Renal and urinary disorders	0.82 ( 0.34 - 1.98 )	0.82 ( 0.19 )	0.82 ( 0.4 )	-0.28 ( -1.46 )
VIRAL RASH	5	64673	238	9479745	3.0794	1.26998	7.46681	1.12474	0.451904	2.48888	0.0128145	0.0341917	TRUE	TRUE	TRUE	3.08	1.27	7.47	3.08	6.88	2.19	3.96	3.04	1.45	1.6	0.41	Infections and infestations	3.08 ( 1.27 - 7.47 )	3.08 ( 6.88 )	3.04 ( 1.45 )	1.6 ( 0.41 )
PANIC REACTION	5	64673	662	9479321	1.10705	0.459241	2.66865	0.101697	0.448917	0.226538	0.820783	0.871988	FALSE	FALSE	FALSE	1.11	0.46	2.67	1.11	0.05	0.23	1.99	1.11	0.53	0.15	-1.04	Psychiatric disorders	1.11 ( 0.46 - 2.67 )	1.11 ( 0.05 )	1.11 ( 0.53 )	0.15 ( -1.04 )
COMMUNICATION DISORDER	5	64673	404	9479579	1.81407	0.750958	4.38222	0.595574	0.44999	1.32353	0.18566	0.294227	FALSE	FALSE	FALSE	1.81	0.75	4.38	1.81	1.8	0.93	2.7	1.8	0.86	0.85	-0.34	Psychiatric disorders	1.81 ( 0.75 - 4.38 )	1.81 ( 1.8 )	1.8 ( 0.86 )	0.85 ( -0.34 )
INITIAL INSOMNIA	5	64673	585	9479398	1.25277	0.519467	3.02124	0.225358	0.449138	0.501757	0.615838	0.712665	FALSE	FALSE	FALSE	1.25	0.52	3.02	1.25	0.25	0.37	2.13	1.25	0.6	0.32	-0.86	Psychiatric disorders	1.25 ( 0.52 - 3.02 )	1.25 ( 0.25 )	1.25 ( 0.6 )	0.32 ( -0.86 )
SPEECH DISORDER DEVELOPMENTAL	5	64673	317	9479666	2.31196	0.955652	5.59322	0.838097	0.450744	1.85936	0.0629757	0.126461	FALSE	FALSE	FALSE	2.31	0.96	5.59	2.31	3.66	1.43	3.2	2.29	1.09	1.2	0.01	Nervous system disorders	2.31 ( 0.96 - 5.59 )	2.31 ( 3.66 )	2.29 ( 1.09 )	1.2 ( 0.01 )
POSTURING	5	64673	80	9479903	9.16138	3.71155	22.6135	2.215	0.460994	4.80483	1.54886e-06	1.00013e-05	TRUE	TRUE	TRUE	9.16	3.71	22.61	9.16	34.21	8.26	10.06	8.68	4.08	3.12	1.9	Psychiatric disorders	9.16 ( 3.71 - 22.61 )	9.16 ( 34.21 )	8.68 ( 4.08 )	3.12 ( 1.9 )
MOUTH HAEMORRHAGE	5	64673	474	9479509	1.54616	0.640562	3.73205	0.435775	0.449583	0.969285	0.332403	0.454991	FALSE	FALSE	FALSE	1.55	0.64	3.73	1.55	0.95	0.67	2.43	1.54	0.74	0.62	-0.56	Gastrointestinal disorders	1.55 ( 0.64 - 3.73 )	1.55 ( 0.95 )	1.54 ( 0.74 )	0.62 ( -0.56 )
SKIN PLAQUE	5	64673	331	9479652	2.21417	0.915496	5.35509	0.794879	0.450596	1.76406	0.0777218	0.150337	FALSE	FALSE	FALSE	2.21	0.92	5.36	2.21	3.28	1.33	3.1	2.2	1.05	1.13	-0.05	Skin and subcutaneous tissue disorders	2.21 ( 0.92 - 5.36 )	2.21 ( 3.28 )	2.2 ( 1.05 )	1.13 ( -0.05 )
PUNCTURE SITE INDURATION	5	64673	10	9479973	73.2916	25.0502	214.436	4.29445	0.547737	7.84035	4.44089e-15	5.54952e-14	TRUE	TRUE	TRUE	73.29	25.05	214.44	73.29	237.67	72.21	74.36	49.19	20.03	5.62	4.24	General disorders and administration site conditions	73.29 ( 25.05 - 214.44 )	73.29 ( 237.67 )	49.19 ( 20.03 )	5.62 ( 4.24 )
TESTICULAR PAIN	5	64673	548	9479435	1.33736	0.554403	3.22606	0.290699	0.449266	0.647052	0.517598	0.625656	FALSE	FALSE	FALSE	1.34	0.55	3.23	1.34	0.42	0.46	2.22	1.33	0.64	0.42	-0.77	Reproductive system and breast disorders	1.34 ( 0.55 - 3.23 )	1.34 ( 0.42 )	1.33 ( 0.64 )	0.42 ( -0.77 )
DERMATITIS	5	64673	1442	9478541	0.508187	0.21119	1.22285	-0.676907	0.448006	-1.51093	0.130806	0.226304	FALSE	FALSE	FALSE	0.51	0.21	1.22	0.51	2.37	-0.37	1.39	0.51	0.24	-0.97	-2.15	Skin and subcutaneous tissue disorders	0.51 ( 0.21 - 1.22 )	0.51 ( 2.37 )	0.51 ( 0.24 )	-0.97 ( -2.15 )
COAGULOPATHY	5	64673	1046	9478937	0.700608	0.290988	1.68684	-0.355807	0.448299	-0.793683	0.42738	0.544651	FALSE	FALSE	FALSE	0.7	0.29	1.69	0.7	0.64	-0.18	1.58	0.7	0.34	-0.51	-1.69	Blood and lymphatic system disorders	0.7 ( 0.29 - 1.69 )	0.7 ( 0.64 )	0.7 ( 0.34 )	-0.51 ( -1.69 )
CROUP INFECTIOUS	5	64673	175	9479808	4.18802	1.72154	10.1882	1.43223	0.453575	3.15765	0.00159049	0.00563812	TRUE	TRUE	TRUE	4.19	1.72	10.19	4.19	11.8	3.3	5.08	4.1	1.95	2.04	0.84	Infections and infestations	4.19 ( 1.72 - 10.19 )	4.19 ( 11.8 )	4.1 ( 1.95 )	2.04 ( 0.84 )
MYELITIS TRANSVERSE	5	64673	1062	9478921	0.690051	0.286613	1.66137	-0.370989	0.448282	-0.827579	0.407909	0.530317	FALSE	FALSE	FALSE	0.69	0.29	1.66	0.69	0.69	-0.19	1.57	0.69	0.33	-0.53	-1.71	Nervous system disorders	0.69 ( 0.29 - 1.66 )	0.69 ( 0.69 )	0.69 ( 0.33 )	-0.53 ( -1.71 )
PUNCTURE SITE OEDEMA	5	64673	19	9479964	38.5745	14.4027	103.313	3.65259	0.50264	7.26681	3.6815e-13	4.09921e-12	TRUE	TRUE	TRUE	38.57	14.4	103.31	38.57	144.87	37.59	39.56	30.74	13.48	4.94	3.63	General disorders and administration site conditions	38.57 ( 14.4 - 103.31 )	38.57 ( 144.87 )	30.74 ( 13.48 )	4.94 ( 3.63 )
STREPTOCOCCAL INFECTION	5	64673	239	9479744	3.06652	1.26472	7.43529	1.12054	0.451885	2.47971	0.0131489	0.034534	TRUE	TRUE	TRUE	3.07	1.26	7.44	3.07	6.82	2.18	3.95	3.02	1.44	1.6	0.4	Infections and infestations	3.07 ( 1.26 - 7.44 )	3.07 ( 6.82 )	3.02 ( 1.44 )	1.6 ( 0.4 )
VITH NERVE PARALYSIS	5	64673	347	9479636	2.11207	0.873546	5.10661	0.747671	0.450441	1.65986	0.0969422	0.178567	FALSE	FALSE	FALSE	2.11	0.87	5.11	2.11	2.89	1.23	2.99	2.1	1	1.07	-0.12	Nervous system disorders	2.11 ( 0.87 - 5.11 )	2.11 ( 2.89 )	2.1 ( 1 )	1.07 ( -0.12 )
COMA	5	64673	816	9479167	0.898105	0.372797	2.16363	-0.107469	0.448599	-0.239565	0.810668	0.864981	FALSE	FALSE	FALSE	0.9	0.37	2.16	0.9	0.06	0.02	1.78	0.9	0.43	-0.15	-1.34	Nervous system disorders	0.9 ( 0.37 - 2.16 )	0.9 ( 0.06 )	0.9 ( 0.43 )	-0.15 ( -1.34 )
HYPERREFLEXIA	5	64673	206	9479777	3.55777	1.46519	8.63894	1.26913	0.452626	2.80394	0.00504827	0.0153034	TRUE	TRUE	TRUE	3.56	1.47	8.64	3.56	8.98	2.67	4.44	3.5	1.66	1.81	0.61	Nervous system disorders	3.56 ( 1.47 - 8.64 )	3.56 ( 8.98 )	3.5 ( 1.66 )	1.81 ( 0.61 )
INJECTION SITE MACULE	5	64673	89	9479894	8.23494	3.34521	20.2721	2.10839	0.459621	4.58723	4.49172e-06	2.63585e-05	TRUE	TRUE	TRUE	8.23	3.35	20.27	8.23	30.09	7.33	9.14	7.85	3.69	2.97	1.76	General disorders and administration site conditions	8.23 ( 3.35 - 20.27 )	8.23 ( 30.09 )	7.85 ( 3.69 )	2.97 ( 1.76 )
MENINGITIS PNEUMOCOCCAL	5	64673	457	9479526	1.60368	0.664278	3.87155	0.4723	0.449671	1.05032	0.293569	0.419695	FALSE	FALSE	FALSE	1.6	0.66	3.87	1.6	1.12	0.72	2.48	1.6	0.76	0.68	-0.51	Infections and infestations	1.6 ( 0.66 - 3.87 )	1.6 ( 1.12 )	1.6 ( 0.76 )	0.68 ( -0.51 )
EAR DISCOMFORT	5	64673	4716	9475267	0.155333	0.0646208	0.373385	-1.86218	0.447468	-4.1616	3.16028e-05	0.000161453	TRUE	FALSE	FALSE	0.16	0.06	0.37	0.16	22.94	-0.72	1.03	0.16	0.08	-2.68	-3.86	Ear and labyrinth disorders	0.16 ( 0.06 - 0.37 )	0.16 ( 22.94 )	0.16 ( 0.08 )	-2.68 ( -3.86 )
VACCINATION SITE HAEMATOMA	5	64673	391	9479592	1.87439	0.775788	4.52873	0.628283	0.450081	1.39593	0.162735	0.268443	FALSE	FALSE	FALSE	1.87	0.78	4.53	1.87	2.01	0.99	2.76	1.86	0.89	0.9	-0.29	General disorders and administration site conditions	1.87 ( 0.78 - 4.53 )	1.87 ( 2.01 )	1.86 ( 0.89 )	0.9 ( -0.29 )
IRREGULAR BREATHING	5	64673	211	9479772	3.47346	1.43083	8.43212	1.24515	0.452499	2.75173	0.00592823	0.017754	TRUE	TRUE	TRUE	3.47	1.43	8.43	3.47	8.6	2.59	4.36	3.42	1.63	1.77	0.58	Respiratory, thoracic and mediastinal disorders	3.47 ( 1.43 - 8.43 )	3.47 ( 8.6 )	3.42 ( 1.63 )	1.77 ( 0.58 )
NON-EPILEPTIC PAROXYSMAL EVENT	5	64673	2	9479981	366.458	71.0947	1888.91	5.90388	0.836669	7.05641	1.70863e-12	1.80969e-11	TRUE	TRUE	TRUE	366.46	71.09	1888.91	366.43	520.62	364.79	368.07	105.41	26.73	6.72	5.16	Nervous system disorders	366.46 ( 71.09 - 1888.91 )	366.43 ( 520.62 )	105.41 ( 26.73 )	6.72 ( 5.16 )
PALPABLE PURPURA	5	64673	51	9479932	14.3708	5.73545	36.0078	2.6652	0.46864	5.6871	1.29217e-08	1.06881e-07	TRUE	TRUE	TRUE	14.37	5.74	36.01	14.37	56.64	13.45	15.29	13.18	6.11	3.72	2.48	Skin and subcutaneous tissue disorders	14.37 ( 5.74 - 36.01 )	14.37 ( 56.64 )	13.18 ( 6.11 )	3.72 ( 2.48 )
INJECTION SITE PUSTULE	5	64673	181	9479802	4.04919	1.66516	9.84646	1.39852	0.453366	3.08474	0.00203729	0.00690791	TRUE	TRUE	TRUE	4.05	1.67	9.85	4.05	11.17	3.16	4.94	3.97	1.89	1.99	0.79	Infections and infestations	4.05 ( 1.67 - 9.85 )	4.05 ( 11.17 )	3.97 ( 1.89 )	1.99 ( 0.79 )
EMOTIONAL DISORDER	5	64673	705	9479278	1.03952	0.431315	2.50537	0.0387597	0.448814	0.0863604	0.93118	0.949704	FALSE	FALSE	FALSE	1.04	0.43	2.51	1.04	0.01	0.16	1.92	1.04	0.5	0.06	-1.13	Psychiatric disorders	1.04 ( 0.43 - 2.51 )	1.04 ( 0.01 )	1.04 ( 0.5 )	0.06 ( -1.13 )
HYPOKALAEMIA	5	64673	1115	9478868	0.657247	0.273014	1.58224	-0.419695	0.448233	-0.936334	0.349101	0.471195	FALSE	FALSE	FALSE	0.66	0.27	1.58	0.66	0.89	-0.22	1.54	0.66	0.32	-0.6	-1.78	Metabolism and nutrition disorders	0.66 ( 0.27 - 1.58 )	0.66 ( 0.89 )	0.66 ( 0.32 )	-0.6 ( -1.78 )
USE OF ACCESSORY RESPIRATORY MUSCLES	5	64673	166	9479817	4.41508	1.81367	10.7478	1.48503	0.453916	3.27159	0.00106945	0.00394401	TRUE	TRUE	TRUE	4.42	1.81	10.75	4.41	12.82	3.53	5.3	4.31	2.05	2.11	0.91	Respiratory, thoracic and mediastinal disorders	4.42 ( 1.81 - 10.75 )	4.41 ( 12.82 )	4.31 ( 2.05 )	2.11 ( 0.91 )
PHARYNGITIS STREPTOCOCCAL	5	64673	279	9479704	2.62686	1.0848	6.36098	0.965791	0.45122	2.1404	0.0323227	0.0730098	FALSE	TRUE	FALSE	2.63	1.08	6.36	2.63	4.95	1.74	3.51	2.6	1.24	1.38	0.19	Infections and infestations	2.63 ( 1.08 - 6.36 )	2.63 ( 4.95 )	2.6 ( 1.24 )	1.38 ( 0.19 )
BLEPHAROSPASM	5	64673	1189	9478794	0.616337	0.256052	1.48357	-0.483961	0.44817	-1.07986	0.280204	0.403358	FALSE	FALSE	FALSE	0.62	0.26	1.48	0.62	1.19	-0.26	1.49	0.62	0.3	-0.69	-1.88	Eye disorders	0.62 ( 0.26 - 1.48 )	0.62 ( 1.19 )	0.62 ( 0.3 )	-0.69 ( -1.88 )
TORTICOLLIS	5	64673	208	9479775	3.52356	1.45125	8.55501	1.25947	0.452574	2.78291	0.00538741	0.0162182	TRUE	TRUE	TRUE	3.52	1.45	8.56	3.52	8.82	2.64	4.41	3.46	1.65	1.79	0.6	Musculoskeletal and connective tissue disorders	3.52 ( 1.45 - 8.56 )	3.52 ( 8.82 )	3.46 ( 1.65 )	1.79 ( 0.6 )
POLYURIA	5	64673	640	9479343	1.1451	0.474975	2.76071	0.135496	0.448974	0.30179	0.762812	0.830203	FALSE	FALSE	FALSE	1.15	0.47	2.76	1.15	0.09	0.27	2.03	1.14	0.55	0.19	-0.99	Renal and urinary disorders	1.15 ( 0.47 - 2.76 )	1.15 ( 0.09 )	1.14 ( 0.55 )	0.19 ( -0.99 )
ASTHMA	5	64673	6269	9473714	0.116834	0.0486101	0.280809	-2.147	0.447409	-4.79874	1.59665e-06	1.02718e-05	TRUE	FALSE	FALSE	0.12	0.05	0.28	0.12	33.35	-0.76	0.99	0.12	0.06	-3.09	-4.27	Respiratory, thoracic and mediastinal disorders	0.12 ( 0.05 - 0.28 )	0.12 ( 33.35 )	0.12 ( 0.06 )	-3.09 ( -4.27 )
APPETITE DISORDER	5	64673	339	9479644	2.16192	0.894029	5.2279	0.770996	0.450517	1.71136	0.0870149	0.164646	FALSE	FALSE	FALSE	2.16	0.89	5.23	2.16	3.08	1.28	3.04	2.14	1.02	1.1	-0.09	Metabolism and nutrition disorders	2.16 ( 0.89 - 5.23 )	2.16 ( 3.08 )	2.14 ( 1.02 )	1.1 ( -0.09 )
NIGHTMARE	5	64673	1163	9478820	0.630118	0.261766	1.5168	-0.461849	0.448191	-1.03047	0.302788	0.429916	FALSE	FALSE	FALSE	0.63	0.26	1.52	0.63	1.08	-0.25	1.51	0.63	0.3	-0.66	-1.84	Psychiatric disorders	0.63 ( 0.26 - 1.52 )	0.63 ( 1.08 )	0.63 ( 0.3 )	-0.66 ( -1.84 )
HAEMOGLOBINURIA	5	64673	18	9479965	40.7175	15.1167	109.675	3.70666	0.50554	7.33207	2.26708e-13	2.59073e-12	TRUE	TRUE	TRUE	40.72	15.12	109.67	40.71	151.59	39.72	41.71	32.08	14	5	3.69	Renal and urinary disorders	40.72 ( 15.12 - 109.67 )	40.71 ( 151.59 )	32.08 ( 14 )	5 ( 3.69 )
ASPIRATION	5	64673	474	9479509	1.54616	0.640562	3.73205	0.435775	0.449583	0.969285	0.332403	0.454991	FALSE	FALSE	FALSE	1.55	0.64	3.73	1.55	0.95	0.67	2.43	1.54	0.74	0.62	-0.56	Respiratory, thoracic and mediastinal disorders	1.55 ( 0.64 - 3.73 )	1.55 ( 0.95 )	1.54 ( 0.74 )	0.62 ( -0.56 )
LANGUAGE DISORDER	5	64673	670	9479313	1.09383	0.453775	2.63668	0.0896835	0.448897	0.199787	0.841647	0.889205	FALSE	FALSE	FALSE	1.09	0.45	2.64	1.09	0.04	0.21	1.97	1.09	0.52	0.13	-1.05	Nervous system disorders	1.09 ( 0.45 - 2.64 )	1.09 ( 0.04 )	1.09 ( 0.52 )	0.13 ( -1.05 )
JUVENILE IDIOPATHIC ARTHRITIS	5	64673	177	9479806	4.14069	1.70233	10.0717	1.42086	0.453503	3.13308	0.00172981	0.00609467	TRUE	TRUE	TRUE	4.14	1.7	10.07	4.14	11.58	3.25	5.03	4.05	1.93	2.02	0.82	Musculoskeletal and connective tissue disorders	4.14 ( 1.7 - 10.07 )	4.14 ( 11.58 )	4.05 ( 1.93 )	2.02 ( 0.82 )
CENTRAL NERVOUS SYSTEM LESION	5	64673	502	9479481	1.45992	0.604987	3.52298	0.378379	0.449453	0.841866	0.399863	0.524198	FALSE	FALSE	FALSE	1.46	0.6	3.52	1.46	0.72	0.58	2.34	1.46	0.7	0.54	-0.64	Nervous system disorders	1.46 ( 0.6 - 3.52 )	1.46 ( 0.72 )	1.46 ( 0.7 )	0.54 ( -0.64 )
LOCALISED INFECTION	5	64673	466	9479517	1.57271	0.651508	3.79642	0.452797	0.449624	1.00706	0.313907	0.438309	FALSE	FALSE	FALSE	1.57	0.65	3.8	1.57	1.03	0.69	2.45	1.57	0.75	0.65	-0.54	Infections and infestations	1.57 ( 0.65 - 3.8 )	1.57 ( 1.03 )	1.57 ( 0.75 )	0.65 ( -0.54 )
ADMINISTRATION SITE PAIN	5	64673	213	9479770	3.44085	1.41753	8.35214	1.23572	0.452449	2.73117	0.00631094	0.0184547	TRUE	TRUE	TRUE	3.44	1.42	8.35	3.44	8.46	2.55	4.33	3.38	1.61	1.76	0.56	General disorders and administration site conditions	3.44 ( 1.42 - 8.35 )	3.44 ( 8.46 )	3.38 ( 1.61 )	1.76 ( 0.56 )
RASH SCARLATINIFORM	5	64673	26	9479957	28.189	10.8242	73.4116	3.33893	0.488341	6.83729	8.07021e-12	8.29465e-11	TRUE	TRUE	TRUE	28.19	10.82	73.41	28.19	109.97	27.23	29.14	23.8	10.69	4.57	3.29	Skin and subcutaneous tissue disorders	28.19 ( 10.82 - 73.41 )	28.19 ( 109.97 )	23.8 ( 10.69 )	4.57 ( 3.29 )
OPTIC NEURITIS	5	64673	1203	9478780	0.609163	0.253077	1.46627	-0.495669	0.448159	-1.10601	0.268722	0.390276	FALSE	FALSE	FALSE	0.61	0.25	1.47	0.61	1.25	-0.27	1.49	0.61	0.29	-0.71	-1.89	Nervous system disorders	0.61 ( 0.25 - 1.47 )	0.61 ( 1.25 )	0.61 ( 0.29 )	-0.71 ( -1.89 )
EXTREMITY CONTRACTURE	5	64673	116	9479867	6.31817	2.58097	15.4668	1.84343	0.456767	4.03582	5.44122e-05	0.000265489	TRUE	TRUE	TRUE	6.32	2.58	15.47	6.32	21.46	5.42	7.21	6.1	2.88	2.61	1.4	Musculoskeletal and connective tissue disorders	6.32 ( 2.58 - 15.47 )	6.32 ( 21.46 )	6.1 ( 2.88 )	2.61 ( 1.4 )
CHAPPED LIPS	5	64673	375	9479608	1.95437	0.808697	4.72309	0.670066	0.450202	1.48837	0.136654	0.234208	FALSE	FALSE	FALSE	1.95	0.81	4.72	1.95	2.3	1.07	2.84	1.94	0.93	0.96	-0.23	Gastrointestinal disorders	1.95 ( 0.81 - 4.72 )	1.95 ( 2.3 )	1.94 ( 0.93 )	0.96 ( -0.23 )
DECREASED IMMUNE RESPONSIVENESS	5	64673	888	9479095	0.825279	0.342642	1.98775	-0.192034	0.448488	-0.42818	0.66852	0.754529	FALSE	FALSE	FALSE	0.83	0.34	1.99	0.83	0.18	-0.05	1.7	0.83	0.4	-0.28	-1.46	Immune system disorders	0.83 ( 0.34 - 1.99 )	0.83 ( 0.18 )	0.83 ( 0.4 )	-0.28 ( -1.46 )
EYELID RASH	5	64673	295	9479688	2.48439	1.0264	6.01343	0.910025	0.451005	2.01777	0.0436149	0.0943451	FALSE	TRUE	FALSE	2.48	1.03	6.01	2.48	4.36	1.6	3.37	2.46	1.17	1.3	0.11	Eye disorders	2.48 ( 1.03 - 6.01 )	2.48 ( 4.36 )	2.46 ( 1.17 )	1.3 ( 0.11 )
POLLAKIURIA	5	64673	2095	9477888	0.349764	0.145422	0.841239	-1.0505	0.447764	-2.3461	0.0189712	0.0473463	TRUE	FALSE	FALSE	0.35	0.15	0.84	0.35	6.03	-0.53	1.23	0.35	0.17	-1.51	-2.69	Renal and urinary disorders	0.35 ( 0.15 - 0.84 )	0.35 ( 6.03 )	0.35 ( 0.17 )	-1.51 ( -2.69 )
BRAIN INJURY	4	64674	514	9479469	1.14065	0.426458	3.05088	0.131595	0.501957	0.262165	0.793195	0.85217	FALSE	FALSE	FALSE	1.14	0.43	3.05	1.14	0.07	0.16	2.12	1.14	0.5	0.19	-1.11	Nervous system disorders	1.14 ( 0.43 - 3.05 )	1.14 ( 0.07 )	1.14 ( 0.5 )	0.19 ( -1.11 )
APPLICATION SITE SWELLING	4	64674	71	9479912	8.25803	3.01599	22.6111	2.11119	0.513907	4.10811	3.98909e-05	0.000202604	TRUE	TRUE	TRUE	8.26	3.02	22.61	8.26	24.15	7.25	9.26	7.87	3.39	2.98	1.64	General disorders and administration site conditions	8.26 ( 3.02 - 22.61 )	8.26 ( 24.15 )	7.87 ( 3.39 )	2.98 ( 1.64 )
BEHAVIOUR DISORDER	4	64674	213	9479770	2.75263	1.02364	7.40198	1.01256	0.504688	2.0063	0.0448239	0.0967193	FALSE	TRUE	FALSE	2.75	1.02	7.4	2.75	4.38	1.76	3.74	2.72	1.19	1.44	0.14	Psychiatric disorders	2.75 ( 1.02 - 7.4 )	2.75 ( 4.38 )	2.72 ( 1.19 )	1.44 ( 0.14 )
LUNG DISORDER	4	64674	2010	9477973	0.291642	0.109346	0.777848	-1.23223	0.500513	-2.46193	0.013819	0.0360415	TRUE	FALSE	FALSE	0.29	0.11	0.78	0.29	6.87	-0.69	1.27	0.29	0.13	-1.77	-3.06	Respiratory, thoracic and mediastinal disorders	0.29 ( 0.11 - 0.78 )	0.29 ( 6.87 )	0.29 ( 0.13 )	-1.77 ( -3.06 )
ANAPHYLACTOID REACTION	4	64674	358	9479625	1.63772	0.611288	4.38764	0.493302	0.502801	0.981108	0.326539	0.451232	FALSE	FALSE	FALSE	1.64	0.61	4.39	1.64	0.98	0.65	2.62	1.63	0.71	0.71	-0.59	Immune system disorders	1.64 ( 0.61 - 4.39 )	1.64 ( 0.98 )	1.63 ( 0.71 )	0.71 ( -0.59 )
MUSCULOSKELETAL CHEST PAIN	4	64674	3167	9476816	0.185074	0.0694151	0.493441	-1.687	0.500331	-3.37177	0.000746871	0.00288934	TRUE	FALSE	FALSE	0.19	0.07	0.49	0.19	14.33	-0.8	1.17	0.19	0.08	-2.43	-3.72	Musculoskeletal and connective tissue disorders	0.19 ( 0.07 - 0.49 )	0.19 ( 14.33 )	0.19 ( 0.08 )	-2.43 ( -3.72 )
CONJUNCTIVAL HAEMORRHAGE	4	64674	789	9479194	0.743061	0.27818	1.98483	-0.296977	0.501281	-0.592435	0.553559	0.658133	FALSE	FALSE	FALSE	0.74	0.28	1.98	0.74	0.35	-0.24	1.73	0.74	0.33	-0.43	-1.72	Eye disorders	0.74 ( 0.28 - 1.98 )	0.74 ( 0.35 )	0.74 ( 0.33 )	-0.43 ( -1.72 )
UPPER RESPIRATORY TRACT INFLAMMATION	4	64674	67	9479916	8.75105	3.19093	23.9995	2.16917	0.514724	4.21424	2.50616e-05	0.00012956	TRUE	TRUE	TRUE	8.75	3.19	24	8.75	25.91	7.74	9.76	8.31	3.57	3.06	1.72	Respiratory, thoracic and mediastinal disorders	8.75 ( 3.19 - 24 )	8.75 ( 25.91 )	8.31 ( 3.57 )	3.06 ( 1.72 )
EXANTHEMA SUBITUM	4	64674	38	9479945	15.4295	5.5067	43.2328	2.73628	0.525672	5.2053	1.93682e-07	1.45639e-06	TRUE	TRUE	TRUE	15.43	5.51	43.23	15.43	48.83	14.4	16.46	14.05	5.93	3.81	2.45	Infections and infestations	15.43 ( 5.51 - 43.23 )	15.43 ( 48.83 )	14.05 ( 5.93 )	3.81 ( 2.45 )
MUSCLE ATROPHY	4	64674	900	9479083	0.651409	0.243943	1.73948	-0.428617	0.501125	-0.855308	0.39238	0.517906	FALSE	FALSE	FALSE	0.65	0.24	1.74	0.65	0.74	-0.33	1.63	0.65	0.29	-0.61	-1.91	Musculoskeletal and connective tissue disorders	0.65 ( 0.24 - 1.74 )	0.65 ( 0.74 )	0.65 ( 0.29 )	-0.61 ( -1.91 )
NEUROPATHY PERIPHERAL	4	64674	5610	9474373	0.104452	0.0391872	0.278414	-2.25903	0.500194	-4.5163	6.29296e-06	3.54898e-05	TRUE	FALSE	FALSE	0.1	0.04	0.28	0.1	30.69	-0.88	1.08	0.11	0.05	-3.25	-4.54	Nervous system disorders	0.1 ( 0.04 - 0.28 )	0.1 ( 30.69 )	0.11 ( 0.05 )	-3.25 ( -4.54 )
DYSGEUSIA	4	64674	7669	9472314	0.076392	0.0286625	0.203601	-2.57188	0.500146	-5.14225	2.71461e-07	1.98956e-06	TRUE	FALSE	FALSE	0.08	0.03	0.2	0.08	44.64	-0.9	1.06	0.08	0.03	-3.7	-4.99	Nervous system disorders	0.08 ( 0.03 - 0.2 )	0.08 ( 44.64 )	0.08 ( 0.03 )	-3.7 ( -4.99 )
PHONOPHOBIA	4	64674	136	9479847	4.31115	1.59499	11.6527	1.4612	0.507315	2.88027	0.00397336	0.0125258	TRUE	TRUE	TRUE	4.31	1.59	11.65	4.31	9.88	3.32	5.31	4.22	1.83	2.08	0.76	Psychiatric disorders	4.31 ( 1.59 - 11.65 )	4.31 ( 9.88 )	4.22 ( 1.83 )	2.08 ( 0.76 )
SUICIDAL IDEATION	4	64674	1178	9478805	0.497667	0.186464	1.32826	-0.697825	0.500864	-1.39324	0.163546	0.269526	FALSE	FALSE	FALSE	0.5	0.19	1.33	0.5	2.02	-0.48	1.48	0.5	0.22	-1	-2.29	Psychiatric disorders	0.5 ( 0.19 - 1.33 )	0.5 ( 2.02 )	0.5 ( 0.22 )	-1 ( -2.29 )
AUTOIMMUNE NEUTROPENIA	4	64674	26	9479957	22.5509	7.86999	64.6179	3.11577	0.537101	5.8011	6.5882e-09	5.58229e-08	TRUE	TRUE	TRUE	22.55	7.87	64.62	22.55	71.39	21.5	23.6	19.68	8.15	4.3	2.91	Blood and lymphatic system disorders	22.55 ( 7.87 - 64.62 )	22.55 ( 71.39 )	19.68 ( 8.15 )	4.3 ( 2.91 )
MILIARIA	4	64674	355	9479628	1.65156	0.616425	4.42493	0.501718	0.502824	0.997799	0.318377	0.443837	FALSE	FALSE	FALSE	1.65	0.62	4.42	1.65	1.02	0.67	2.64	1.64	0.72	0.72	-0.58	Skin and subcutaneous tissue disorders	1.65 ( 0.62 - 4.42 )	1.65 ( 1.02 )	1.64 ( 0.72 )	0.72 ( -0.58 )
GRANULOMA	4	64674	224	9479759	2.61746	0.973811	7.03533	0.962203	0.50446	1.90739	0.0564698	0.116218	FALSE	FALSE	FALSE	2.62	0.97	7.04	2.62	3.93	1.63	3.61	2.59	1.13	1.37	0.07	General disorders and administration site conditions	2.62 ( 0.97 - 7.04 )	2.62 ( 3.93 )	2.59 ( 1.13 )	1.37 ( 0.07 )
CYANOSIS CENTRAL	4	64674	25	9479958	23.4529	8.16187	67.3912	3.15499	0.538531	5.85852	4.67009e-09	4.0358e-08	TRUE	TRUE	TRUE	23.45	8.16	67.39	23.45	74.12	22.4	24.51	20.35	8.42	4.35	2.95	Respiratory, thoracic and mediastinal disorders	23.45 ( 8.16 - 67.39 )	23.45 ( 74.12 )	20.35 ( 8.42 )	4.35 ( 2.95 )
SENSITIVE SKIN	4	64674	3524	9476459	0.166318	0.0623846	0.443408	-1.79385	0.500299	-3.58556	0.000336361	0.00142851	TRUE	FALSE	FALSE	0.17	0.06	0.44	0.17	16.7	-0.81	1.15	0.17	0.07	-2.58	-3.87	Skin and subcutaneous tissue disorders	0.17 ( 0.06 - 0.44 )	0.17 ( 16.7 )	0.17 ( 0.07 )	-2.58 ( -3.87 )
LYMPHOPENIA	4	64674	556	9479427	1.05448	0.394355	2.8196	0.053046	0.501811	0.105709	0.915813	0.940352	FALSE	FALSE	FALSE	1.05	0.39	2.82	1.05	0.01	0.07	2.04	1.05	0.46	0.08	-1.22	Blood and lymphatic system disorders	1.05 ( 0.39 - 2.82 )	1.05 ( 0.01 )	1.05 ( 0.46 )	0.08 ( -1.22 )
HYPOGAMMAGLOBULINAEMIA	4	64674	131	9479852	4.4757	1.65497	12.1041	1.49866	0.507592	2.9525	0.00315217	0.0101034	TRUE	TRUE	TRUE	4.48	1.65	12.1	4.48	10.48	3.48	5.47	4.37	1.9	2.13	0.81	Immune system disorders	4.48 ( 1.65 - 12.1 )	4.48 ( 10.48 )	4.37 ( 1.9 )	2.13 ( 0.81 )
MOUTH SWELLING	4	64674	1728	9478255	0.339246	0.127175	0.904959	-1.08103	0.500594	-2.15949	0.0308119	0.0706072	FALSE	FALSE	FALSE	0.34	0.13	0.9	0.34	5.14	-0.64	1.32	0.34	0.15	-1.55	-2.85	Gastrointestinal disorders	0.34 ( 0.13 - 0.9 )	0.34 ( 5.14 )	0.34 ( 0.15 )	-1.55 ( -2.85 )
DREAMY STATE	4	64674	59	9479924	9.93764	3.6097	27.3587	2.29633	0.516686	4.44434	8.81623e-06	4.87701e-05	TRUE	TRUE	TRUE	9.94	3.61	27.36	9.94	30.11	8.92	10.95	9.37	4.02	3.23	1.89	Nervous system disorders	9.94 ( 3.61 - 27.36 )	9.94 ( 30.11 )	9.37 ( 4.02 )	3.23 ( 1.89 )
PAPILLOEDEMA	4	64674	414	9479569	1.41618	0.528988	3.79133	0.347963	0.502425	0.692567	0.488581	0.599944	FALSE	FALSE	FALSE	1.42	0.53	3.79	1.42	0.48	0.43	2.4	1.41	0.62	0.5	-0.8	Eye disorders	1.42 ( 0.53 - 3.79 )	1.42 ( 0.48 )	1.41 ( 0.62 )	0.5 ( -0.8 )
LIP HAEMORRHAGE	4	64674	107	9479876	5.4796	2.01951	14.868	1.70103	0.509275	3.3401	0.000837469	0.00313528	TRUE	TRUE	TRUE	5.48	2.02	14.87	5.48	14.12	4.48	6.48	5.32	2.31	2.41	1.09	Gastrointestinal disorders	5.48 ( 2.02 - 14.87 )	5.48 ( 14.12 )	5.32 ( 2.31 )	2.41 ( 1.09 )
ORAL DISORDER	4	64674	453	9479530	1.29425	0.48364	3.4635	0.257933	0.502218	0.513588	0.60754	0.705885	FALSE	FALSE	FALSE	1.29	0.48	3.46	1.29	0.27	0.31	2.28	1.29	0.57	0.37	-0.93	Gastrointestinal disorders	1.29 ( 0.48 - 3.46 )	1.29 ( 0.27 )	1.29 ( 0.57 )	0.37 ( -0.93 )
ODYNOPHAGIA	4	64674	1092	9478891	0.536865	0.201124	1.43306	-0.622008	0.50093	-1.24171	0.214345	0.328614	FALSE	FALSE	FALSE	0.54	0.2	1.43	0.54	1.59	-0.44	1.52	0.54	0.24	-0.89	-2.19	Gastrointestinal disorders	0.54 ( 0.2 - 1.43 )	0.54 ( 1.59 )	0.54 ( 0.24 )	-0.89 ( -2.19 )
VITREOUS FLOATERS	4	64674	1206	9478777	0.486111	0.182141	1.29737	-0.721319	0.500844	-1.44021	0.149809	0.251941	FALSE	FALSE	FALSE	0.49	0.18	1.3	0.49	2.17	-0.5	1.47	0.49	0.21	-1.04	-2.33	Eye disorders	0.49 ( 0.18 - 1.3 )	0.49 ( 2.17 )	0.49 ( 0.21 )	-1.04 ( -2.33 )
BRAIN OEDEMA	4	64674	600	9479383	0.977145	0.365528	2.61214	-0.0231201	0.501679	-0.0460853	0.963242	0.976738	FALSE	FALSE	FALSE	0.98	0.37	2.61	0.98	0	-0.01	1.96	0.98	0.43	-0.03	-1.33	Nervous system disorders	0.98 ( 0.37 - 2.61 )	0.98 ( 0 )	0.98 ( 0.43 )	-0.03 ( -1.33 )
LEUKAEMIA	4	64674	264	9479719	2.22086	0.827347	5.9615	0.797896	0.503789	1.58379	0.113242	0.202159	FALSE	FALSE	FALSE	2.22	0.83	5.96	2.22	2.64	1.23	3.21	2.2	0.96	1.14	-0.16	Neoplasms benign, malignant and unspecified (incl cysts and polyps)	2.22 ( 0.83 - 5.96 )	2.22 ( 2.64 )	2.2 ( 0.96 )	1.14 ( -0.16 )
ERYTHEMA NODOSUM	4	64674	413	9479570	1.41961	0.530263	3.80055	0.350382	0.502431	0.697373	0.485569	0.59818	FALSE	FALSE	FALSE	1.42	0.53	3.8	1.42	0.49	0.43	2.4	1.42	0.62	0.5	-0.8	Skin and subcutaneous tissue disorders	1.42 ( 0.53 - 3.8 )	1.42 ( 0.49 )	1.42 ( 0.62 )	0.5 ( -0.8 )
HYPERGLYCAEMIA	4	64674	1222	9478761	0.479745	0.17976	1.28035	-0.7345	0.500833	-1.46656	0.142497	0.24148	FALSE	FALSE	FALSE	0.48	0.18	1.28	0.48	2.25	-0.5	1.46	0.48	0.21	-1.05	-2.35	Metabolism and nutrition disorders	0.48 ( 0.18 - 1.28 )	0.48 ( 2.25 )	0.48 ( 0.21 )	-1.05 ( -2.35 )
INFANTILE COLIC	4	64674	22	9479961	26.651	9.18368	77.3413	3.28283	0.543572	6.03937	1.54721e-09	1.39249e-08	TRUE	TRUE	TRUE	26.65	9.18	77.34	26.65	83.56	25.58	27.71	22.7	9.31	4.5	3.1	Gastrointestinal disorders	26.65 ( 9.18 - 77.34 )	26.65 ( 83.56 )	22.7 ( 9.31 )	4.5 ( 3.1 )
GENERALISED OEDEMA	4	64674	470	9479513	1.24744	0.466218	3.3377	0.221091	0.502139	0.440298	0.659721	0.748489	FALSE	FALSE	FALSE	1.25	0.47	3.34	1.25	0.19	0.26	2.23	1.25	0.55	0.32	-0.98	General disorders and administration site conditions	1.25 ( 0.47 - 3.34 )	1.25 ( 0.19 )	1.25 ( 0.55 )	0.32 ( -0.98 )
LACTIC ACIDOSIS	4	64674	460	9479523	1.27456	0.476311	3.41057	0.242598	0.502185	0.483085	0.629035	0.721687	FALSE	FALSE	FALSE	1.27	0.48	3.41	1.27	0.23	0.29	2.26	1.27	0.56	0.35	-0.95	Metabolism and nutrition disorders	1.27 ( 0.48 - 3.41 )	1.27 ( 0.23 )	1.27 ( 0.56 )	0.35 ( -0.95 )
REFLEXES ABNORMAL	4	64674	67	9479916	8.75105	3.19093	23.9995	2.16917	0.514724	4.21424	2.50616e-05	0.00012956	TRUE	TRUE	TRUE	8.75	3.19	24	8.75	25.91	7.74	9.76	8.31	3.57	3.06	1.72	Nervous system disorders	8.75 ( 3.19 - 24 )	8.75 ( 25.91 )	8.31 ( 3.57 )	3.06 ( 1.72 )
GASTRITIS	4	64674	957	9479026	0.612607	0.229441	1.63566	-0.490031	0.501059	-0.977991	0.328079	0.452686	FALSE	FALSE	FALSE	0.61	0.23	1.64	0.61	0.98	-0.37	1.59	0.61	0.27	-0.7	-2	Gastrointestinal disorders	0.61 ( 0.23 - 1.64 )	0.61 ( 0.98 )	0.61 ( 0.27 )	-0.7 ( -2 )
MACULE	4	64674	254	9479729	2.3083	0.859672	6.19801	0.836512	0.503937	1.65995	0.0969239	0.178567	FALSE	FALSE	FALSE	2.31	0.86	6.2	2.31	2.92	1.32	3.3	2.29	1	1.19	-0.11	Skin and subcutaneous tissue disorders	2.31 ( 0.86 - 6.2 )	2.31 ( 2.92 )	2.29 ( 1 )	1.19 ( -0.11 )
AREFLEXIA	4	64674	569	9479414	1.03038	0.385376	2.75496	0.0299324	0.50177	0.0596537	0.952431	0.967494	FALSE	FALSE	FALSE	1.03	0.39	2.75	1.03	0	0.05	2.01	1.03	0.45	0.04	-1.25	Nervous system disorders	1.03 ( 0.39 - 2.75 )	1.03 ( 0 )	1.03 ( 0.45 )	0.04 ( -1.25 )
ISCHAEMIC STROKE	4	64674	2804	9477179	0.209041	0.0783982	0.557387	-1.56523	0.500372	-3.12812	0.00175927	0.00614859	TRUE	FALSE	FALSE	0.21	0.08	0.56	0.21	11.95	-0.77	1.19	0.21	0.09	-2.25	-3.54	Nervous system disorders	0.21 ( 0.08 - 0.56 )	0.21 ( 11.95 )	0.21 ( 0.09 )	-2.25 ( -3.54 )
COLITIS ULCERATIVE	4	64674	1362	9478621	0.430426	0.161307	1.14854	-0.84298	0.500749	-1.68344	0.0922903	0.172375	FALSE	FALSE	FALSE	0.43	0.16	1.15	0.43	3.01	-0.55	1.41	0.43	0.19	-1.21	-2.5	Gastrointestinal disorders	0.43 ( 0.16 - 1.15 )	0.43 ( 3.01 )	0.43 ( 0.19 )	-1.21 ( -2.5 )
APPLICATION SITE ERYTHEMA	4	64674	106	9479877	5.5313	2.03821	15.0108	1.71042	0.509362	3.35797	0.000785167	0.00299154	TRUE	TRUE	TRUE	5.53	2.04	15.01	5.53	14.31	4.53	6.53	5.37	2.33	2.42	1.1	General disorders and administration site conditions	5.53 ( 2.04 - 15.01 )	5.53 ( 14.31 )	5.37 ( 2.33 )	2.42 ( 1.1 )
VITAMIN D DEFICIENCY	4	64674	433	9479550	1.35404	0.505879	3.62421	0.303089	0.50232	0.60338	0.546256	0.652084	FALSE	FALSE	FALSE	1.35	0.51	3.62	1.35	0.37	0.37	2.34	1.35	0.59	0.43	-0.86	Metabolism and nutrition disorders	1.35 ( 0.51 - 3.62 )	1.35 ( 0.37 )	1.35 ( 0.59 )	0.43 ( -0.86 )
INFANTILE SPITTING UP	4	64674	215	9479768	2.72703	1.01421	7.3325	1.00321	0.504645	1.98796	0.0468166	0.0990505	FALSE	TRUE	FALSE	2.73	1.01	7.33	2.73	4.29	1.74	3.72	2.7	1.18	1.43	0.13	Gastrointestinal disorders	2.73 ( 1.01 - 7.33 )	2.73 ( 4.29 )	2.7 ( 1.18 )	1.43 ( 0.13 )
PERIARTHRITIS	4	64674	1987	9477996	0.295018	0.110611	0.786863	-1.22072	0.500519	-2.43891	0.0147318	0.0379905	TRUE	FALSE	FALSE	0.3	0.11	0.79	0.3	6.72	-0.69	1.28	0.3	0.13	-1.75	-3.05	Musculoskeletal and connective tissue disorders	0.3 ( 0.11 - 0.79 )	0.3 ( 6.72 )	0.3 ( 0.13 )	-1.75 ( -3.05 )
MELAENA	4	64674	471	9479512	1.24479	0.465233	3.33059	0.218965	0.502134	0.436069	0.662787	0.750985	FALSE	FALSE	FALSE	1.24	0.47	3.33	1.24	0.19	0.26	2.23	1.24	0.55	0.31	-0.98	Gastrointestinal disorders	1.24 ( 0.47 - 3.33 )	1.24 ( 0.19 )	1.24 ( 0.55 )	0.31 ( -0.98 )
THIRST DECREASED	4	64674	113	9479870	5.18865	1.9141	14.0651	1.64647	0.508788	3.23607	0.00121188	0.00443164	TRUE	TRUE	TRUE	5.19	1.91	14.07	5.19	13.06	4.19	6.19	5.05	2.19	2.33	1.02	General disorders and administration site conditions	5.19 ( 1.91 - 14.07 )	5.19 ( 13.06 )	5.05 ( 2.19 )	2.33 ( 1.02 )
SCARLET FEVER	4	64674	44	9479939	13.3255	4.78781	37.0877	2.58968	0.522248	4.95872	7.09608e-07	4.81532e-06	TRUE	TRUE	TRUE	13.33	4.79	37.09	13.32	41.8	12.3	14.35	12.3	5.22	3.62	2.27	Infections and infestations	13.33 ( 4.79 - 37.09 )	13.32 ( 41.8 )	12.3 ( 5.22 )	3.62 ( 2.27 )
HEPATITIS	4	64674	695	9479288	0.84357	0.315701	2.25406	-0.170112	0.501452	-0.339239	0.73443	0.806897	FALSE	FALSE	FALSE	0.84	0.32	2.25	0.84	0.12	-0.14	1.83	0.84	0.37	-0.24	-1.54	Hepatobiliary disorders	0.84 ( 0.32 - 2.25 )	0.84 ( 0.12 )	0.84 ( 0.37 )	-0.24 ( -1.54 )
ANURIA	4	64674	173	9479810	3.3891	1.25768	9.13267	1.22056	0.505763	2.41331	0.0158083	0.0403216	TRUE	TRUE	TRUE	3.39	1.26	9.13	3.39	6.58	2.4	4.38	3.33	1.46	1.74	0.43	Renal and urinary disorders	3.39 ( 1.26 - 9.13 )	3.39 ( 6.58 )	3.33 ( 1.46 )	1.74 ( 0.43 )
TARDIVE DYSKINESIA	4	64674	79	9479904	7.42176	2.71796	20.2661	2.00442	0.512517	3.91093	9.19428e-05	0.000432804	TRUE	TRUE	TRUE	7.42	2.72	20.27	7.42	21.15	6.42	8.43	7.11	3.07	2.83	1.5	Nervous system disorders	7.42 ( 2.72 - 20.27 )	7.42 ( 21.15 )	7.11 ( 3.07 )	2.83 ( 1.5 )
DEMYELINATION	4	64674	635	9479348	0.923283	0.345442	2.46772	-0.0798191	0.501588	-0.159133	0.873564	0.913033	FALSE	FALSE	FALSE	0.92	0.35	2.47	0.92	0.03	-0.06	1.91	0.92	0.41	-0.11	-1.41	Nervous system disorders	0.92 ( 0.35 - 2.47 )	0.92 ( 0.03 )	0.92 ( 0.41 )	-0.11 ( -1.41 )
RESPIRATORY SYMPTOM	4	64674	1078	9478905	0.543838	0.203732	1.45171	-0.609104	0.500942	-1.21592	0.224017	0.339299	FALSE	FALSE	FALSE	0.54	0.2	1.45	0.54	1.52	-0.44	1.53	0.55	0.24	-0.87	-2.17	Respiratory, thoracic and mediastinal disorders	0.54 ( 0.2 - 1.45 )	0.54 ( 1.52 )	0.55 ( 0.24 )	-0.87 ( -2.17 )
THROMBOCYTOPENIC PURPURA	4	64674	617	9479366	0.950221	0.355488	2.53994	-0.0510612	0.501634	-0.10179	0.918923	0.942249	FALSE	FALSE	FALSE	0.95	0.36	2.54	0.95	0.01	-0.03	1.93	0.95	0.42	-0.07	-1.37	Blood and lymphatic system disorders	0.95 ( 0.36 - 2.54 )	0.95 ( 0.01 )	0.95 ( 0.42 )	-0.07 ( -1.37 )
CLONIC CONVULSION	4	64674	128	9479855	4.5806	1.69317	12.392	1.52183	0.507768	2.9971	0.00272564	0.00905246	TRUE	TRUE	TRUE	4.58	1.69	12.39	4.58	10.86	3.59	5.58	4.47	1.94	2.16	0.85	Nervous system disorders	4.58 ( 1.69 - 12.39 )	4.58 ( 10.86 )	4.47 ( 1.94 )	2.16 ( 0.85 )
TONGUE MOVEMENT DISTURBANCE	4	64674	144	9479839	4.07163	1.50757	10.9967	1.40404	0.506912	2.7698	0.00560911	0.0168273	TRUE	TRUE	TRUE	4.07	1.51	11	4.07	9.02	3.08	5.06	3.99	1.74	2	0.68	Gastrointestinal disorders	4.07 ( 1.51 - 11 )	4.07 ( 9.02 )	3.99 ( 1.74 )	2 ( 0.68 )
CATATONIA	4	64674	100	9479883	5.86318	2.15816	15.9288	1.76869	0.509917	3.46859	0.000523203	0.0020749	TRUE	TRUE	TRUE	5.86	2.16	15.93	5.86	15.51	4.86	6.86	5.68	2.46	2.5	1.18	Psychiatric disorders	5.86 ( 2.16 - 15.93 )	5.86 ( 15.51 )	5.68 ( 2.46 )	2.5 ( 1.18 )
EYE DISCHARGE	4	64674	703	9479280	0.83397	0.312118	2.22834	-0.181558	0.501436	-0.362076	0.717295	0.795112	FALSE	FALSE	FALSE	0.83	0.31	2.23	0.83	0.13	-0.15	1.82	0.83	0.37	-0.26	-1.56	Eye disorders	0.83 ( 0.31 - 2.23 )	0.83 ( 0.13 )	0.83 ( 0.37 )	-0.26 ( -1.56 )
MOOD SWINGS	4	64674	750	9479233	0.781704	0.292609	2.08832	-0.246279	0.501347	-0.491235	0.62326	0.717906	FALSE	FALSE	FALSE	0.78	0.29	2.09	0.78	0.24	-0.2	1.76	0.78	0.34	-0.35	-1.65	Psychiatric disorders	0.78 ( 0.29 - 2.09 )	0.78 ( 0.24 )	0.78 ( 0.34 )	-0.35 ( -1.65 )
INJECTION SITE PAPULE	4	64674	193	9479790	3.03789	1.12866	8.17676	1.11116	0.50517	2.19958	0.0278367	0.0645559	FALSE	TRUE	FALSE	3.04	1.13	8.18	3.04	5.36	2.05	4.03	3	1.31	1.58	0.28	General disorders and administration site conditions	3.04 ( 1.13 - 8.18 )	3.04 ( 5.36 )	3 ( 1.31 )	1.58 ( 0.28 )
ANAL INCONTINENCE	4	64674	825	9479158	0.710634	0.266069	1.89801	-0.341598	0.501226	-0.681524	0.49554	0.607019	FALSE	FALSE	FALSE	0.71	0.27	1.9	0.71	0.47	-0.27	1.69	0.71	0.31	-0.49	-1.78	Gastrointestinal disorders	0.71 ( 0.27 - 1.9 )	0.71 ( 0.47 )	0.71 ( 0.31 )	-0.49 ( -1.78 )
SKIN BACTERIAL INFECTION	4	64674	48	9479935	12.215	4.40448	33.8762	2.50267	0.520431	4.80883	1.51816e-06	9.83969e-06	TRUE	TRUE	TRUE	12.22	4.4	33.88	12.21	38.02	11.19	13.23	11.35	4.83	3.5	2.15	Infections and infestations	12.22 ( 4.4 - 33.88 )	12.21 ( 38.02 )	11.35 ( 4.83 )	3.5 ( 2.15 )
DRY MOUTH	4	64674	4262	9475721	0.137508	0.0515831	0.366565	-1.98407	0.50025	-3.96616	7.30408e-05	0.000348549	TRUE	FALSE	FALSE	0.14	0.05	0.37	0.14	21.62	-0.84	1.12	0.14	0.06	-2.85	-4.14	Gastrointestinal disorders	0.14 ( 0.05 - 0.37 )	0.14 ( 21.62 )	0.14 ( 0.06 )	-2.85 ( -4.14 )
FLANK PAIN	4	64674	1533	9478450	0.382407	0.143334	1.02024	-0.961271	0.500667	-1.91998	0.0548606	0.113309	FALSE	FALSE	FALSE	0.38	0.14	1.02	0.38	3.98	-0.6	1.36	0.38	0.17	-1.38	-2.67	Musculoskeletal and connective tissue disorders	0.38 ( 0.14 - 1.02 )	0.38 ( 3.98 )	0.38 ( 0.17 )	-1.38 ( -2.67 )
GINGIVAL BLEEDING	4	64674	743	9479240	0.789069	0.295358	2.10805	-0.236902	0.50136	-0.472518	0.636557	0.728872	FALSE	FALSE	FALSE	0.79	0.3	2.11	0.79	0.22	-0.19	1.77	0.79	0.35	-0.34	-1.63	Gastrointestinal disorders	0.79 ( 0.3 - 2.11 )	0.79 ( 0.22 )	0.79 ( 0.35 )	-0.34 ( -1.63 )
EAR CONGESTION	4	64674	550	9479433	1.06598	0.398642	2.85047	0.0638966	0.50183	0.127327	0.898682	0.931484	FALSE	FALSE	FALSE	1.07	0.4	2.85	1.07	0.02	0.08	2.05	1.07	0.47	0.09	-1.2	Ear and labyrinth disorders	1.07 ( 0.4 - 2.85 )	1.07 ( 0.02 )	1.07 ( 0.47 )	0.09 ( -1.2 )
DARK CIRCLES UNDER EYES	4	64674	161	9479822	3.6417	1.35029	9.82157	1.29245	0.506188	2.5533	0.0106707	0.0292813	TRUE	TRUE	TRUE	3.64	1.35	9.82	3.64	7.48	2.65	4.63	3.58	1.56	1.84	0.53	Eye disorders	3.64 ( 1.35 - 9.82 )	3.64 ( 7.48 )	3.58 ( 1.56 )	1.84 ( 0.53 )
CEREBROVASCULAR ACCIDENT	4	64674	11395	9468588	0.0513927	0.0192843	0.136961	-2.96826	0.500103	-5.93529	2.93321e-09	2.56029e-08	TRUE	FALSE	FALSE	0.05	0.02	0.14	0.05	70.01	-0.93	1.03	0.05	0.02	-4.27	-5.56	Nervous system disorders	0.05 ( 0.02 - 0.14 )	0.05 ( 70.01 )	0.05 ( 0.02 )	-4.27 ( -5.56 )
CORONARY ARTERY DILATATION	4	64674	50	9479933	11.7264	4.23494	32.4701	2.46184	0.51963	4.73769	2.16173e-06	1.34104e-05	TRUE	TRUE	TRUE	11.73	4.23	32.47	11.73	36.34	10.71	12.74	10.93	4.66	3.45	2.1	Cardiac disorders	11.73 ( 4.23 - 32.47 )	11.73 ( 36.34 )	10.93 ( 4.66 )	3.45 ( 2.1 )
INJECTION SITE DISCHARGE	4	64674	348	9479635	1.68478	0.628756	4.51444	0.521634	0.502881	1.03729	0.2996	0.426213	FALSE	FALSE	FALSE	1.68	0.63	4.51	1.68	1.1	0.7	2.67	1.68	0.74	0.75	-0.55	General disorders and administration site conditions	1.68 ( 0.63 - 4.51 )	1.68 ( 1.1 )	1.68 ( 0.74 )	0.75 ( -0.55 )
THINKING ABNORMAL	4	64674	948	9479035	0.618424	0.231615	1.65122	-0.480582	0.501069	-0.959112	0.337502	0.46052	FALSE	FALSE	FALSE	0.62	0.23	1.65	0.62	0.94	-0.36	1.6	0.62	0.27	-0.69	-1.98	Psychiatric disorders	0.62 ( 0.23 - 1.65 )	0.62 ( 0.94 )	0.62 ( 0.27 )	-0.69 ( -1.98 )
ORAL PAIN	4	64674	1429	9478554	0.410242	0.153753	1.0946	-0.891008	0.500715	-1.77947	0.0751624	0.146529	FALSE	FALSE	FALSE	0.41	0.15	1.09	0.41	3.38	-0.57	1.39	0.41	0.18	-1.28	-2.57	Gastrointestinal disorders	0.41 ( 0.15 - 1.09 )	0.41 ( 3.38 )	0.41 ( 0.18 )	-1.28 ( -2.57 )
MENINGEAL DISORDER	4	64674	49	9479934	11.9657	4.31804	33.1583	2.48205	0.520023	4.77296	1.81539e-06	1.15507e-05	TRUE	TRUE	TRUE	11.97	4.32	33.16	11.97	37.16	10.95	12.98	11.14	4.75	3.48	2.13	Nervous system disorders	11.97 ( 4.32 - 33.16 )	11.97 ( 37.16 )	11.14 ( 4.75 )	3.48 ( 2.13 )
NEUROLOGICAL DECOMPENSATION	4	64674	87	9479896	6.7393	2.47354	18.3616	1.90796	0.51138	3.73099	0.000190728	0.000847911	TRUE	TRUE	TRUE	6.74	2.47	18.36	6.74	18.69	5.74	7.74	6.49	2.8	2.7	1.37	Nervous system disorders	6.74 ( 2.47 - 18.36 )	6.74 ( 18.69 )	6.49 ( 2.8 )	2.7 ( 1.37 )
VACCINATION SITE JOINT PAIN	4	64674	199	9479784	2.94629	1.09496	7.92782	1.08055	0.505016	2.13963	0.0323846	0.0730545	FALSE	TRUE	FALSE	2.95	1.09	7.93	2.95	5.04	1.96	3.94	2.91	1.27	1.54	0.23	General disorders and administration site conditions	2.95 ( 1.09 - 7.93 )	2.95 ( 5.04 )	2.91 ( 1.27 )	1.54 ( 0.23 )
FLAT AFFECT	4	64674	88	9479895	6.66271	2.44604	18.1484	1.89653	0.511253	3.70957	0.000207612	0.000903816	TRUE	TRUE	TRUE	6.66	2.45	18.15	6.66	18.41	5.66	7.66	6.42	2.77	2.68	1.36	Psychiatric disorders	6.66 ( 2.45 - 18.15 )	6.66 ( 18.41 )	6.42 ( 2.77 )	2.68 ( 1.36 )
DEAFNESS UNILATERAL	4	64674	2971	9477012	0.197287	0.073993	0.526026	-1.62309	0.500352	-3.2439	0.00117903	0.00432063	TRUE	FALSE	FALSE	0.2	0.07	0.53	0.2	13.05	-0.78	1.18	0.2	0.09	-2.33	-3.62	Ear and labyrinth disorders	0.2 ( 0.07 - 0.53 )	0.2 ( 13.05 )	0.2 ( 0.09 )	-2.33 ( -3.62 )
ENCEPHALITIS POST IMMUNISATION	4	64674	38	9479945	15.4295	5.5067	43.2328	2.73628	0.525672	5.2053	1.93682e-07	1.45639e-06	TRUE	TRUE	TRUE	15.43	5.51	43.23	15.43	48.83	14.4	16.46	14.05	5.93	3.81	2.45	Nervous system disorders	15.43 ( 5.51 - 43.23 )	15.43 ( 48.83 )	14.05 ( 5.93 )	3.81 ( 2.45 )
VACCINATION SITE JOINT SWELLING	4	64674	52	9479931	11.2754	4.07797	31.176	2.42262	0.51889	4.66886	3.02872e-06	1.84593e-05	TRUE	TRUE	TRUE	11.28	4.08	31.18	11.27	34.78	10.26	12.29	10.54	4.5	3.4	2.05	General disorders and administration site conditions	11.28 ( 4.08 - 31.18 )	11.27 ( 34.78 )	10.54 ( 4.5 )	3.4 ( 2.05 )
SKIN BURNING SENSATION	3	64675	3070	9476913	0.14319	0.0461542	0.444238	-1.94358	0.577646	-3.36466	0.000766382	0.00293217	TRUE	FALSE	FALSE	0.14	0.05	0.44	0.14	15.36	-0.99	1.28	0.14	0.06	-2.8	-4.24	Skin and subcutaneous tissue disorders	0.14 ( 0.05 - 0.44 )	0.14 ( 15.36 )	0.14 ( 0.06 )	-2.8 ( -4.24 )
MUSCLE SPASTICITY	3	64675	346	9479637	1.27087	0.407861	3.95994	0.2397	0.579861	0.413375	0.679332	0.76326	FALSE	FALSE	FALSE	1.27	0.41	3.96	1.27	0.17	0.13	2.41	1.27	0.49	0.34	-1.11	Nervous system disorders	1.27 ( 0.41 - 3.96 )	1.27 ( 0.17 )	1.27 ( 0.49 )	0.34 ( -1.11 )
MENTAL DISORDER	3	64675	1139	9478844	0.386026	0.12431	1.19874	-0.951851	0.578124	-1.64645	0.0996714	0.182819	FALSE	FALSE	FALSE	0.39	0.12	1.2	0.39	2.92	-0.75	1.52	0.39	0.15	-1.37	-2.81	Psychiatric disorders	0.39 ( 0.12 - 1.2 )	0.39 ( 2.92 )	0.39 ( 0.15 )	-1.37 ( -2.81 )
ERYTHEMA INDURATUM	3	64675	49	9479934	8.97417	2.79712	28.7923	2.19435	0.594775	3.68938	0.000224802	0.000976202	TRUE	TRUE	TRUE	8.97	2.8	28.79	8.97	20.03	7.81	10.14	8.51	3.21	3.09	1.59	Infections and infestations	8.97 ( 2.8 - 28.79 )	8.97 ( 20.03 )	8.51 ( 3.21 )	3.09 ( 1.59 )
SCROTAL SWELLING	3	64675	90	9479893	4.88591	1.54654	15.4359	1.58636	0.586907	2.70291	0.00687357	0.0198	TRUE	TRUE	TRUE	4.89	1.55	15.44	4.89	8.97	3.74	6.04	4.76	1.82	2.25	0.78	Reproductive system and breast disorders	4.89 ( 1.55 - 15.44 )	4.89 ( 8.97 )	4.76 ( 1.82 )	2.25 ( 0.78 )
PYELOCALIECTASIS	3	64675	31	9479952	14.185	4.33648	46.4004	2.65218	0.604654	4.38628	1.15305e-05	6.27849e-05	TRUE	TRUE	TRUE	14.18	4.34	46.4	14.18	33.52	13	15.37	13.02	4.83	3.7	2.18	Renal and urinary disorders	14.18 ( 4.34 - 46.4 )	14.18 ( 33.52 )	13.02 ( 4.83 )	3.7 ( 2.18 )
PYELONEPHRITIS	3	64675	437	9479546	1.00622	0.323255	3.13211	0.00619607	0.579342	0.010695	0.991467	0.994903	FALSE	FALSE	FALSE	1.01	0.32	3.13	1.01	0	-0.13	2.14	1.01	0.39	0.01	-1.44	Infections and infestations	1.01 ( 0.32 - 3.13 )	1.01 ( 0 )	1.01 ( 0.39 )	0.01 ( -1.44 )
STOMATITIS	3	64675	1590	9478393	0.276517	0.0890835	0.858317	-1.28548	0.577908	-2.22437	0.0261235	0.061821	FALSE	FALSE	FALSE	0.28	0.09	0.86	0.28	5.67	-0.86	1.41	0.28	0.11	-1.85	-3.29	Gastrointestinal disorders	0.28 ( 0.09 - 0.86 )	0.28 ( 5.67 )	0.28 ( 0.11 )	-1.85 ( -3.29 )
TONGUE DISCOLOURATION	3	64675	329	9479654	1.33654	0.428829	4.16561	0.290083	0.57999	0.500152	0.616968	0.713023	FALSE	FALSE	FALSE	1.34	0.43	4.17	1.34	0.25	0.2	2.47	1.33	0.52	0.42	-1.04	Gastrointestinal disorders	1.34 ( 0.43 - 4.17 )	1.34 ( 0.25 )	1.33 ( 0.52 )	0.42 ( -1.04 )
HYPERBILIRUBINAEMIA	3	64675	162	9479821	2.71438	0.86632	8.50475	0.998562	0.582685	1.71373	0.0865792	0.164	FALSE	FALSE	FALSE	2.71	0.87	8.5	2.71	3.19	1.57	3.86	2.68	1.03	1.42	-0.04	Hepatobiliary disorders	2.71 ( 0.87 - 8.5 )	2.71 ( 3.19 )	2.68 ( 1.03 )	1.42 ( -0.04 )
RENAL DISORDER	3	64675	725	9479258	0.606487	0.195139	1.88495	-0.500073	0.578557	-0.864345	0.387398	0.51289	FALSE	FALSE	FALSE	0.61	0.2	1.88	0.61	0.76	-0.53	1.74	0.61	0.24	-0.72	-2.16	Renal and urinary disorders	0.61 ( 0.2 - 1.88 )	0.61 ( 0.76 )	0.61 ( 0.24 )	-0.72 ( -2.16 )
TOE WALKING	3	64675	46	9479937	9.55944	2.97302	30.7374	2.25753	0.595893	3.78848	0.00015157	0.000682065	TRUE	TRUE	TRUE	9.56	2.97	30.74	9.56	21.58	8.39	10.73	9.04	3.4	3.18	1.68	Musculoskeletal and connective tissue disorders	9.56 ( 2.97 - 30.74 )	9.56 ( 21.58 )	9.04 ( 3.4 )	3.18 ( 1.68 )
LEUKOCYTURIA	3	64675	82	9479901	5.36259	1.69435	16.9725	1.67945	0.58783	2.85703	0.00427626	0.0133835	TRUE	TRUE	TRUE	5.36	1.69	16.97	5.36	10.27	4.21	6.51	5.21	1.99	2.38	0.9	Renal and urinary disorders	5.36 ( 1.69 - 16.97 )	5.36 ( 10.27 )	5.21 ( 1.99 )	2.38 ( 0.9 )
CORONARY ARTERY DISEASE	3	64675	1025	9478958	0.428965	0.138115	1.3323	-0.846381	0.578208	-1.4638	0.143249	0.242281	FALSE	FALSE	FALSE	0.43	0.14	1.33	0.43	2.27	-0.7	1.56	0.43	0.17	-1.22	-2.66	Cardiac disorders	0.43 ( 0.14 - 1.33 )	0.43 ( 2.27 )	0.43 ( 0.17 )	-1.22 ( -2.66 )
HYPERKALAEMIA	3	64675	579	9479404	0.759429	0.244205	2.36168	-0.275188	0.578858	-0.475399	0.634503	0.726999	FALSE	FALSE	FALSE	0.76	0.24	2.36	0.76	0.23	-0.38	1.89	0.76	0.29	-0.39	-1.84	Metabolism and nutrition disorders	0.76 ( 0.24 - 2.36 )	0.76 ( 0.23 )	0.76 ( 0.29 )	-0.39 ( -1.84 )
SPLENOMEGALY	3	64675	573	9479410	0.767382	0.246754	2.38648	-0.264771	0.578873	-0.45739	0.647391	0.737873	FALSE	FALSE	FALSE	0.77	0.25	2.39	0.77	0.21	-0.37	1.9	0.77	0.3	-0.38	-1.83	Blood and lymphatic system disorders	0.77 ( 0.25 - 2.39 )	0.77 ( 0.21 )	0.77 ( 0.3 )	-0.38 ( -1.83 )
VASODILATATION	3	64675	430	9479553	1.0226	0.328497	3.1833	0.0223448	0.579374	0.0385671	0.969236	0.981669	FALSE	FALSE	FALSE	1.02	0.33	3.18	1.02	0	-0.11	2.16	1.02	0.4	0.03	-1.42	Vascular disorders	1.02 ( 0.33 - 3.18 )	1.02 ( 0 )	1.02 ( 0.4 )	0.03 ( -1.42 )
CEREBRAL INFARCTION	3	64675	3057	9476926	0.143799	0.0463504	0.446128	-1.93934	0.577647	-3.3573	0.000787065	0.00299154	TRUE	FALSE	FALSE	0.14	0.05	0.45	0.14	15.28	-0.99	1.28	0.14	0.06	-2.79	-4.23	Nervous system disorders	0.14 ( 0.05 - 0.45 )	0.14 ( 15.28 )	0.14 ( 0.06 )	-2.79 ( -4.23 )
VASCULITIC RASH	3	64675	89	9479894	4.94081	1.56359	15.6126	1.59753	0.587014	2.72145	0.00649956	0.0188792	TRUE	TRUE	TRUE	4.94	1.56	15.61	4.94	9.12	3.79	6.09	4.81	1.84	2.27	0.79	Skin and subcutaneous tissue disorders	4.94 ( 1.56 - 15.61 )	4.94 ( 9.12 )	4.81 ( 1.84 )	2.27 ( 0.79 )
TONGUE OEDEMA	3	64675	400	9479583	1.09929	0.353031	3.42307	0.0946686	0.579525	0.163356	0.870238	0.910605	FALSE	FALSE	FALSE	1.1	0.35	3.42	1.1	0.03	-0.04	2.24	1.1	0.42	0.14	-1.31	Gastrointestinal disorders	1.1 ( 0.35 - 3.42 )	1.1 ( 0.03 )	1.1 ( 0.42 )	0.14 ( -1.31 )
VENTRICULAR EXTRASYSTOLES	3	64675	2210	9477773	0.198929	0.0641067	0.617297	-1.61481	0.577755	-2.79496	0.00519055	0.0156528	TRUE	FALSE	FALSE	0.2	0.06	0.62	0.2	9.66	-0.93	1.33	0.2	0.08	-2.32	-3.77	Cardiac disorders	0.2 ( 0.06 - 0.62 )	0.2 ( 9.66 )	0.2 ( 0.08 )	-2.32 ( -3.77 )
DYSPNOEA EXERTIONAL	3	64675	5823	9474160	0.0754708	0.0243327	0.234082	-2.58401	0.577512	-4.47438	7.66335e-06	4.28014e-05	TRUE	FALSE	FALSE	0.08	0.02	0.23	0.08	33.96	-1.06	1.21	0.08	0.03	-3.72	-5.16	Respiratory, thoracic and mediastinal disorders	0.08 ( 0.02 - 0.23 )	0.08 ( 33.96 )	0.08 ( 0.03 )	-3.72 ( -5.16 )
ORTHOSTATIC HYPOTENSION	3	64675	661	9479322	0.665213	0.213986	2.06793	-0.407648	0.578672	-0.704454	0.48115	0.594	FALSE	FALSE	FALSE	0.67	0.21	2.07	0.67	0.5	-0.47	1.8	0.67	0.26	-0.58	-2.03	Vascular disorders	0.67 ( 0.21 - 2.07 )	0.67 ( 0.5 )	0.67 ( 0.26 )	-0.58 ( -2.03 )
PERIPHERAL VASCULAR DISORDER	3	64675	658	9479325	0.668246	0.214959	2.07739	-0.403099	0.578678	-0.696586	0.486062	0.598363	FALSE	FALSE	FALSE	0.67	0.21	2.08	0.67	0.49	-0.47	1.8	0.67	0.26	-0.58	-2.03	Vascular disorders	0.67 ( 0.21 - 2.08 )	0.67 ( 0.49 )	0.67 ( 0.26 )	-0.58 ( -2.03 )
CROHN'S DISEASE	3	64675	992	9478991	0.443236	0.142702	1.3767	-0.813652	0.578236	-1.40713	0.159389	0.263927	FALSE	FALSE	FALSE	0.44	0.14	1.38	0.44	2.09	-0.69	1.58	0.44	0.17	-1.17	-2.61	Gastrointestinal disorders	0.44 ( 0.14 - 1.38 )	0.44 ( 2.09 )	0.44 ( 0.17 )	-1.17 ( -2.61 )
MYASTHENIA GRAVIS	3	64675	771	9479212	0.570299	0.183521	1.77223	-0.561594	0.578486	-0.9708	0.331648	0.454991	FALSE	FALSE	FALSE	0.57	0.18	1.77	0.57	0.97	-0.56	1.7	0.57	0.22	-0.81	-2.25	Nervous system disorders	0.57 ( 0.18 - 1.77 )	0.57 ( 0.97 )	0.57 ( 0.22 )	-0.81 ( -2.25 )
LARYNGOSPASM	3	64675	197	9479786	2.23212	0.713719	6.98083	0.802951	0.581743	1.38025	0.16751	0.274022	FALSE	FALSE	FALSE	2.23	0.71	6.98	2.23	2.01	1.09	3.37	2.21	0.85	1.15	-0.31	Respiratory, thoracic and mediastinal disorders	2.23 ( 0.71 - 6.98 )	2.23 ( 2.01 )	2.21 ( 0.85 )	1.15 ( -0.31 )
ADMINISTRATION SITE ERYTHEMA	3	64675	74	9479909	5.94234	1.87341	18.8487	1.7821	0.58895	3.0259	0.00247897	0.00828072	TRUE	TRUE	TRUE	5.94	1.87	18.85	5.94	11.85	4.79	7.1	5.75	2.19	2.52	1.04	General disorders and administration site conditions	5.94 ( 1.87 - 18.85 )	5.94 ( 11.85 )	5.75 ( 2.19 )	2.52 ( 1.04 )
STRAWBERRY TONGUE	3	64675	30	9479953	14.6578	4.47323	48.0306	2.68497	0.605543	4.434	9.25024e-06	5.08471e-05	TRUE	TRUE	TRUE	14.66	4.47	48.03	14.66	34.71	13.47	15.84	13.42	4.97	3.75	2.22	Gastrointestinal disorders	14.66 ( 4.47 - 48.03 )	14.66 ( 34.71 )	13.42 ( 4.97 )	3.75 ( 2.22 )
HYPOTONIA NEONATAL	3	64675	6	9479977	73.2893	18.3286	293.057	4.29442	0.707118	6.07313	1.25444e-09	1.14082e-08	TRUE	TRUE	TRUE	73.29	18.33	293.06	73.29	142.6	71.9	74.67	49.19	15.43	5.62	3.91	Musculoskeletal and connective tissue disorders	73.29 ( 18.33 - 293.06 )	73.29 ( 142.6 )	49.19 ( 15.43 )	5.62 ( 3.91 )
ENCEPHALITIS AUTOIMMUNE	3	64675	277	9479706	1.58745	0.508843	4.9524	0.462129	0.580482	0.796112	0.425967	0.543248	FALSE	FALSE	FALSE	1.59	0.51	4.95	1.59	0.65	0.45	2.73	1.58	0.61	0.66	-0.79	Nervous system disorders	1.59 ( 0.51 - 4.95 )	1.59 ( 0.65 )	1.58 ( 0.61 )	0.66 ( -0.79 )
TONGUE PARALYSIS	3	64675	147	9479836	2.99136	0.953711	9.38252	1.09573	0.583225	1.87874	0.0602803	0.121811	FALSE	FALSE	FALSE	2.99	0.95	9.38	2.99	3.9	1.85	4.13	2.95	1.13	1.56	0.1	Nervous system disorders	2.99 ( 0.95 - 9.38 )	2.99 ( 3.9 )	2.95 ( 1.13 )	1.56 ( 0.1 )
INJECTION SITE INDENTATION	3	64675	220	9479763	1.99876	0.639673	6.24541	0.692525	0.581287	1.19136	0.23351	0.349361	FALSE	FALSE	FALSE	2	0.64	6.25	2	1.48	0.86	3.14	1.99	0.77	0.99	-0.47	General disorders and administration site conditions	2 ( 0.64 - 6.25 )	2 ( 1.48 )	1.99 ( 0.77 )	0.99 ( -0.47 )
OTITIS MEDIA ACUTE	3	64675	132	9479851	3.33129	1.06071	10.4623	1.20336	0.583888	2.06094	0.0393084	0.0869792	FALSE	TRUE	FALSE	3.33	1.06	10.46	3.33	4.79	2.19	4.48	3.28	1.26	1.71	0.25	Infections and infestations	3.33 ( 1.06 - 10.46 )	3.33 ( 4.79 )	3.28 ( 1.26 )	1.71 ( 0.25 )
TESTICULAR SWELLING	3	64675	234	9479749	1.87917	0.601677	5.86905	0.63083	0.581053	1.08567	0.277627	0.401402	FALSE	FALSE	FALSE	1.88	0.6	5.87	1.88	1.22	0.74	3.02	1.87	0.72	0.9	-0.55	Reproductive system and breast disorders	1.88 ( 0.6 - 5.87 )	1.88 ( 1.22 )	1.87 ( 0.72 )	0.9 ( -0.55 )
VACCINE BREAKTHROUGH INFECTION	3	64675	8770	9471213	0.0500946	0.0161527	0.155359	-2.99384	0.577462	-5.18448	2.16619e-07	1.60798e-06	TRUE	FALSE	FALSE	0.05	0.02	0.16	0.05	54.02	-1.08	1.18	0.05	0.02	-4.31	-5.75	Infections and infestations	0.05 ( 0.02 - 0.16 )	0.05 ( 54.02 )	0.05 ( 0.02 )	-4.31 ( -5.75 )
VIRAL UPPER RESPIRATORY TRACT INFECTION	3	64675	242	9479741	1.81705	0.581925	5.67368	0.597212	0.580931	1.02803	0.303938	0.429916	FALSE	FALSE	FALSE	1.82	0.58	5.67	1.82	1.09	0.68	2.96	1.81	0.7	0.85	-0.6	Infections and infestations	1.82 ( 0.58 - 5.67 )	1.82 ( 1.09 )	1.81 ( 0.7 )	0.85 ( -0.6 )
VACCINATION SITE DISCOMFORT	3	64675	771	9479212	0.570299	0.183521	1.77223	-0.561594	0.578486	-0.9708	0.331648	0.454991	FALSE	FALSE	FALSE	0.57	0.18	1.77	0.57	0.97	-0.56	1.7	0.57	0.22	-0.81	-2.25	General disorders and administration site conditions	0.57 ( 0.18 - 1.77 )	0.57 ( 0.97 )	0.57 ( 0.22 )	-0.81 ( -2.25 )
TOOTHACHE	3	64675	2124	9477859	0.206986	0.0667009	0.642317	-1.57511	0.577771	-2.72617	0.00640732	0.0187051	TRUE	FALSE	FALSE	0.21	0.07	0.64	0.21	9.1	-0.93	1.34	0.21	0.08	-2.26	-3.71	Gastrointestinal disorders	0.21 ( 0.07 - 0.64 )	0.21 ( 9.1 )	0.21 ( 0.08 )	-2.26 ( -3.71 )
EYE HAEMORRHAGE	3	64675	1244	9478739	0.353439	0.113831	1.09741	-1.04004	0.578059	-1.7992	0.0719875	0.140972	FALSE	FALSE	FALSE	0.35	0.11	1.1	0.35	3.54	-0.78	1.49	0.36	0.14	-1.49	-2.94	Eye disorders	0.35 ( 0.11 - 1.1 )	0.35 ( 3.54 )	0.36 ( 0.14 )	-1.49 ( -2.94 )
PSORIASIS	3	64675	2261	9477722	0.194441	0.0626614	0.603359	-1.63763	0.577747	-2.8345	0.00458968	0.014011	TRUE	FALSE	FALSE	0.19	0.06	0.6	0.19	10	-0.94	1.33	0.2	0.08	-2.35	-3.8	Skin and subcutaneous tissue disorders	0.19 ( 0.06 - 0.6 )	0.19 ( 10 )	0.2 ( 0.08 )	-2.35 ( -3.8 )
DELUSION	3	64675	354	9479629	1.24215	0.398688	3.87002	0.216841	0.579805	0.37399	0.708412	0.789295	FALSE	FALSE	FALSE	1.24	0.4	3.87	1.24	0.14	0.11	2.38	1.24	0.48	0.31	-1.14	Psychiatric disorders	1.24 ( 0.4 - 3.87 )	1.24 ( 0.14 )	1.24 ( 0.48 )	0.31 ( -1.14 )
APPLICATION SITE PAIN	3	64675	194	9479789	2.26664	0.724661	7.08972	0.818297	0.581811	1.40647	0.159586	0.264001	FALSE	FALSE	FALSE	2.27	0.72	7.09	2.27	2.09	1.13	3.41	2.25	0.87	1.17	-0.29	General disorders and administration site conditions	2.27 ( 0.72 - 7.09 )	2.27 ( 2.09 )	2.25 ( 0.87 )	1.17 ( -0.29 )
BREAST SWELLING	3	64675	1460	9478523	0.301143	0.0970077	0.934844	-1.20017	0.577957	-2.07658	0.0378408	0.0839456	FALSE	FALSE	FALSE	0.3	0.1	0.93	0.3	4.86	-0.83	1.43	0.3	0.12	-1.72	-3.17	Reproductive system and breast disorders	0.3 ( 0.1 - 0.93 )	0.3 ( 4.86 )	0.3 ( 0.12 )	-1.72 ( -3.17 )
STERTOR	3	64675	24	9479959	18.3223	5.51705	60.8489	2.90812	0.612385	4.74884	2.04587e-06	1.28291e-05	TRUE	TRUE	TRUE	18.32	5.52	60.85	18.32	43.67	17.12	19.52	16.4	6.01	4.04	2.49	Respiratory, thoracic and mediastinal disorders	18.32 ( 5.52 - 60.85 )	18.32 ( 43.67 )	16.4 ( 6.01 )	4.04 ( 2.49 )
BRADYCARDIA NEONATAL	3	64675	20	9479963	21.9868	6.53324	73.9936	3.09044	0.619152	4.99141	5.99398e-07	4.1982e-06	TRUE	TRUE	TRUE	21.99	6.53	73.99	21.99	52.26	20.77	23.2	19.25	6.97	4.27	2.71	Cardiac disorders	21.99 ( 6.53 - 73.99 )	21.99 ( 52.26 )	19.25 ( 6.97 )	4.27 ( 2.71 )
ENTERITIS	3	64675	273	9479710	1.61071	0.516253	5.02542	0.476675	0.580527	0.821107	0.411586	0.530359	FALSE	FALSE	FALSE	1.61	0.52	5.03	1.61	0.69	0.47	2.75	1.6	0.62	0.68	-0.77	Gastrointestinal disorders	1.61 ( 0.52 - 5.03 )	1.61 ( 0.69 )	1.6 ( 0.62 )	0.68 ( -0.77 )
PNEUMONITIS	3	64675	904	9479079	0.486388	0.156569	1.51098	-0.720749	0.578321	-1.24628	0.212662	0.327477	FALSE	FALSE	FALSE	0.49	0.16	1.51	0.49	1.62	-0.65	1.62	0.49	0.19	-1.03	-2.48	Respiratory, thoracic and mediastinal disorders	0.49 ( 0.16 - 1.51 )	0.49 ( 1.62 )	0.49 ( 0.19 )	-1.03 ( -2.48 )
HAEMOPHAGOCYTIC LYMPHOHISTIOCYTOSIS	3	64675	252	9479731	1.74494	0.558987	5.44702	0.55672	0.58079	0.958556	0.337783	0.46054	FALSE	FALSE	FALSE	1.74	0.56	5.45	1.74	0.94	0.61	2.88	1.74	0.67	0.8	-0.66	Immune system disorders	1.74 ( 0.56 - 5.45 )	1.74 ( 0.94 )	1.74 ( 0.67 )	0.8 ( -0.66 )
TONIC POSTURING	3	64675	25	9479958	17.5894	5.31053	58.2592	2.8673	0.611023	4.69262	2.69731e-06	1.65555e-05	TRUE	TRUE	TRUE	17.59	5.31	58.26	17.59	41.91	16.39	18.79	15.81	5.8	3.98	2.44	Nervous system disorders	17.59 ( 5.31 - 58.26 )	17.59 ( 41.91 )	15.81 ( 5.8 )	3.98 ( 2.44 )
PIGMENTATION DISORDER	3	64675	216	9479767	2.03577	0.651427	6.36197	0.710874	0.581359	1.22278	0.221413	0.33589	FALSE	FALSE	FALSE	2.04	0.65	6.36	2.04	1.56	0.9	3.18	2.02	0.78	1.02	-0.44	Skin and subcutaneous tissue disorders	2.04 ( 0.65 - 6.36 )	2.04 ( 1.56 )	2.02 ( 0.78 )	1.02 ( -0.44 )
FACIAL NERVE DISORDER	3	64675	152	9479831	2.89296	0.922686	9.07047	1.06228	0.583033	1.82199	0.068457	0.135742	FALSE	FALSE	FALSE	2.89	0.92	9.07	2.89	3.64	1.75	4.04	2.86	1.1	1.51	0.05	Nervous system disorders	2.89 ( 0.92 - 9.07 )	2.89 ( 3.64 )	2.86 ( 1.1 )	1.51 ( 0.05 )
DYSCHEZIA	3	64675	193	9479790	2.27838	0.728383	7.12677	0.823465	0.581834	1.41529	0.156983	0.260687	FALSE	FALSE	FALSE	2.28	0.73	7.13	2.28	2.12	1.14	3.42	2.26	0.87	1.18	-0.28	Gastrointestinal disorders	2.28 ( 0.73 - 7.13 )	2.28 ( 2.12 )	2.26 ( 0.87 )	1.18 ( -0.28 )
DISSEMINATED INTRAVASCULAR COAGULATION	3	64675	298	9479685	1.47558	0.473187	4.60142	0.38905	0.580263	0.670473	0.502556	0.611731	FALSE	FALSE	FALSE	1.48	0.47	4.6	1.48	0.46	0.34	2.61	1.47	0.57	0.56	-0.9	Blood and lymphatic system disorders	1.48 ( 0.47 - 4.6 )	1.48 ( 0.46 )	1.47 ( 0.57 )	0.56 ( -0.9 )
SUDDEN ONSET OF SLEEP	3	64675	146	9479837	3.01185	0.960169	9.44753	1.10255	0.583265	1.89031	0.0587162	0.119426	FALSE	FALSE	FALSE	3.01	0.96	9.45	3.01	3.95	1.87	4.15	2.97	1.14	1.57	0.11	Nervous system disorders	3.01 ( 0.96 - 9.45 )	3.01 ( 3.95 )	2.97 ( 1.14 )	1.57 ( 0.11 )
CEREBELLAR ATAXIA	3	64675	115	9479868	3.82375	1.21523	12.0315	1.34123	0.584846	2.29331	0.0218303	0.0534074	FALSE	TRUE	FALSE	3.82	1.22	12.03	3.82	6.1	2.68	4.97	3.75	1.44	1.91	0.44	Nervous system disorders	3.82 ( 1.22 - 12.03 )	3.82 ( 6.1 )	3.75 ( 1.44 )	1.91 ( 0.44 )
SNORING	3	64675	268	9479715	1.64076	0.525824	5.11977	0.49516	0.580586	0.852862	0.393736	0.51812	FALSE	FALSE	FALSE	1.64	0.53	5.12	1.64	0.74	0.5	2.78	1.63	0.63	0.71	-0.75	Respiratory, thoracic and mediastinal disorders	1.64 ( 0.53 - 5.12 )	1.64 ( 0.74 )	1.63 ( 0.63 )	0.71 ( -0.75 )
PNEUMOCOCCAL SEPSIS	3	64675	75	9479908	5.86311	1.84898	18.5918	1.76868	0.588797	3.00389	0.00266556	0.00886988	TRUE	TRUE	TRUE	5.86	1.85	18.59	5.86	11.64	4.71	7.02	5.68	2.16	2.5	1.03	Infections and infestations	5.86 ( 1.85 - 18.59 )	5.86 ( 11.64 )	5.68 ( 2.16 )	2.5 ( 1.03 )
HYDROCEPHALUS	3	64675	190	9479793	2.31436	0.739782	7.2403	0.839131	0.581904	1.44204	0.14929	0.251763	FALSE	FALSE	FALSE	2.31	0.74	7.24	2.31	2.2	1.17	3.45	2.29	0.88	1.2	-0.26	Nervous system disorders	2.31 ( 0.74 - 7.24 )	2.31 ( 2.2 )	2.29 ( 0.88 )	1.2 ( -0.26 )
BLOOD PRESSURE FLUCTUATION	3	64675	1698	9478285	0.258927	0.0834221	0.803661	-1.35121	0.577874	-2.33825	0.0193745	0.0482142	TRUE	FALSE	FALSE	0.26	0.08	0.8	0.26	6.35	-0.87	1.39	0.26	0.1	-1.94	-3.39	Vascular disorders	0.26 ( 0.08 - 0.8 )	0.26 ( 6.35 )	0.26 ( 0.1 )	-1.94 ( -3.39 )
METAMORPHOPSIA	3	64675	299	9479684	1.47064	0.471614	4.58594	0.3857	0.580253	0.664711	0.506236	0.614487	FALSE	FALSE	FALSE	1.47	0.47	4.59	1.47	0.45	0.33	2.61	1.47	0.57	0.55	-0.9	Eye disorders	1.47 ( 0.47 - 4.59 )	1.47 ( 0.45 )	1.47 ( 0.57 )	0.55 ( -0.9 )
HYPERRESPONSIVE TO STIMULI	3	64675	29	9479954	15.1633	4.61889	49.7793	2.71888	0.606491	4.48296	7.36145e-06	4.12479e-05	TRUE	TRUE	TRUE	15.16	4.62	49.78	15.16	35.97	13.97	16.35	13.83	5.12	3.79	2.26	Nervous system disorders	15.16 ( 4.62 - 49.78 )	15.16 ( 35.97 )	13.83 ( 5.12 )	3.79 ( 2.26 )
BLINDNESS UNILATERAL	3	64675	1268	9478715	0.346749	0.111679	1.07661	-1.05915	0.578046	-1.8323	0.0669067	0.132971	FALSE	FALSE	FALSE	0.35	0.11	1.08	0.35	3.68	-0.79	1.48	0.35	0.13	-1.52	-2.97	Eye disorders	0.35 ( 0.11 - 1.08 )	0.35 ( 3.68 )	0.35 ( 0.13 )	-1.52 ( -2.97 )
MILLER FISHER SYNDROME	3	64675	260	9479723	1.69125	0.541899	5.27833	0.525466	0.580685	0.904908	0.365514	0.488674	FALSE	FALSE	FALSE	1.69	0.54	5.28	1.69	0.84	0.55	2.83	1.68	0.65	0.75	-0.7	Nervous system disorders	1.69 ( 0.54 - 5.28 )	1.69 ( 0.84 )	1.68 ( 0.65 )	0.75 ( -0.7 )
VIRAL PHARYNGITIS	3	64675	61	9479922	7.20875	2.26182	22.9753	1.9753	0.59139	3.34009	0.000837519	0.00313528	TRUE	TRUE	TRUE	7.21	2.26	22.98	7.21	15.29	6.05	8.37	6.92	2.62	2.79	1.3	Infections and infestations	7.21 ( 2.26 - 22.98 )	7.21 ( 15.29 )	6.92 ( 2.62 )	2.79 ( 1.3 )
VACCINATION SITE ABSCESS STERILE	3	64675	17	9479966	25.8668	7.58017	88.2686	3.25296	0.626237	5.19446	2.05317e-07	1.53063e-06	TRUE	TRUE	TRUE	25.87	7.58	88.27	25.87	60.96	24.64	27.09	22.14	7.93	4.47	2.89	General disorders and administration site conditions	25.87 ( 7.58 - 88.27 )	25.87 ( 60.96 )	22.14 ( 7.93 )	4.47 ( 2.89 )
DEEP VEIN THROMBOSIS	3	64675	10034	9469949	0.0437782	0.0141164	0.135767	-3.12862	0.57745	-5.41799	6.0273e-08	4.73729e-07	TRUE	FALSE	FALSE	0.04	0.01	0.14	0.04	62.64	-1.09	1.18	0.04	0.02	-4.5	-5.95	Vascular disorders	0.04 ( 0.01 - 0.14 )	0.04 ( 62.64 )	0.04 ( 0.02 )	-4.5 ( -5.95 )
ASTHMATIC CRISIS	3	64675	371	9479612	1.18523	0.380502	3.69187	0.169934	0.579693	0.293145	0.769411	0.834249	FALSE	FALSE	FALSE	1.19	0.38	3.69	1.19	0.09	0.05	2.32	1.18	0.46	0.24	-1.21	Respiratory, thoracic and mediastinal disorders	1.19 ( 0.38 - 3.69 )	1.19 ( 0.09 )	1.18 ( 0.46 )	0.24 ( -1.21 )
MUSCLE FATIGUE	3	64675	1560	9478423	0.281836	0.090795	0.874844	-1.26643	0.577919	-2.19136	0.0284254	0.0656582	FALSE	FALSE	FALSE	0.28	0.09	0.87	0.28	5.48	-0.85	1.41	0.28	0.11	-1.82	-3.26	Musculoskeletal and connective tissue disorders	0.28 ( 0.09 - 0.87 )	0.28 ( 5.48 )	0.28 ( 0.11 )	-1.82 ( -3.26 )
MIOSIS	3	64675	136	9479847	3.23331	1.0299	10.1508	1.17351	0.583697	2.01047	0.0443812	0.0958833	FALSE	TRUE	FALSE	3.23	1.03	10.15	3.23	4.53	2.09	4.38	3.19	1.22	1.67	0.21	Eye disorders	3.23 ( 1.03 - 10.15 )	3.23 ( 4.53 )	3.19 ( 1.22 )	1.67 ( 0.21 )
DERMO-HYPODERMITIS	3	64675	70	9479913	6.2819	1.97792	19.9514	1.83767	0.589605	3.11678	0.00182836	0.0063013	TRUE	TRUE	TRUE	6.28	1.98	19.95	6.28	12.78	5.13	7.44	6.06	2.31	2.6	1.12	Infections and infestations	6.28 ( 1.98 - 19.95 )	6.28 ( 12.78 )	6.06 ( 2.31 )	2.6 ( 1.12 )
DERMATITIS CONTACT	3	64675	551	9479432	0.798023	0.256577	2.48207	-0.225618	0.578933	-0.389713	0.696749	0.778298	FALSE	FALSE	FALSE	0.8	0.26	2.48	0.8	0.15	-0.34	1.93	0.8	0.31	-0.32	-1.77	Skin and subcutaneous tissue disorders	0.8 ( 0.26 - 2.48 )	0.8 ( 0.15 )	0.8 ( 0.31 )	-0.32 ( -1.77 )
INFANTILE DIARRHOEA	3	64675	70	9479913	6.2819	1.97792	19.9514	1.83767	0.589605	3.11678	0.00182836	0.0063013	TRUE	TRUE	TRUE	6.28	1.98	19.95	6.28	12.78	5.13	7.44	6.06	2.31	2.6	1.12	Gastrointestinal disorders	6.28 ( 1.98 - 19.95 )	6.28 ( 12.78 )	6.06 ( 2.31 )	2.6 ( 1.12 )
SOFT TISSUE INFECTION	3	64675	105	9479878	4.18792	1.32912	13.1957	1.4322	0.585553	2.4459	0.0144492	0.0373485	TRUE	TRUE	TRUE	4.19	1.33	13.2	4.19	7.08	3.04	5.34	4.1	1.57	2.04	0.57	Infections and infestations	4.19 ( 1.33 - 13.2 )	4.19 ( 7.08 )	4.1 ( 1.57 )	2.04 ( 0.57 )
LACTOSE INTOLERANCE	3	64675	159	9479824	2.76559	0.882493	8.66691	1.01725	0.582785	1.74551	0.0808969	0.15544	FALSE	FALSE	FALSE	2.77	0.88	8.67	2.77	3.32	1.62	3.91	2.73	1.05	1.45	-0.01	Metabolism and nutrition disorders	2.77 ( 0.88 - 8.67 )	2.77 ( 3.32 )	2.73 ( 1.05 )	1.45 ( -0.01 )
SKIN HYPERTROPHY	3	64675	146	9479837	3.01185	0.960169	9.44753	1.10255	0.583265	1.89031	0.0587162	0.119426	FALSE	FALSE	FALSE	3.01	0.96	9.45	3.01	3.95	1.87	4.15	2.97	1.14	1.57	0.11	Skin and subcutaneous tissue disorders	3.01 ( 0.96 - 9.45 )	3.01 ( 3.95 )	2.97 ( 1.14 )	1.57 ( 0.11 )
GLUTEN SENSITIVITY	3	64675	169	9479814	2.60194	0.830794	8.14897	0.956259	0.582466	1.64174	0.100643	0.184212	FALSE	FALSE	FALSE	2.6	0.83	8.15	2.6	2.91	1.46	3.74	2.57	0.99	1.36	-0.1	Metabolism and nutrition disorders	2.6 ( 0.83 - 8.15 )	2.6 ( 2.91 )	2.57 ( 0.99 )	1.36 ( -0.1 )
SUDDEN HEARING LOSS	3	64675	2041	9477942	0.215405	0.0694117	0.668465	-1.53524	0.577788	-2.65709	0.00788181	0.0224806	TRUE	FALSE	FALSE	0.22	0.07	0.67	0.22	8.56	-0.92	1.35	0.22	0.08	-2.21	-3.65	Ear and labyrinth disorders	0.22 ( 0.07 - 0.67 )	0.22 ( 8.56 )	0.22 ( 0.08 )	-2.21 ( -3.65 )
HYPOPERFUSION	3	64675	54	9479929	8.14322	2.54605	26.045	2.09719	0.593184	3.53547	0.000407048	0.00170783	TRUE	TRUE	TRUE	8.14	2.55	26.05	8.14	17.81	6.98	9.31	7.77	2.94	2.96	1.47	Vascular disorders	8.14 ( 2.55 - 26.05 )	8.14 ( 17.81 )	7.77 ( 2.94 )	2.96 ( 1.47 )
VISUAL FIELD DEFECT	3	64675	1149	9478834	0.382666	0.12323	1.18829	-0.960593	0.578117	-1.66159	0.0965951	0.178451	FALSE	FALSE	FALSE	0.38	0.12	1.19	0.38	2.98	-0.75	1.52	0.38	0.15	-1.38	-2.82	Eye disorders	0.38 ( 0.12 - 1.19 )	0.38 ( 2.98 )	0.38 ( 0.15 )	-1.38 ( -2.82 )
NECK MASS	3	64675	619	9479364	0.710352	0.228466	2.20864	-0.341995	0.578761	-0.590909	0.554581	0.658264	FALSE	FALSE	FALSE	0.71	0.23	2.21	0.71	0.35	-0.42	1.84	0.71	0.28	-0.49	-1.94	Musculoskeletal and connective tissue disorders	0.71 ( 0.23 - 2.21 )	0.71 ( 0.35 )	0.71 ( 0.28 )	-0.49 ( -1.94 )
POLYDIPSIA	3	64675	185	9479798	2.37691	0.759594	7.43777	0.8658	0.582026	1.48756	0.136866	0.234208	FALSE	FALSE	FALSE	2.38	0.76	7.44	2.38	2.35	1.24	3.52	2.35	0.91	1.24	-0.22	Metabolism and nutrition disorders	2.38 ( 0.76 - 7.44 )	2.38 ( 2.35 )	2.35 ( 0.91 )	1.24 ( -0.22 )
MYOCLONIC EPILEPSY	3	64675	84	9479899	5.23491	1.65481	16.5604	1.65535	0.587583	2.81722	0.00484415	0.0147103	TRUE	TRUE	TRUE	5.23	1.65	16.56	5.23	9.92	4.08	6.39	5.09	1.94	2.35	0.87	Nervous system disorders	5.23 ( 1.65 - 16.56 )	5.23 ( 9.92 )	5.09 ( 1.94 )	2.35 ( 0.87 )
PHOTOPSIA	3	64675	1220	9478763	0.360393	0.116068	1.11903	-1.02056	0.578073	-1.76545	0.0774881	0.150052	FALSE	FALSE	FALSE	0.36	0.12	1.12	0.36	3.4	-0.77	1.49	0.36	0.14	-1.47	-2.91	Eye disorders	0.36 ( 0.12 - 1.12 )	0.36 ( 3.4 )	0.36 ( 0.14 )	-1.47 ( -2.91 )
EYE INFLAMMATION	3	64675	672	9479311	0.654323	0.210492	2.034	-0.424154	0.578651	-0.733005	0.463556	0.57803	FALSE	FALSE	FALSE	0.65	0.21	2.03	0.65	0.55	-0.48	1.79	0.66	0.25	-0.61	-2.06	Eye disorders	0.65 ( 0.21 - 2.03 )	0.65 ( 0.55 )	0.66 ( 0.25 )	-0.61 ( -2.06 )
KETOACIDOSIS	3	64675	85	9479898	5.17332	1.63573	16.3617	1.64352	0.587464	2.79765	0.00514766	0.0155695	TRUE	TRUE	TRUE	5.17	1.64	16.36	5.17	9.76	4.02	6.32	5.03	1.92	2.33	0.86	Metabolism and nutrition disorders	5.17 ( 1.64 - 16.36 )	5.17 ( 9.76 )	5.03 ( 1.92 )	2.33 ( 0.86 )
PAROXYSMAL NOCTURNAL HAEMOGLOBINURIA	3	64675	41	9479942	10.7252	3.3211	34.6362	2.3726	0.598113	3.96681	7.28418e-05	0.000348549	TRUE	TRUE	TRUE	10.73	3.32	34.64	10.72	24.65	9.55	11.9	10.06	3.77	3.33	1.83	Renal and urinary disorders	10.73 ( 3.32 - 34.64 )	10.72 ( 24.65 )	10.06 ( 3.77 )	3.33 ( 1.83 )
ACNE	3	64675	1494	9478489	0.294289	0.0948022	0.913542	-1.22319	0.577943	-2.11646	0.0343055	0.0771875	FALSE	FALSE	FALSE	0.29	0.09	0.91	0.29	5.07	-0.84	1.43	0.3	0.11	-1.76	-3.2	Skin and subcutaneous tissue disorders	0.29 ( 0.09 - 0.91 )	0.29 ( 5.07 )	0.3 ( 0.11 )	-1.76 ( -3.2 )
STEVENS-JOHNSON SYNDROME	3	64675	269	9479714	1.63466	0.523881	5.10061	0.491436	0.580574	0.846465	0.397293	0.52151	FALSE	FALSE	FALSE	1.63	0.52	5.1	1.63	0.73	0.5	2.77	1.63	0.63	0.7	-0.75	Skin and subcutaneous tissue disorders	1.63 ( 0.52 - 5.1 )	1.63 ( 0.73 )	1.63 ( 0.63 )	0.7 ( -0.75 )
RESPIRATORY ACIDOSIS	3	64675	143	9479840	3.07503	0.980076	9.64806	1.12332	0.583388	1.9255	0.0541665	0.112142	FALSE	FALSE	FALSE	3.08	0.98	9.65	3.07	4.11	1.93	4.22	3.03	1.16	1.6	0.14	Respiratory, thoracic and mediastinal disorders	3.08 ( 0.98 - 9.65 )	3.07 ( 4.11 )	3.03 ( 1.16 )	1.6 ( 0.14 )
IDIOPATHIC INTRACRANIAL HYPERTENSION	3	64675	182	9479801	2.41609	0.771999	7.56151	0.882149	0.582103	1.51545	0.129658	0.224766	FALSE	FALSE	FALSE	2.42	0.77	7.56	2.42	2.45	1.28	3.56	2.39	0.92	1.26	-0.2	Nervous system disorders	2.42 ( 0.77 - 7.56 )	2.42 ( 2.45 )	2.39 ( 0.92 )	1.26 ( -0.2 )
GLOSSODYNIA	3	64675	1097	9478886	0.400807	0.129063	1.24471	-0.914275	0.578153	-1.58137	0.113793	0.202934	FALSE	FALSE	FALSE	0.4	0.13	1.24	0.4	2.68	-0.73	1.53	0.4	0.16	-1.31	-2.76	Gastrointestinal disorders	0.4 ( 0.13 - 1.24 )	0.4 ( 2.68 )	0.4 ( 0.16 )	-1.31 ( -2.76 )
PAROTID GLAND ENLARGEMENT	3	64675	183	9479800	2.40288	0.76782	7.51981	0.87667	0.582077	1.50611	0.13204	0.227759	FALSE	FALSE	FALSE	2.4	0.77	7.52	2.4	2.42	1.26	3.54	2.38	0.92	1.25	-0.21	Gastrointestinal disorders	2.4 ( 0.77 - 7.52 )	2.4 ( 2.42 )	2.38 ( 0.92 )	1.25 ( -0.21 )
AUTOIMMUNE THYROIDITIS	3	64675	1068	9478915	0.411692	0.132562	1.27857	-0.88748	0.578174	-1.53497	0.124791	0.218731	FALSE	FALSE	FALSE	0.41	0.13	1.28	0.41	2.51	-0.72	1.54	0.41	0.16	-1.27	-2.72	Endocrine disorders	0.41 ( 0.13 - 1.28 )	0.41 ( 2.51 )	0.41 ( 0.16 )	-1.27 ( -2.72 )
EYELIDS PRURITUS	3	64675	217	9479766	2.02639	0.648448	6.33242	0.706255	0.581341	1.21487	0.224415	0.339299	FALSE	FALSE	FALSE	2.03	0.65	6.33	2.03	1.54	0.89	3.17	2.01	0.78	1.01	-0.45	Eye disorders	2.03 ( 0.65 - 6.33 )	2.03 ( 1.54 )	2.01 ( 0.78 )	1.01 ( -0.45 )
RHEUMATOID ARTHRITIS	3	64675	4246	9475737	0.103518	0.033372	0.32111	-2.26801	0.577568	-3.92682	8.60757e-05	0.000406287	TRUE	FALSE	FALSE	0.1	0.03	0.32	0.1	23.27	-1.03	1.24	0.1	0.04	-3.26	-4.71	Musculoskeletal and connective tissue disorders	0.1 ( 0.03 - 0.32 )	0.1 ( 23.27 )	0.1 ( 0.04 )	-3.26 ( -4.71 )
POOR PERIPHERAL CIRCULATION	3	64675	402	9479581	1.09383	0.351282	3.40596	0.0896809	0.579514	0.154752	0.877017	0.915492	FALSE	FALSE	FALSE	1.09	0.35	3.41	1.09	0.02	-0.04	2.23	1.09	0.42	0.13	-1.32	Vascular disorders	1.09 ( 0.35 - 3.41 )	1.09 ( 0.02 )	1.09 ( 0.42 )	0.13 ( -1.32 )
TONGUE PRURITUS	3	64675	673	9479310	0.653351	0.21018	2.03097	-0.425641	0.578649	-0.735577	0.461988	0.577735	FALSE	FALSE	FALSE	0.65	0.21	2.03	0.65	0.55	-0.48	1.79	0.65	0.25	-0.61	-2.06	Gastrointestinal disorders	0.65 ( 0.21 - 2.03 )	0.65 ( 0.55 )	0.65 ( 0.25 )	-0.61 ( -2.06 )
CARDIAC FAILURE	3	64675	4036	9475947	0.108907	0.0351085	0.337832	-2.21726	0.577578	-3.83889	0.000123591	0.000567932	TRUE	FALSE	FALSE	0.11	0.04	0.34	0.11	21.86	-1.02	1.24	0.11	0.04	-3.19	-4.63	Cardiac disorders	0.11 ( 0.04 - 0.34 )	0.11 ( 21.86 )	0.11 ( 0.04 )	-3.19 ( -4.63 )
FACIAL ASYMMETRY	3	64675	292	9479691	1.5059	0.482854	4.69652	0.409391	0.580322	0.705455	0.480527	0.593653	FALSE	FALSE	FALSE	1.51	0.48	4.7	1.51	0.5	0.37	2.64	1.5	0.58	0.59	-0.87	Musculoskeletal and connective tissue disorders	1.51 ( 0.48 - 4.7 )	1.51 ( 0.5 )	1.5 ( 0.58 )	0.59 ( -0.87 )
TONGUE BITING	3	64675	272	9479711	1.61663	0.518139	5.04401	0.480345	0.580539	0.827412	0.408004	0.530317	FALSE	FALSE	FALSE	1.62	0.52	5.04	1.62	0.7	0.48	2.75	1.61	0.62	0.69	-0.77	Nervous system disorders	1.62 ( 0.52 - 5.04 )	1.62 ( 0.7 )	1.61 ( 0.62 )	0.69 ( -0.77 )
POLYARTHRITIS	3	64675	866	9479117	0.507732	0.163426	1.57742	-0.677801	0.578363	-1.17193	0.241225	0.35874	FALSE	FALSE	FALSE	0.51	0.16	1.58	0.51	1.43	-0.63	1.64	0.51	0.2	-0.97	-2.42	Musculoskeletal and connective tissue disorders	0.51 ( 0.16 - 1.58 )	0.51 ( 1.43 )	0.51 ( 0.2 )	-0.97 ( -2.42 )
SINUS CONGESTION	3	64675	2286	9477697	0.192314	0.0619765	0.596755	-1.64862	0.577742	-2.85356	0.00432319	0.0135061	TRUE	FALSE	FALSE	0.19	0.06	0.6	0.19	10.16	-0.94	1.32	0.19	0.07	-2.37	-3.81	Respiratory, thoracic and mediastinal disorders	0.19 ( 0.06 - 0.6 )	0.19 ( 10.16 )	0.19 ( 0.07 )	-2.37 ( -3.81 )
INTERMITTENT CLAUDICATION	3	64675	93	9479890	4.7283	1.49754	14.929	1.55357	0.586602	2.64842	0.00808697	0.0228928	TRUE	TRUE	TRUE	4.73	1.5	14.93	4.73	8.54	3.58	5.88	4.61	1.76	2.21	0.73	Vascular disorders	4.73 ( 1.5 - 14.93 )	4.73 ( 8.54 )	4.61 ( 1.76 )	2.21 ( 0.73 )
INTRACRANIAL PRESSURE INCREASED	3	64675	336	9479647	1.30869	0.419939	4.07839	0.269029	0.579935	0.463894	0.642723	0.734964	FALSE	FALSE	FALSE	1.31	0.42	4.08	1.31	0.22	0.17	2.45	1.31	0.5	0.39	-1.07	Nervous system disorders	1.31 ( 0.42 - 4.08 )	1.31 ( 0.22 )	1.31 ( 0.5 )	0.39 ( -1.07 )
ILL-DEFINED DISORDER	3	64675	489	9479494	0.89921	0.288997	2.79787	-0.106239	0.579132	-0.183445	0.854449	0.898145	FALSE	FALSE	FALSE	0.9	0.29	2.8	0.9	0.03	-0.24	2.03	0.9	0.35	-0.15	-1.6	General disorders and administration site conditions	0.9 ( 0.29 - 2.8 )	0.9 ( 0.03 )	0.9 ( 0.35 )	-0.15 ( -1.6 )
INCREASED VISCOSITY OF UPPER RESPIRATORY SECRETION	3	64675	159	9479824	2.76559	0.882493	8.66691	1.01725	0.582785	1.74551	0.0808969	0.15544	FALSE	FALSE	FALSE	2.77	0.88	8.67	2.77	3.32	1.62	3.91	2.73	1.05	1.45	-0.01	Respiratory, thoracic and mediastinal disorders	2.77 ( 0.88 - 8.67 )	2.77 ( 3.32 )	2.73 ( 1.05 )	1.45 ( -0.01 )
TEMPERATURE INTOLERANCE	3	64675	781	9479202	0.562996	0.181176	1.74949	-0.574482	0.578472	-0.993104	0.320659	0.446116	FALSE	FALSE	FALSE	0.56	0.18	1.75	0.56	1.01	-0.57	1.7	0.56	0.22	-0.82	-2.27	General disorders and administration site conditions	0.56 ( 0.18 - 1.75 )	0.56 ( 1.01 )	0.56 ( 0.22 )	-0.82 ( -2.27 )
INJECTION SITE JOINT MOVEMENT IMPAIRMENT	3	64675	133	9479850	3.30624	1.05284	10.3827	1.19581	0.583839	2.04819	0.0405415	0.0890272	FALSE	TRUE	FALSE	3.31	1.05	10.38	3.31	4.72	2.16	4.45	3.26	1.25	1.7	0.24	General disorders and administration site conditions	3.31 ( 1.05 - 10.38 )	3.31 ( 4.72 )	3.26 ( 1.25 )	1.7 ( 0.24 )
LIP DRY	3	64675	399	9479584	1.10205	0.353912	3.43168	0.0971719	0.57953	0.167674	0.86684	0.908143	FALSE	FALSE	FALSE	1.1	0.35	3.43	1.1	0.03	-0.03	2.24	1.1	0.43	0.14	-1.31	Gastrointestinal disorders	1.1 ( 0.35 - 3.43 )	1.1 ( 0.03 )	1.1 ( 0.43 )	0.14 ( -1.31 )
KIDNEY INFECTION	3	64675	404	9479579	1.08841	0.34955	3.38903	0.0847179	0.579503	0.14619	0.883771	0.92033	FALSE	FALSE	FALSE	1.09	0.35	3.39	1.09	0.02	-0.05	2.22	1.09	0.42	0.12	-1.33	Infections and infestations	1.09 ( 0.35 - 3.39 )	1.09 ( 0.02 )	1.09 ( 0.42 )	0.12 ( -1.33 )
SEPSIS NEONATAL	3	64675	18	9479965	24.4298	7.19584	82.9386	3.1958	0.623622	5.12458	2.982e-07	2.16725e-06	TRUE	TRUE	TRUE	24.43	7.2	82.94	24.43	57.78	23.21	25.65	21.08	7.58	4.4	2.83	Infections and infestations	24.43 ( 7.2 - 82.94 )	24.43 ( 57.78 )	21.08 ( 7.58 )	4.4 ( 2.83 )
SKIN TEXTURE ABNORMAL	3	64675	121	9479862	3.63414	1.15581	11.4266	1.29037	0.584477	2.20774	0.0272625	0.0636707	FALSE	TRUE	FALSE	3.63	1.16	11.43	3.63	5.59	2.49	4.78	3.57	1.37	1.84	0.37	Skin and subcutaneous tissue disorders	3.63 ( 1.16 - 11.43 )	3.63 ( 5.59 )	3.57 ( 1.37 )	1.84 ( 0.37 )
NASAL OBSTRUCTION	3	64675	117	9479866	3.75838	1.19475	11.8229	1.32399	0.584719	2.26432	0.0235546	0.0565114	FALSE	TRUE	FALSE	3.76	1.19	11.82	3.76	5.92	2.61	4.9	3.69	1.41	1.88	0.42	Respiratory, thoracic and mediastinal disorders	3.76 ( 1.19 - 11.82 )	3.76 ( 5.92 )	3.69 ( 1.41 )	1.88 ( 0.42 )
LOSS OF CONTROL OF LEGS	3	64675	302	9479681	1.45603	0.466955	4.54013	0.375716	0.580224	0.647537	0.517285	0.625656	FALSE	FALSE	FALSE	1.46	0.47	4.54	1.46	0.42	0.32	2.59	1.45	0.56	0.54	-0.91	General disorders and administration site conditions	1.46 ( 0.47 - 4.54 )	1.46 ( 0.42 )	1.45 ( 0.56 )	0.54 ( -0.91 )
FACIAL SPASM	3	64675	248	9479735	1.77308	0.567942	5.53547	0.57272	0.580845	0.986012	0.324127	0.448613	FALSE	FALSE	FALSE	1.77	0.57	5.54	1.77	1	0.63	2.91	1.76	0.68	0.82	-0.64	Nervous system disorders	1.77 ( 0.57 - 5.54 )	1.77 ( 1 )	1.76 ( 0.68 )	0.82 ( -0.64 )
NAIL DISCOLOURATION	3	64675	205	9479778	2.14501	0.686095	6.70616	0.763144	0.581573	1.31221	0.18945	0.299159	FALSE	FALSE	FALSE	2.15	0.69	6.71	2.14	1.81	1.01	3.28	2.13	0.82	1.09	-0.37	Skin and subcutaneous tissue disorders	2.15 ( 0.69 - 6.71 )	2.14 ( 1.81 )	2.13 ( 0.82 )	1.09 ( -0.37 )
MOTION SICKNESS	3	64675	446	9479537	0.98591	0.316756	3.06866	-0.0141906	0.579302	-0.0244961	0.980457	0.988997	FALSE	FALSE	FALSE	0.99	0.32	3.07	0.99	0	-0.15	2.12	0.99	0.38	-0.02	-1.47	Ear and labyrinth disorders	0.99 ( 0.32 - 3.07 )	0.99 ( 0 )	0.99 ( 0.38 )	-0.02 ( -1.47 )
PERIORBITAL CELLULITIS	3	64675	50	9479933	8.79468	2.74302	28.1975	2.17415	0.594432	3.65752	0.000254665	0.00109223	TRUE	TRUE	TRUE	8.79	2.74	28.2	8.79	19.55	7.63	9.96	8.35	3.15	3.06	1.57	Infections and infestations	8.79 ( 2.74 - 28.2 )	8.79 ( 19.55 )	8.35 ( 3.15 )	3.06 ( 1.57 )
HYPOGEUSIA	3	64675	328	9479655	1.34061	0.43013	4.17838	0.293127	0.579998	0.505393	0.613283	0.710181	FALSE	FALSE	FALSE	1.34	0.43	4.18	1.34	0.26	0.2	2.48	1.34	0.52	0.42	-1.03	Nervous system disorders	1.34 ( 0.43 - 4.18 )	1.34 ( 0.26 )	1.34 ( 0.52 )	0.42 ( -1.03 )
HAEMOPHILUS INFECTION	3	64675	102	9479881	4.31109	1.36757	13.5901	1.46119	0.585792	2.49438	0.0126176	0.033718	TRUE	TRUE	TRUE	4.31	1.37	13.59	4.31	7.41	3.16	5.46	4.22	1.61	2.08	0.61	Infections and infestations	4.31 ( 1.37 - 13.59 )	4.31 ( 7.41 )	4.22 ( 1.61 )	2.08 ( 0.61 )
IRON DEFICIENCY ANAEMIA	3	64675	398	9479585	1.10482	0.354797	3.44034	0.0996814	0.579536	0.172002	0.863436	0.905123	FALSE	FALSE	FALSE	1.1	0.35	3.44	1.1	0.03	-0.03	2.24	1.1	0.43	0.14	-1.31	Blood and lymphatic system disorders	1.1 ( 0.35 - 3.44 )	1.1 ( 0.03 )	1.1 ( 0.43 )	0.14 ( -1.31 )
EXTRAOCULAR MUSCLE DISORDER	3	64675	35	9479948	12.5638	3.86395	40.852	2.53082	0.601598	4.20683	2.58973e-05	0.000133483	TRUE	TRUE	TRUE	12.56	3.86	40.85	12.56	29.41	11.38	13.74	11.65	4.34	3.54	2.03	Eye disorders	12.56 ( 3.86 - 40.85 )	12.56 ( 29.41 )	11.65 ( 4.34 )	3.54 ( 2.03 )
CYST	3	64675	587	9479396	0.749079	0.240886	2.3294	-0.288911	0.578837	-0.499124	0.617692	0.713385	FALSE	FALSE	FALSE	0.75	0.24	2.33	0.75	0.25	-0.39	1.88	0.75	0.29	-0.41	-1.86	General disorders and administration site conditions	0.75 ( 0.24 - 2.33 )	0.75 ( 0.25 )	0.75 ( 0.29 )	-0.41 ( -1.86 )
INJECTION SITE JOINT PAIN	3	64675	409	9479574	1.0751	0.345294	3.34743	0.0724171	0.579477	0.12497	0.900548	0.932212	FALSE	FALSE	FALSE	1.08	0.35	3.35	1.08	0.02	-0.06	2.21	1.07	0.42	0.1	-1.35	General disorders and administration site conditions	1.08 ( 0.35 - 3.35 )	1.08 ( 0.02 )	1.07 ( 0.42 )	0.1 ( -1.35 )
EXOPHTHALMOS	3	64675	183	9479800	2.40288	0.76782	7.51981	0.87667	0.582077	1.50611	0.13204	0.227759	FALSE	FALSE	FALSE	2.4	0.77	7.52	2.4	2.42	1.26	3.54	2.38	0.92	1.25	-0.21	Eye disorders	2.4 ( 0.77 - 7.52 )	2.4 ( 2.42 )	2.38 ( 0.92 )	1.25 ( -0.21 )
GENITAL RASH	3	64675	179	9479804	2.45658	0.784816	7.68943	0.898771	0.582182	1.5438	0.122637	0.215608	FALSE	FALSE	FALSE	2.46	0.78	7.69	2.46	2.55	1.32	3.6	2.43	0.94	1.28	-0.18	Reproductive system and breast disorders	2.46 ( 0.78 - 7.69 )	2.46 ( 2.55 )	2.43 ( 0.94 )	1.28 ( -0.18 )
UVEITIS	3	64675	917	9479066	0.479492	0.154353	1.48952	-0.735029	0.578307	-1.271	0.203729	0.31681	FALSE	FALSE	FALSE	0.48	0.15	1.49	0.48	1.69	-0.65	1.61	0.48	0.19	-1.06	-2.5	Eye disorders	0.48 ( 0.15 - 1.49 )	0.48 ( 1.69 )	0.48 ( 0.19 )	-1.06 ( -2.5 )
VACCINATION SITE IRRITATION	3	64675	163	9479820	2.69772	0.86106	8.45203	0.992408	0.582652	1.70326	0.0885196	0.167311	FALSE	FALSE	FALSE	2.7	0.86	8.45	2.7	3.15	1.56	3.84	2.67	1.03	1.42	-0.04	General disorders and administration site conditions	2.7 ( 0.86 - 8.45 )	2.7 ( 3.15 )	2.67 ( 1.03 )	1.42 ( -0.04 )
REGRESSIVE BEHAVIOUR	3	64675	135	9479848	3.25726	1.03743	10.2269	1.18089	0.583743	2.02295	0.0430778	0.0935327	FALSE	TRUE	FALSE	3.26	1.04	10.23	3.26	4.59	2.11	4.4	3.21	1.23	1.68	0.22	Psychiatric disorders	3.26 ( 1.04 - 10.23 )	3.26 ( 4.59 )	3.21 ( 1.23 )	1.68 ( 0.22 )
HYPOALBUMINAEMIA	3	64675	185	9479798	2.37691	0.759594	7.43777	0.8658	0.582026	1.48756	0.136866	0.234208	FALSE	FALSE	FALSE	2.38	0.76	7.44	2.38	2.35	1.24	3.52	2.35	0.91	1.24	-0.22	Metabolism and nutrition disorders	2.38 ( 0.76 - 7.44 )	2.38 ( 2.35 )	2.35 ( 0.91 )	1.24 ( -0.22 )
EXAGGERATED STARTLE RESPONSE	3	64675	40	9479943	10.9934	3.40073	35.5376	2.39729	0.598623	4.00468	6.21014e-05	0.000299639	TRUE	TRUE	TRUE	10.99	3.4	35.54	10.99	25.35	9.82	12.17	10.3	3.86	3.36	1.86	Nervous system disorders	10.99 ( 3.4 - 35.54 )	10.99 ( 25.35 )	10.3 ( 3.86 )	3.36 ( 1.86 )
MULTIPLE ALLERGIES	3	64675	176	9479807	2.49846	0.798066	7.82176	0.915673	0.582263	1.57261	0.115809	0.206107	FALSE	FALSE	FALSE	2.5	0.8	7.82	2.5	2.65	1.36	3.64	2.47	0.95	1.31	-0.15	Immune system disorders	2.5 ( 0.8 - 7.82 )	2.5 ( 2.65 )	2.47 ( 0.95 )	1.31 ( -0.15 )
BACTERAEMIA	3	64675	510	9479473	0.862182	0.277136	2.68228	-0.148289	0.579059	-0.256086	0.797884	0.855509	FALSE	FALSE	FALSE	0.86	0.28	2.68	0.86	0.07	-0.27	2	0.86	0.33	-0.21	-1.66	Infections and infestations	0.86 ( 0.28 - 2.68 )	0.86 ( 0.07 )	0.86 ( 0.33 )	-0.21 ( -1.66 )
GROIN PAIN	3	64675	1309	9478674	0.335887	0.108185	1.04284	-1.09098	0.578025	-1.88743	0.0591025	0.119931	FALSE	FALSE	FALSE	0.34	0.11	1.04	0.34	3.93	-0.8	1.47	0.34	0.13	-1.57	-3.01	Musculoskeletal and connective tissue disorders	0.34 ( 0.11 - 1.04 )	0.34 ( 3.93 )	0.34 ( 0.13 )	-1.57 ( -3.01 )
APHTHOUS ULCER	3	64675	859	9479124	0.51187	0.164756	1.5903	-0.669684	0.578371	-1.15788	0.246913	0.365945	FALSE	FALSE	FALSE	0.51	0.16	1.59	0.51	1.39	-0.62	1.65	0.51	0.2	-0.96	-2.41	Gastrointestinal disorders	0.51 ( 0.16 - 1.59 )	0.51 ( 1.39 )	0.51 ( 0.2 )	-0.96 ( -2.41 )
CANDIDA INFECTION	3	64675	366	9479617	1.20142	0.385676	3.74254	0.183503	0.579725	0.316535	0.751596	0.821083	FALSE	FALSE	FALSE	1.2	0.39	3.74	1.2	0.1	0.07	2.34	1.2	0.46	0.26	-1.19	Infections and infestations	1.2 ( 0.39 - 3.74 )	1.2 ( 0.1 )	1.2 ( 0.46 )	0.26 ( -1.19 )
OPHTHALMOPLEGIA	3	64675	263	9479720	1.67195	0.535757	5.21773	0.513994	0.580647	0.885208	0.376044	0.500145	FALSE	FALSE	FALSE	1.67	0.54	5.22	1.67	0.8	0.53	2.81	1.66	0.64	0.73	-0.72	Eye disorders	1.67 ( 0.54 - 5.22 )	1.67 ( 0.8 )	1.66 ( 0.64 )	0.73 ( -0.72 )
PURPURA FULMINANS	3	64675	14	9479969	31.4097	9.02612	109.302	3.44712	0.636221	5.41811	6.02324e-08	4.73729e-07	TRUE	TRUE	TRUE	31.41	9.03	109.3	31.41	72.73	30.16	32.66	26.04	9.17	4.7	3.11	Skin and subcutaneous tissue disorders	31.41 ( 9.03 - 109.3 )	31.41 ( 72.73 )	26.04 ( 9.17 )	4.7 ( 3.11 )
ARTHROPATHY	3	64675	1163	9478820	0.378059	0.121749	1.17396	-0.972705	0.578108	-1.68257	0.0924589	0.172504	FALSE	FALSE	FALSE	0.38	0.12	1.17	0.38	3.06	-0.75	1.51	0.38	0.15	-1.4	-2.84	Musculoskeletal and connective tissue disorders	0.38 ( 0.12 - 1.17 )	0.38 ( 3.06 )	0.38 ( 0.15 )	-1.4 ( -2.84 )
LYMPHOCYTIC INFILTRATION	3	64675	90	9479893	4.88591	1.54654	15.4359	1.58636	0.586907	2.70291	0.00687357	0.0198	TRUE	TRUE	TRUE	4.89	1.55	15.44	4.89	8.97	3.74	6.04	4.76	1.82	2.25	0.78	Blood and lymphatic system disorders	4.89 ( 1.55 - 15.44 )	4.89 ( 8.97 )	4.76 ( 1.82 )	2.25 ( 0.78 )
AXILLARY MASS	3	64675	1789	9478194	0.245754	0.079182	0.762735	-1.40343	0.577848	-2.42871	0.0151526	0.0387629	TRUE	FALSE	FALSE	0.25	0.08	0.76	0.25	6.93	-0.89	1.38	0.25	0.1	-2.02	-3.46	Musculoskeletal and connective tissue disorders	0.25 ( 0.08 - 0.76 )	0.25 ( 6.93 )	0.25 ( 0.1 )	-2.02 ( -3.46 )
INJECTION SITE INJURY	3	64675	130	9479853	3.38254	1.07682	10.6253	1.21863	0.583987	2.08674	0.036912	0.0823058	FALSE	TRUE	FALSE	3.38	1.08	10.63	3.38	4.92	2.24	4.53	3.33	1.28	1.73	0.27	General disorders and administration site conditions	3.38 ( 1.08 - 10.63 )	3.38 ( 4.92 )	3.33 ( 1.28 )	1.73 ( 0.27 )
NONSPECIFIC REACTION	3	64675	76	9479907	5.78596	1.82519	18.3418	1.75543	0.588648	2.98214	0.00286237	0.00948844	TRUE	TRUE	TRUE	5.79	1.83	18.34	5.79	11.42	4.63	6.94	5.6	2.13	2.49	1.01	General disorders and administration site conditions	5.79 ( 1.83 - 18.34 )	5.79 ( 11.42 )	5.6 ( 2.13 )	2.49 ( 1.01 )
DRUG INTOLERANCE	3	64675	137	9479846	3.20971	1.02247	10.0758	1.16618	0.583651	1.99808	0.0457081	0.0982612	FALSE	TRUE	FALSE	3.21	1.02	10.08	3.21	4.47	2.07	4.35	3.16	1.21	1.66	0.2	General disorders and administration site conditions	3.21 ( 1.02 - 10.08 )	3.21 ( 4.47 )	3.16 ( 1.21 )	1.66 ( 0.2 )
VACCINIA VIRUS INFECTION	3	64675	18	9479965	24.4298	7.19584	82.9386	3.1958	0.623622	5.12458	2.982e-07	2.16725e-06	TRUE	TRUE	TRUE	24.43	7.2	82.94	24.43	57.78	23.21	25.65	21.08	7.58	4.4	2.83	Infections and infestations	24.43 ( 7.2 - 82.94 )	24.43 ( 57.78 )	21.08 ( 7.58 )	4.4 ( 2.83 )
INJECTION SITE HYPERTRICHOSIS	2	64676	5	9479978	58.6306	11.3746	302.212	4.07126	0.836669	4.86603	1.13863e-06	7.54888e-06	TRUE	FALSE	FALSE	58.63	11.37	302.21	58.63	80.92	56.99	60.27	42.16	10.69	5.4	3.44	General disorders and administration site conditions	58.63 ( 11.37 - 302.21 )	58.63 ( 80.92 )	42.16 ( 10.69 )	5.4 ( 3.44 )
MUSCLE HYPERTROPHY	2	64676	16	9479967	18.322	4.21262	79.6885	2.9081	0.75001	3.87742	0.000105571	0.00049031	TRUE	FALSE	FALSE	18.32	4.21	79.69	18.32	29.11	16.85	19.79	16.4	4.79	4.04	2.24	Musculoskeletal and connective tissue disorders	18.32 ( 4.21 - 79.69 )	18.32 ( 29.11 )	16.4 ( 4.79 )	4.04 ( 2.24 )
GASTRIC DISORDER	2	64676	583	9479400	0.502804	0.125446	2.01531	-0.687554	0.70833	-0.970669	0.331713	0.454991	FALSE	FALSE	FALSE	0.5	0.13	2.02	0.5	0.98	-0.89	1.89	0.5	0.16	-0.99	-2.66	Gastrointestinal disorders	0.5 ( 0.13 - 2.02 )	0.5 ( 0.98 )	0.5 ( 0.16 )	-0.99 ( -2.66 )
HALLUCINATION, AUDITORY	2	64676	362	9479621	0.809784	0.201743	3.25043	-0.210988	0.709068	-0.297556	0.766042	0.832154	FALSE	FALSE	FALSE	0.81	0.2	3.25	0.81	0.09	-0.58	2.2	0.81	0.25	-0.3	-1.98	Psychiatric disorders	0.81 ( 0.2 - 3.25 )	0.81 ( 0.09 )	0.81 ( 0.25 )	-0.3 ( -1.98 )
LYMPHOMA	2	64676	516	9479467	0.568095	0.141692	2.2777	-0.565466	0.708487	-0.798133	0.424794	0.54215	FALSE	FALSE	FALSE	0.57	0.14	2.28	0.57	0.65	-0.82	1.96	0.57	0.18	-0.81	-2.48	Neoplasms benign, malignant and unspecified (incl cysts and polyps)	0.57 ( 0.14 - 2.28 )	0.57 ( 0.65 )	0.57 ( 0.18 )	-0.81 ( -2.48 )
FOOD PROTEIN-INDUCED ENTEROCOLITIS SYNDROME	2	64676	8	9479975	36.6441	7.78125	172.567	3.60125	0.790579	4.55521	5.23339e-06	2.99027e-05	TRUE	FALSE	FALSE	36.64	7.78	172.57	36.64	55.47	35.09	38.19	29.51	8.07	4.88	3	Gastrointestinal disorders	36.64 ( 7.78 - 172.57 )	36.64 ( 55.47 )	29.51 ( 8.07 )	4.88 ( 3 )
APHONIA	2	64676	1461	9478522	0.200621	0.050125	0.802971	-1.60634	0.707602	-2.27011	0.0232007	0.0559276	FALSE	FALSE	FALSE	0.2	0.05	0.8	0.2	6.36	-1.19	1.59	0.2	0.06	-2.31	-3.98	Respiratory, thoracic and mediastinal disorders	0.2 ( 0.05 - 0.8 )	0.2 ( 6.36 )	0.2 ( 0.06 )	-2.31 ( -3.98 )
GONORRHOEA	2	64676	26	9479957	11.2751	2.67601	47.5063	2.4226	0.73381	3.30139	0.000962059	0.00355552	TRUE	FALSE	FALSE	11.28	2.68	47.51	11.27	17.39	9.84	12.71	10.54	3.16	3.4	1.65	Infections and infestations	11.28 ( 2.68 - 47.51 )	11.27 ( 17.39 )	10.54 ( 3.16 )	3.4 ( 1.65 )
CARDIAC DISORDER	2	64676	3451	9476532	0.0849163	0.0212279	0.339685	-2.46609	0.707323	-3.48651	0.000489364	0.00194514	TRUE	FALSE	FALSE	0.08	0.02	0.34	0.08	19.71	-1.3	1.47	0.09	0.03	-3.55	-5.22	Cardiac disorders	0.08 ( 0.02 - 0.34 )	0.08 ( 19.71 )	0.09 ( 0.03 )	-3.55 ( -5.22 )
JOINT CONTRACTURE	2	64676	155	9479828	1.89128	0.468785	7.63022	0.637253	0.711665	0.89544	0.370552	0.493596	FALSE	FALSE	FALSE	1.89	0.47	7.63	1.89	0.83	0.5	3.29	1.88	0.59	0.91	-0.77	Musculoskeletal and connective tissue disorders	1.89 ( 0.47 - 7.63 )	1.89 ( 0.83 )	1.88 ( 0.59 )	0.91 ( -0.77 )
OPHTHALMIC MIGRAINE	2	64676	310	9479673	0.945624	0.235434	3.79811	-0.0559102	0.709395	-0.0788139	0.937181	0.95477	FALSE	FALSE	FALSE	0.95	0.24	3.8	0.95	0.01	-0.44	2.34	0.95	0.3	-0.08	-1.75	Nervous system disorders	0.95 ( 0.24 - 3.8 )	0.95 ( 0.01 )	0.95 ( 0.3 )	-0.08 ( -1.75 )
TACHYCARDIA PAROXYSMAL	2	64676	97	9479886	3.02217	0.745133	12.2575	1.10597	0.71437	1.54818	0.121579	0.213964	FALSE	FALSE	FALSE	3.02	0.75	12.26	3.02	2.65	1.62	4.42	2.98	0.92	1.58	-0.11	Cardiac disorders	3.02 ( 0.75 - 12.26 )	3.02 ( 2.65 )	2.98 ( 0.92 )	1.58 ( -0.11 )
ELECTRIC SHOCK SENSATION	2	64676	1770	9478213	0.165592	0.0413799	0.66266	-1.79823	0.707517	-2.5416	0.0110346	0.0300154	TRUE	FALSE	FALSE	0.17	0.04	0.66	0.17	8.4	-1.22	1.55	0.17	0.05	-2.59	-4.25	Nervous system disorders	0.17 ( 0.04 - 0.66 )	0.17 ( 8.4 )	0.17 ( 0.05 )	-2.59 ( -4.25 )
IMPAIRED HEALING	2	64676	430	9479553	0.68172	0.169941	2.73473	-0.383136	0.70876	-0.540572	0.588803	0.688257	FALSE	FALSE	FALSE	0.68	0.17	2.73	0.68	0.3	-0.71	2.07	0.68	0.21	-0.55	-2.22	General disorders and administration site conditions	0.68 ( 0.17 - 2.73 )	0.68 ( 0.3 )	0.68 ( 0.21 )	-0.55 ( -2.22 )
PENILE SWELLING	2	64676	58	9479925	5.05433	1.23442	20.6949	1.62025	0.719206	2.25283	0.0242701	0.0579082	FALSE	FALSE	FALSE	5.05	1.23	20.69	5.05	6.29	3.64	6.46	4.92	1.51	2.3	0.59	Reproductive system and breast disorders	5.05 ( 1.23 - 20.69 )	5.05 ( 6.29 )	4.92 ( 1.51 )	2.3 ( 0.59 )
Q FEVER	2	64676	86	9479897	3.40873	0.838924	13.8504	1.22634	0.715293	1.71446	0.0864448	0.163924	FALSE	FALSE	FALSE	3.41	0.84	13.85	3.41	3.33	2.01	4.81	3.35	1.04	1.75	0.05	Infections and infestations	3.41 ( 0.84 - 13.85 )	3.41 ( 3.33 )	3.35 ( 1.04 )	1.75 ( 0.05 )
ALOPECIA TOTALIS	2	64676	55	9479928	5.33002	1.30009	21.8517	1.67336	0.719859	2.32456	0.0200955	0.0493719	TRUE	FALSE	FALSE	5.33	1.3	21.85	5.33	6.79	3.92	6.74	5.18	1.59	2.37	0.66	Skin and subcutaneous tissue disorders	5.33 ( 1.3 - 21.85 )	5.33 ( 6.79 )	5.18 ( 1.59 )	2.37 ( 0.66 )
EFFUSION	2	64676	132	9479851	2.22083	0.549618	8.97362	0.797879	0.712454	1.1199	0.262756	0.38257	FALSE	FALSE	FALSE	2.22	0.55	8.97	2.22	1.32	0.82	3.62	2.2	0.68	1.14	-0.55	General disorders and administration site conditions	2.22 ( 0.55 - 8.97 )	2.22 ( 1.32 )	2.2 ( 0.68 )	1.14 ( -0.55 )
PLEURISY	2	64676	782	9479201	0.374845	0.0935776	1.50152	-0.981242	0.708021	-1.38589	0.165779	0.272416	FALSE	FALSE	FALSE	0.37	0.09	1.5	0.37	2.08	-1.01	1.76	0.38	0.12	-1.41	-3.08	Respiratory, thoracic and mediastinal disorders	0.37 ( 0.09 - 1.5 )	0.37 ( 2.08 )	0.38 ( 0.12 )	-1.41 ( -3.08 )
PANCREATITIS	2	64676	766	9479217	0.382675	0.0955288	1.53295	-0.960568	0.70804	-1.35666	0.17489	0.282327	FALSE	FALSE	FALSE	0.38	0.1	1.53	0.38	1.99	-1.01	1.77	0.38	0.12	-1.38	-3.05	Gastrointestinal disorders	0.38 ( 0.1 - 1.53 )	0.38 ( 1.99 )	0.38 ( 0.12 )	-1.38 ( -3.05 )
STILL'S DISEASE	2	64676	198	9479785	1.48054	0.367686	5.9616	0.392407	0.71068	0.552157	0.580841	0.681703	FALSE	FALSE	FALSE	1.48	0.37	5.96	1.48	0.31	0.09	2.87	1.48	0.46	0.56	-1.12	Musculoskeletal and connective tissue disorders	1.48 ( 0.37 - 5.96 )	1.48 ( 0.31 )	1.48 ( 0.46 )	0.56 ( -1.12 )
SKIN HAEMORRHAGE	2	64676	441	9479542	0.664715	0.165715	2.6663	-0.408397	0.708719	-0.576246	0.564449	0.66724	FALSE	FALSE	FALSE	0.66	0.17	2.67	0.66	0.34	-0.72	2.05	0.67	0.21	-0.59	-2.26	Skin and subcutaneous tissue disorders	0.66 ( 0.17 - 2.67 )	0.66 ( 0.34 )	0.67 ( 0.21 )	-0.59 ( -2.26 )
FORMICATION	2	64676	1086	9478897	0.269907	0.067414	1.08064	-1.30968	0.707769	-1.85043	0.0642516	0.128282	FALSE	FALSE	FALSE	0.27	0.07	1.08	0.27	3.94	-1.12	1.66	0.27	0.08	-1.88	-3.55	Nervous system disorders	0.27 ( 0.07 - 1.08 )	0.27 ( 3.94 )	0.27 ( 0.08 )	-1.88 ( -3.55 )
IRIDOCYCLITIS	2	64676	334	9479649	0.877673	0.218586	3.52406	-0.130481	0.709232	-0.183976	0.854032	0.898145	FALSE	FALSE	FALSE	0.88	0.22	3.52	0.88	0.03	-0.51	2.27	0.88	0.27	-0.19	-1.86	Eye disorders	0.88 ( 0.22 - 3.52 )	0.88 ( 0.03 )	0.88 ( 0.27 )	-0.19 ( -1.86 )
MUCOSAL DRYNESS	2	64676	129	9479854	2.27247	0.562264	9.18454	0.820869	0.712578	1.15197	0.249333	0.368903	FALSE	FALSE	FALSE	2.27	0.56	9.18	2.27	1.4	0.88	3.67	2.25	0.7	1.17	-0.51	General disorders and administration site conditions	2.27 ( 0.56 - 9.18 )	2.27 ( 1.4 )	2.25 ( 0.7 )	1.17 ( -0.51 )
PYURIA	2	64676	95	9479888	3.08579	0.760594	12.5193	1.12681	0.714522	1.57701	0.114793	0.204509	FALSE	FALSE	FALSE	3.09	0.76	12.52	3.09	2.76	1.69	4.49	3.04	0.94	1.61	-0.09	Infections and infestations	3.09 ( 0.76 - 12.52 )	3.09 ( 2.76 )	3.04 ( 0.94 )	1.61 ( -0.09 )
PEMPHIGOID	2	64676	708	9479275	0.414027	0.10334	1.65878	-0.881824	0.708116	-1.24531	0.213018	0.327734	FALSE	FALSE	FALSE	0.41	0.1	1.66	0.41	1.65	-0.97	1.8	0.42	0.13	-1.27	-2.94	Skin and subcutaneous tissue disorders	0.41 ( 0.1 - 1.66 )	0.41 ( 1.65 )	0.42 ( 0.13 )	-1.27 ( -2.94 )
POSTURAL ORTHOSTATIC TACHYCARDIA SYNDROME	2	64676	1845	9478138	0.15886	0.0396987	0.635697	-1.83973	0.707501	-2.60033	0.00931347	0.0260507	TRUE	FALSE	FALSE	0.16	0.04	0.64	0.16	8.9	-1.23	1.55	0.16	0.05	-2.65	-4.31	Cardiac disorders	0.16 ( 0.04 - 0.64 )	0.16 ( 8.9 )	0.16 ( 0.05 )	-2.65 ( -4.31 )
TESTICULAR TORSION	2	64676	22	9479961	13.3251	3.13326	56.669	2.58965	0.738559	3.50635	0.000454293	0.00181418	TRUE	FALSE	FALSE	13.33	3.13	56.67	13.32	20.9	11.88	14.77	12.3	3.66	3.62	1.86	Reproductive system and breast disorders	13.33 ( 3.13 - 56.67 )	13.32 ( 20.9 )	12.3 ( 3.66 )	3.62 ( 1.86 )
INGUINAL HERNIA	2	64676	91	9479892	3.22143	0.793523	13.0779	1.16983	0.714846	1.63647	0.101741	0.186025	FALSE	FALSE	FALSE	3.22	0.79	13.08	3.22	3	1.82	4.62	3.17	0.98	1.67	-0.03	Gastrointestinal disorders	3.22 ( 0.79 - 13.08 )	3.22 ( 3 )	3.17 ( 0.98 )	1.67 ( -0.03 )
ASTHENOPIA	2	64676	869	9479114	0.337314	0.0842232	1.35095	-1.08674	0.707931	-1.53509	0.124761	0.218731	FALSE	FALSE	FALSE	0.34	0.08	1.35	0.34	2.6	-1.05	1.72	0.34	0.11	-1.56	-3.23	Eye disorders	0.34 ( 0.08 - 1.35 )	0.34 ( 2.6 )	0.34 ( 0.11 )	-1.56 ( -3.23 )
ORAL CANDIDIASIS	2	64676	309	9479674	0.948684	0.236193	3.81046	-0.0526791	0.709402	-0.0742584	0.940805	0.9579	FALSE	FALSE	FALSE	0.95	0.24	3.81	0.95	0.01	-0.44	2.34	0.95	0.3	-0.08	-1.75	Infections and infestations	0.95 ( 0.24 - 3.81 )	0.95 ( 0.01 )	0.95 ( 0.3 )	-0.08 ( -1.75 )
COSTOCHONDRITIS	2	64676	657	9479326	0.446169	0.111346	1.78783	-0.807059	0.708193	-1.1396	0.254452	0.373928	FALSE	FALSE	FALSE	0.45	0.11	1.79	0.45	1.37	-0.94	1.83	0.45	0.14	-1.16	-2.83	Musculoskeletal and connective tissue disorders	0.45 ( 0.11 - 1.79 )	0.45 ( 1.37 )	0.45 ( 0.14 )	-1.16 ( -2.83 )
IMMUNOSUPPRESSION	2	64676	214	9479769	1.36984	0.340372	5.513	0.314696	0.710414	0.442976	0.657783	0.747678	FALSE	FALSE	FALSE	1.37	0.34	5.51	1.37	0.2	-0.02	2.76	1.37	0.43	0.45	-1.23	Immune system disorders	1.37 ( 0.34 - 5.51 )	1.37 ( 0.2 )	1.37 ( 0.43 )	0.45 ( -1.23 )
SYMPTOM RECURRENCE	2	64676	1171	9478812	0.250313	0.0625258	1.00209	-1.38504	0.707721	-1.95704	0.0503423	0.105737	FALSE	FALSE	FALSE	0.25	0.06	1	0.25	4.48	-1.14	1.64	0.25	0.08	-1.99	-3.66	General disorders and administration site conditions	0.25 ( 0.06 - 1 )	0.25 ( 4.48 )	0.25 ( 0.08 )	-1.99 ( -3.66 )
RENAL INJURY	2	64676	121	9479862	2.42272	0.599016	9.79869	0.884891	0.712938	1.24119	0.214535	0.328614	FALSE	FALSE	FALSE	2.42	0.6	9.8	2.42	1.64	1.03	3.82	2.4	0.75	1.26	-0.42	Renal and urinary disorders	2.42 ( 0.6 - 9.8 )	2.42 ( 1.64 )	2.4 ( 0.75 )	1.26 ( -0.42 )
NECROSIS	2	64676	199	9479784	1.4731	0.365851	5.93144	0.387369	0.710662	0.545082	0.585697	0.68555	FALSE	FALSE	FALSE	1.47	0.37	5.93	1.47	0.3	0.08	2.87	1.47	0.46	0.55	-1.12	General disorders and administration site conditions	1.47 ( 0.37 - 5.93 )	1.47 ( 0.3 )	1.47 ( 0.46 )	0.55 ( -1.12 )
INJECTION SITE LYMPHADENOPATHY	2	64676	122	9479861	2.40286	0.594162	9.71747	0.876661	0.71289	1.22973	0.218799	0.332506	FALSE	FALSE	FALSE	2.4	0.59	9.72	2.4	1.61	1.01	3.8	2.38	0.74	1.25	-0.43	General disorders and administration site conditions	2.4 ( 0.59 - 9.72 )	2.4 ( 1.61 )	2.38 ( 0.74 )	1.25 ( -0.43 )
RHEUMATIC DISORDER	2	64676	565	9479418	0.518824	0.129433	2.07967	-0.656191	0.708368	-0.926341	0.354269	0.477397	FALSE	FALSE	FALSE	0.52	0.13	2.08	0.52	0.89	-0.87	1.91	0.52	0.16	-0.94	-2.61	Musculoskeletal and connective tissue disorders	0.52 ( 0.13 - 2.08 )	0.52 ( 0.89 )	0.52 ( 0.16 )	-0.94 ( -2.61 )
PHARYNGEAL INFLAMMATION	2	64676	154	9479829	1.90356	0.471802	7.68021	0.643726	0.711695	0.904498	0.365732	0.488674	FALSE	FALSE	FALSE	1.9	0.47	7.68	1.9	0.85	0.51	3.3	1.89	0.59	0.92	-0.76	Respiratory, thoracic and mediastinal disorders	1.9 ( 0.47 - 7.68 )	1.9 ( 0.85 )	1.89 ( 0.59 )	0.92 ( -0.76 )
OCULAR ICTERUS	2	64676	129	9479854	2.27247	0.562264	9.18454	0.820869	0.712578	1.15197	0.249333	0.368903	FALSE	FALSE	FALSE	2.27	0.56	9.18	2.27	1.4	0.88	3.67	2.25	0.7	1.17	-0.51	Hepatobiliary disorders	2.27 ( 0.56 - 9.18 )	2.27 ( 1.4 )	2.25 ( 0.7 )	1.17 ( -0.51 )
VACCINATION SITE GRANULOMA	2	64676	132	9479851	2.22083	0.549618	8.97362	0.797879	0.712454	1.1199	0.262756	0.38257	FALSE	FALSE	FALSE	2.22	0.55	8.97	2.22	1.32	0.82	3.62	2.2	0.68	1.14	-0.55	General disorders and administration site conditions	2.22 ( 0.55 - 8.97 )	2.22 ( 1.32 )	2.2 ( 0.68 )	1.14 ( -0.55 )
BANDAEMIA	2	64676	25	9479958	11.7261	2.77735	49.5081	2.46182	0.734858	3.35006	0.000807942	0.00304424	TRUE	FALSE	FALSE	11.73	2.78	49.51	11.73	18.17	10.29	13.17	10.93	3.28	3.45	1.7	Blood and lymphatic system disorders	11.73 ( 2.78 - 49.51 )	11.73 ( 18.17 )	10.93 ( 3.28 )	3.45 ( 1.7 )
ADMINISTRATION SITE BRUISE	2	64676	40	9479943	7.3288	1.77116	30.3254	1.99181	0.72458	2.74892	0.0059792	0.0178759	TRUE	FALSE	FALSE	7.33	1.77	30.33	7.33	10.41	5.91	8.75	7.03	2.14	2.81	1.09	General disorders and administration site conditions	7.33 ( 1.77 - 30.33 )	7.33 ( 10.41 )	7.03 ( 2.14 )	2.81 ( 1.09 )
PUNCTURE SITE ERYTHEMA	2	64676	9	9479974	32.5725	7.03746	150.76	3.48347	0.781746	4.45601	8.34983e-06	4.63376e-05	TRUE	FALSE	FALSE	32.57	7.04	150.76	32.57	50.08	31.04	34.1	26.83	7.44	4.75	2.88	General disorders and administration site conditions	32.57 ( 7.04 - 150.76 )	32.57 ( 50.08 )	26.83 ( 7.44 )	4.75 ( 2.88 )
VACCINATION SITE URTICARIA	2	64676	592	9479391	0.49516	0.123543	1.9846	-0.702874	0.708311	-0.992324	0.321039	0.446116	FALSE	FALSE	FALSE	0.5	0.12	1.98	0.5	1.03	-0.89	1.88	0.5	0.16	-1.01	-2.68	General disorders and administration site conditions	0.5 ( 0.12 - 1.98 )	0.5 ( 1.03 )	0.5 ( 0.16 )	-1.01 ( -2.68 )
INTENTIONAL SELF-INJURY	2	64676	147	9479836	1.99421	0.494059	8.04937	0.690247	0.711912	0.969568	0.332262	0.454991	FALSE	FALSE	FALSE	1.99	0.49	8.05	1.99	0.98	0.6	3.39	1.98	0.62	0.99	-0.7	Psychiatric disorders	1.99 ( 0.49 - 8.05 )	1.99 ( 0.98 )	1.98 ( 0.62 )	0.99 ( -0.7 )
CANCER IN REMISSION	2	64676	22	9479961	13.3251	3.13326	56.669	2.58965	0.738559	3.50635	0.000454293	0.00181418	TRUE	FALSE	FALSE	13.33	3.13	56.67	13.32	20.9	11.88	14.77	12.3	3.66	3.62	1.86	Neoplasms benign, malignant and unspecified (incl cysts and polyps)	13.33 ( 3.13 - 56.67 )	13.32 ( 20.9 )	12.3 ( 3.66 )	3.62 ( 1.86 )
VACCINATION SITE JOINT MOVEMENT IMPAIRMENT	2	64676	234	9479749	1.25276	0.311451	5.03901	0.225349	0.710133	0.317333	0.750991	0.820938	FALSE	FALSE	FALSE	1.25	0.31	5.04	1.25	0.1	-0.14	2.64	1.25	0.39	0.32	-1.35	General disorders and administration site conditions	1.25 ( 0.31 - 5.04 )	1.25 ( 0.1 )	1.25 ( 0.39 )	0.32 ( -1.35 )
INJECTION SITE ULCER	2	64676	94	9479889	3.11862	0.768568	12.6544	1.13739	0.7146	1.59164	0.111465	0.200014	FALSE	FALSE	FALSE	3.12	0.77	12.65	3.12	2.82	1.72	4.52	3.07	0.95	1.62	-0.07	General disorders and administration site conditions	3.12 ( 0.77 - 12.65 )	3.12 ( 2.82 )	3.07 ( 0.95 )	1.62 ( -0.07 )
NO REACTION ON PREVIOUS EXPOSURE TO DRUG	2	64676	153	9479830	1.916	0.474858	7.73086	0.650241	0.711724	0.913613	0.36092	0.484107	FALSE	FALSE	FALSE	1.92	0.47	7.73	1.92	0.86	0.52	3.31	1.9	0.59	0.93	-0.75	General disorders and administration site conditions	1.92 ( 0.47 - 7.73 )	1.92 ( 0.86 )	1.9 ( 0.59 )	0.93 ( -0.75 )
ANGINA PECTORIS	2	64676	8218	9471765	0.0356411	0.00891184	0.14254	-3.33425	0.707204	-4.7147	2.42066e-06	1.49102e-05	TRUE	FALSE	FALSE	0.04	0.01	0.14	0.04	52.17	-1.35	1.42	0.04	0.01	-4.8	-6.47	Cardiac disorders	0.04 ( 0.01 - 0.14 )	0.04 ( 52.17 )	0.04 ( 0.01 )	-4.8 ( -6.47 )
DISORGANISED SPEECH	2	64676	195	9479788	1.50332	0.373303	6.05397	0.407675	0.710735	0.573596	0.566241	0.668468	FALSE	FALSE	FALSE	1.5	0.37	6.05	1.5	0.33	0.11	2.9	1.5	0.47	0.58	-1.1	Psychiatric disorders	1.5 ( 0.37 - 6.05 )	1.5 ( 0.33 )	1.5 ( 0.47 )	0.58 ( -1.1 )
ERECTILE DYSFUNCTION	2	64676	1089	9478894	0.269164	0.0672285	1.07766	-1.31244	0.707767	-1.85433	0.0636916	0.12731	FALSE	FALSE	FALSE	0.27	0.07	1.08	0.27	3.96	-1.12	1.66	0.27	0.08	-1.89	-3.55	Reproductive system and breast disorders	0.27 ( 0.07 - 1.08 )	0.27 ( 3.96 )	0.27 ( 0.08 )	-1.89 ( -3.55 )
NEOPLASM	2	64676	328	9479655	0.893728	0.222568	3.58879	-0.112353	0.70927	-0.158407	0.874136	0.913033	FALSE	FALSE	FALSE	0.89	0.22	3.59	0.89	0.03	-0.5	2.28	0.89	0.28	-0.16	-1.83	Neoplasms benign, malignant and unspecified (incl cysts and polyps)	0.89 ( 0.22 - 3.59 )	0.89 ( 0.03 )	0.89 ( 0.28 )	-0.16 ( -1.83 )
PUNCTURE SITE SWELLING	2	64676	17	9479966	17.2443	3.98394	74.6409	2.84748	0.747555	3.80905	0.000139499	0.000635771	TRUE	FALSE	FALSE	17.24	3.98	74.64	17.24	27.38	15.78	18.71	15.53	4.56	3.96	2.17	General disorders and administration site conditions	17.24 ( 3.98 - 74.64 )	17.24 ( 27.38 )	15.53 ( 4.56 )	3.96 ( 2.17 )
ADMINISTRATION SITE REACTION	2	64676	42	9479941	6.9798	1.68954	28.8349	1.94302	0.723758	2.68463	0.00726103	0.0207783	TRUE	FALSE	FALSE	6.98	1.69	28.83	6.98	9.78	5.56	8.4	6.71	2.05	2.75	1.03	General disorders and administration site conditions	6.98 ( 1.69 - 28.83 )	6.98 ( 9.78 )	6.71 ( 2.05 )	2.75 ( 1.03 )
DEAFNESS TRANSITORY	2	64676	141	9479842	2.07907	0.514878	8.39524	0.73192	0.712115	1.02781	0.304038	0.429916	FALSE	FALSE	FALSE	2.08	0.51	8.4	2.08	1.1	0.68	3.47	2.06	0.64	1.05	-0.64	Ear and labyrinth disorders	2.08 ( 0.51 - 8.4 )	2.08 ( 1.1 )	2.06 ( 0.64 )	1.05 ( -0.64 )
DAIRY INTOLERANCE	2	64676	53	9479930	5.53116	1.34789	22.6975	1.7104	0.720336	2.37444	0.0175754	0.0440525	TRUE	FALSE	FALSE	5.53	1.35	22.7	5.53	7.15	4.12	6.94	5.37	1.65	2.42	0.71	Metabolism and nutrition disorders	5.53 ( 1.35 - 22.7 )	5.53 ( 7.15 )	5.37 ( 1.65 )	2.42 ( 0.71 )
BRADYKINESIA	2	64676	394	9479589	0.744012	0.185414	2.9855	-0.295698	0.70891	-0.417116	0.676594	0.761168	FALSE	FALSE	FALSE	0.74	0.19	2.99	0.74	0.18	-0.65	2.13	0.75	0.23	-0.42	-2.1	Nervous system disorders	0.74 ( 0.19 - 2.99 )	0.74 ( 0.18 )	0.75 ( 0.23 )	-0.42 ( -2.1 )
MONOCYTOSIS	2	64676	83	9479900	3.53193	0.868747	14.3593	1.26185	0.715586	1.76337	0.0778376	0.150394	FALSE	FALSE	FALSE	3.53	0.87	14.36	3.53	3.54	2.13	4.93	3.47	1.07	1.8	0.1	Blood and lymphatic system disorders	3.53 ( 0.87 - 14.36 )	3.53 ( 3.54 )	3.47 ( 1.07 )	1.8 ( 0.1 )
HICCUPS	2	64676	294	9479689	0.997088	0.248187	4.00579	-0.00291599	0.709519	-0.00410981	0.996721	0.998342	FALSE	FALSE	FALSE	1	0.25	4.01	1	0	-0.39	2.39	1	0.31	0	-1.68	Respiratory, thoracic and mediastinal disorders	1 ( 0.25 - 4.01 )	1 ( 0 )	1 ( 0.31 )	0 ( -1.68 )
COMPULSIVE HANDWASHING	2	64676	1	9479982	293.153	26.5806	3233.13	5.68069	1.22475	4.63824	3.51382e-06	2.09024e-05	TRUE	FALSE	FALSE	293.15	26.58	3233.13	293.14	194.1	290.74	295.54	98.38	13.2	6.62	4.42	Psychiatric disorders	293.15 ( 26.58 - 3233.13 )	293.14 ( 194.1 )	98.38 ( 13.2 )	6.62 ( 4.42 )
FEAR OF DISEASE	2	64676	46	9479937	6.37286	1.54696	26.2537	1.85205	0.722326	2.56401	0.0103472	0.0286194	TRUE	FALSE	FALSE	6.37	1.55	26.25	6.37	8.68	4.96	7.79	6.15	1.88	2.62	0.9	Psychiatric disorders	6.37 ( 1.55 - 26.25 )	6.37 ( 8.68 )	6.15 ( 1.88 )	2.62 ( 0.9 )
COLITIS	2	64676	968	9479015	0.302813	0.075621	1.21257	-1.19464	0.707848	-1.68771	0.0914676	0.171391	FALSE	FALSE	FALSE	0.3	0.08	1.21	0.3	3.2	-1.08	1.69	0.3	0.1	-1.72	-3.39	Gastrointestinal disorders	0.3 ( 0.08 - 1.21 )	0.3 ( 3.2 )	0.3 ( 0.1 )	-1.72 ( -3.39 )
HAND-FOOT-AND-MOUTH DISEASE	2	64676	86	9479897	3.40873	0.838924	13.8504	1.22634	0.715293	1.71446	0.0864448	0.163924	FALSE	FALSE	FALSE	3.41	0.84	13.85	3.41	3.33	2.01	4.81	3.35	1.04	1.75	0.05	Infections and infestations	3.41 ( 0.84 - 13.85 )	3.41 ( 3.33 )	3.35 ( 1.04 )	1.75 ( 0.05 )
IMPETIGO	2	64676	124	9479859	2.36411	0.584685	9.559	0.8604	0.712797	1.20708	0.227403	0.340822	FALSE	FALSE	FALSE	2.36	0.58	9.56	2.36	1.55	0.97	3.76	2.34	0.73	1.23	-0.46	Infections and infestations	2.36 ( 0.58 - 9.56 )	2.36 ( 1.55 )	2.34 ( 0.73 )	1.23 ( -0.46 )
ATTENTION DEFICIT HYPERACTIVITY DISORDER	2	64676	203	9479780	1.44407	0.358691	5.81377	0.367467	0.710592	0.517128	0.605067	0.703481	FALSE	FALSE	FALSE	1.44	0.36	5.81	1.44	0.27	0.05	2.84	1.44	0.45	0.53	-1.15	Psychiatric disorders	1.44 ( 0.36 - 5.81 )	1.44 ( 0.27 )	1.44 ( 0.45 )	0.53 ( -1.15 )
PREICTAL STATE	2	64676	6	9479977	48.8588	9.86095	242.084	3.88893	0.816506	4.7629	1.90833e-06	1.20537e-05	TRUE	FALSE	FALSE	48.86	9.86	242.08	48.86	70.32	47.26	50.46	36.89	9.67	5.21	3.28	Nervous system disorders	48.86 ( 9.86 - 242.08 )	48.86 ( 70.32 )	36.89 ( 9.67 )	5.21 ( 3.28 )
PUPIL FIXED	2	64676	190	9479793	1.54288	0.383056	6.21445	0.433651	0.71083	0.610063	0.54182	0.648169	FALSE	FALSE	FALSE	1.54	0.38	6.21	1.54	0.38	0.15	2.94	1.54	0.48	0.62	-1.06	Eye disorders	1.54 ( 0.38 - 6.21 )	1.54 ( 0.38 )	1.54 ( 0.48 )	0.62 ( -1.06 )
APPLICATION SITE MASS	2	64676	1	9479982	293.153	26.5806	3233.13	5.68069	1.22475	4.63824	3.51382e-06	2.09024e-05	TRUE	FALSE	FALSE	293.15	26.58	3233.13	293.14	194.1	290.74	295.54	98.38	13.2	6.62	4.42	General disorders and administration site conditions	293.15 ( 26.58 - 3233.13 )	293.14 ( 194.1 )	98.38 ( 13.2 )	6.62 ( 4.42 )
MICROCYTIC ANAEMIA	2	64676	118	9479865	2.48432	0.614069	10.0507	0.909998	0.713085	1.27614	0.201905	0.314256	FALSE	FALSE	FALSE	2.48	0.61	10.05	2.48	1.74	1.09	3.88	2.46	0.76	1.3	-0.39	Blood and lymphatic system disorders	2.48 ( 0.61 - 10.05 )	2.48 ( 1.74 )	2.46 ( 0.76 )	1.3 ( -0.39 )
HYPERLEUKOCYTOSIS	2	64676	211	9479772	1.38932	0.34518	5.59189	0.328814	0.710461	0.462818	0.643495	0.73511	FALSE	FALSE	FALSE	1.39	0.35	5.59	1.39	0.22	0	2.78	1.39	0.43	0.47	-1.21	Blood and lymphatic system disorders	1.39 ( 0.35 - 5.59 )	1.39 ( 0.22 )	1.39 ( 0.43 )	0.47 ( -1.21 )
SALIVA ALTERED	2	64676	59	9479924	4.96866	1.21398	20.3361	1.60315	0.719003	2.22969	0.0257682	0.0611467	FALSE	FALSE	FALSE	4.97	1.21	20.34	4.97	6.13	3.56	6.38	4.84	1.49	2.27	0.57	Gastrointestinal disorders	4.97 ( 1.21 - 20.34 )	4.97 ( 6.13 )	4.84 ( 1.49 )	2.27 ( 0.57 )
MICROCYTOSIS	2	64676	22	9479961	13.3251	3.13326	56.669	2.58965	0.738559	3.50635	0.000454293	0.00181418	TRUE	FALSE	FALSE	13.33	3.13	56.67	13.32	20.9	11.88	14.77	12.3	3.66	3.62	1.86	Blood and lymphatic system disorders	13.33 ( 3.13 - 56.67 )	13.32 ( 20.9 )	12.3 ( 3.66 )	3.62 ( 1.86 )
DEFORMITY	2	64676	55	9479928	5.33002	1.30009	21.8517	1.67336	0.719859	2.32456	0.0200955	0.0493719	TRUE	FALSE	FALSE	5.33	1.3	21.85	5.33	6.79	3.92	6.74	5.18	1.59	2.37	0.66	General disorders and administration site conditions	5.33 ( 1.3 - 21.85 )	5.33 ( 6.79 )	5.18 ( 1.59 )	2.37 ( 0.66 )
ANAL FISSURE	2	64676	47	9479936	6.23727	1.51499	25.679	1.83054	0.722006	2.53536	0.0112333	0.0302515	TRUE	FALSE	FALSE	6.24	1.51	25.68	6.24	8.44	4.82	7.65	6.02	1.84	2.59	0.88	Gastrointestinal disorders	6.24 ( 1.51 - 25.68 )	6.24 ( 8.44 )	6.02 ( 1.84 )	2.59 ( 0.88 )
SYSTEMIC LUPUS ERYTHEMATOSUS	2	64676	1170	9478813	0.250527	0.0625792	1.00295	-1.38419	0.707722	-1.95584	0.0504845	0.105908	FALSE	FALSE	FALSE	0.25	0.06	1	0.25	4.48	-1.14	1.64	0.25	0.08	-1.99	-3.66	Musculoskeletal and connective tissue disorders	0.25 ( 0.06 - 1 )	0.25 ( 4.48 )	0.25 ( 0.08 )	-1.99 ( -3.66 )
PARESIS	2	64676	589	9479394	0.497682	0.124171	1.99473	-0.697794	0.708317	-0.985143	0.324554	0.448846	FALSE	FALSE	FALSE	0.5	0.12	1.99	0.5	1.01	-0.89	1.89	0.5	0.16	-1	-2.67	Nervous system disorders	0.5 ( 0.12 - 1.99 )	0.5 ( 1.01 )	0.5 ( 0.16 )	-1 ( -2.67 )
AGRANULOCYTOSIS	2	64676	75	9479908	3.90868	0.959724	15.9189	1.3632	0.716484	1.90262	0.0570897	0.117216	FALSE	FALSE	FALSE	3.91	0.96	15.92	3.91	4.22	2.5	5.31	3.83	1.18	1.94	0.24	Blood and lymphatic system disorders	3.91 ( 0.96 - 15.92 )	3.91 ( 4.22 )	3.83 ( 1.18 )	1.94 ( 0.24 )
ADMINISTRATION SITE CELLULITIS	2	64676	25	9479958	11.7261	2.77735	49.5081	2.46182	0.734858	3.35006	0.000807942	0.00304424	TRUE	FALSE	FALSE	11.73	2.78	49.51	11.73	18.17	10.29	13.17	10.93	3.28	3.45	1.7	Infections and infestations	11.73 ( 2.78 - 49.51 )	11.73 ( 18.17 )	10.93 ( 3.28 )	3.45 ( 1.7 )
LIP PRURITUS	2	64676	572	9479411	0.512474	0.127853	2.05416	-0.668505	0.708353	-0.943745	0.3453	0.468217	FALSE	FALSE	FALSE	0.51	0.13	2.05	0.51	0.92	-0.88	1.9	0.51	0.16	-0.96	-2.63	Gastrointestinal disorders	0.51 ( 0.13 - 2.05 )	0.51 ( 0.92 )	0.51 ( 0.16 )	-0.96 ( -2.63 )
COELIAC DISEASE	2	64676	273	9479710	1.07379	0.267182	4.3155	0.0711942	0.709703	0.100315	0.920094	0.942893	FALSE	FALSE	FALSE	1.07	0.27	4.32	1.07	0.01	-0.32	2.46	1.07	0.34	0.1	-1.57	Gastrointestinal disorders	1.07 ( 0.27 - 4.32 )	1.07 ( 0.01 )	1.07 ( 0.34 )	0.1 ( -1.57 )
PLEURITIC PAIN	2	64676	741	9479242	0.395587	0.098746	1.58476	-0.927384	0.708071	-1.30973	0.190286	0.300143	FALSE	FALSE	FALSE	0.4	0.1	1.58	0.4	1.84	-0.99	1.78	0.4	0.12	-1.33	-3	Respiratory, thoracic and mediastinal disorders	0.4 ( 0.1 - 1.58 )	0.4 ( 1.84 )	0.4 ( 0.12 )	-1.33 ( -3 )
PULMONARY EMBOLISM	2	64676	15289	9464694	0.0191432	0.00478701	0.0765534	-3.95581	0.707164	-5.5939	2.22019e-08	1.80209e-07	TRUE	FALSE	FALSE	0.02	0	0.08	0.02	100.5	-1.37	1.41	0.02	0.01	-5.7	-7.36	Respiratory, thoracic and mediastinal disorders	0.02 ( 0 - 0.08 )	0.02 ( 100.5 )	0.02 ( 0.01 )	-5.7 ( -7.36 )
DECORTICATE POSTURE	2	64676	11	9479972	26.6502	5.90686	120.239	3.2828	0.768716	4.27049	1.9504e-05	0.000103288	TRUE	FALSE	FALSE	26.65	5.91	120.24	26.65	41.78	25.14	28.16	22.7	6.44	4.5	2.67	Nervous system disorders	26.65 ( 5.91 - 120.24 )	26.65 ( 41.78 )	22.7 ( 6.44 )	4.5 ( 2.67 )
INJECTION SITE NECROSIS	2	64676	85	9479898	3.44883	0.848635	14.0159	1.23803	0.715388	1.73058	0.0835272	0.159436	FALSE	FALSE	FALSE	3.45	0.85	14.02	3.45	3.4	2.05	4.85	3.39	1.05	1.76	0.07	General disorders and administration site conditions	3.45 ( 0.85 - 14.02 )	3.45 ( 3.4 )	3.39 ( 1.05 )	1.76 ( 0.07 )
VACCINATION SITE VESICLES	2	64676	281	9479702	1.04322	0.259613	4.19203	0.0423105	0.70963	0.0596233	0.952456	0.967494	FALSE	FALSE	FALSE	1.04	0.26	4.19	1.04	0	-0.35	2.43	1.04	0.33	0.06	-1.61	General disorders and administration site conditions	1.04 ( 0.26 - 4.19 )	1.04 ( 0 )	1.04 ( 0.33 )	0.06 ( -1.61 )
INJECTION SITE EXFOLIATION	2	64676	46	9479937	6.37286	1.54696	26.2537	1.85205	0.722326	2.56401	0.0103472	0.0286194	TRUE	FALSE	FALSE	6.37	1.55	26.25	6.37	8.68	4.96	7.79	6.15	1.88	2.62	0.9	General disorders and administration site conditions	6.37 ( 1.55 - 26.25 )	6.37 ( 8.68 )	6.15 ( 1.88 )	2.62 ( 0.9 )
EAR INFLAMMATION	2	64676	121	9479862	2.42272	0.599016	9.79869	0.884891	0.712938	1.24119	0.214535	0.328614	FALSE	FALSE	FALSE	2.42	0.6	9.8	2.42	1.64	1.03	3.82	2.4	0.75	1.26	-0.42	Ear and labyrinth disorders	2.42 ( 0.6 - 9.8 )	2.42 ( 1.64 )	2.4 ( 0.75 )	1.26 ( -0.42 )
VACCINATION SITE PAPULE	2	64676	63	9479920	4.65319	1.13857	19.017	1.53755	0.718254	2.14068	0.0322997	0.0730098	FALSE	FALSE	FALSE	4.65	1.14	19.02	4.65	5.56	3.25	6.06	4.54	1.4	2.18	0.48	General disorders and administration site conditions	4.65 ( 1.14 - 19.02 )	4.65 ( 5.56 )	4.54 ( 1.4 )	2.18 ( 0.48 )
MUSCLE NECROSIS	2	64676	32	9479951	9.161	2.19537	38.2277	2.21496	0.72888	3.03885	0.00237484	0.00796349	TRUE	FALSE	FALSE	9.16	2.2	38.23	9.16	13.68	7.73	10.59	8.68	2.63	3.12	1.38	Musculoskeletal and connective tissue disorders	9.16 ( 2.2 - 38.23 )	9.16 ( 13.68 )	8.68 ( 2.63 )	3.12 ( 1.38 )
OBSESSIVE-COMPULSIVE DISORDER	2	64676	148	9479835	1.98073	0.490752	7.99447	0.683467	0.711879	0.960088	0.337011	0.460211	FALSE	FALSE	FALSE	1.98	0.49	7.99	1.98	0.96	0.59	3.38	1.97	0.61	0.98	-0.71	Psychiatric disorders	1.98 ( 0.49 - 7.99 )	1.98 ( 0.96 )	1.97 ( 0.61 )	0.98 ( -0.71 )
TONGUE ERYTHEMA	2	64676	231	9479752	1.26903	0.315472	5.10485	0.238253	0.710172	0.335486	0.737259	0.808982	FALSE	FALSE	FALSE	1.27	0.32	5.1	1.27	0.11	-0.12	2.66	1.27	0.4	0.34	-1.34	Gastrointestinal disorders	1.27 ( 0.32 - 5.1 )	1.27 ( 0.11 )	1.27 ( 0.4 )	0.34 ( -1.34 )
LYME DISEASE	2	64676	625	9479358	0.469014	0.117034	1.87957	-0.757123	0.708248	-1.06901	0.285066	0.409562	FALSE	FALSE	FALSE	0.47	0.12	1.88	0.47	1.2	-0.92	1.86	0.47	0.15	-1.09	-2.76	Infections and infestations	0.47 ( 0.12 - 1.88 )	0.47 ( 1.2 )	0.47 ( 0.15 )	-1.09 ( -2.76 )
APPENDICITIS	2	64676	1669	9478314	0.175615	0.0438824	0.702802	-1.73946	0.707541	-2.45846	0.0139535	0.0363376	TRUE	FALSE	FALSE	0.18	0.04	0.7	0.18	7.73	-1.21	1.56	0.18	0.06	-2.5	-4.17	Infections and infestations	0.18 ( 0.04 - 0.7 )	0.18 ( 7.73 )	0.18 ( 0.06 )	-2.5 ( -4.17 )
PERIORBITAL OEDEMA	2	64676	421	9479562	0.696295	0.173562	2.79339	-0.361982	0.708795	-0.510701	0.60956	0.707673	FALSE	FALSE	FALSE	0.7	0.17	2.79	0.7	0.26	-0.69	2.09	0.7	0.22	-0.52	-2.19	Eye disorders	0.7 ( 0.17 - 2.79 )	0.7 ( 0.26 )	0.7 ( 0.22 )	-0.52 ( -2.19 )
FEBRILE STATUS EPILEPTICUS	2	64676	9	9479974	32.5725	7.03746	150.76	3.48347	0.781746	4.45601	8.34983e-06	4.63376e-05	TRUE	FALSE	FALSE	32.57	7.04	150.76	32.57	50.08	31.04	34.1	26.83	7.44	4.75	2.88	Nervous system disorders	32.57 ( 7.04 - 150.76 )	32.57 ( 50.08 )	26.83 ( 7.44 )	4.75 ( 2.88 )
TRANSIENT ISCHAEMIC ATTACK	2	64676	3605	9476378	0.0812875	0.0203211	0.325163	-2.50976	0.707314	-3.5483	0.000387725	0.0016307	TRUE	FALSE	FALSE	0.08	0.02	0.33	0.08	20.75	-1.3	1.47	0.08	0.03	-3.61	-5.28	Nervous system disorders	0.08 ( 0.02 - 0.33 )	0.08 ( 20.75 )	0.08 ( 0.03 )	-3.61 ( -5.28 )
URINE ABNORMALITY	2	64676	366	9479617	0.800934	0.199546	3.21477	-0.221977	0.709047	-0.313064	0.754232	0.822411	FALSE	FALSE	FALSE	0.8	0.2	3.21	0.8	0.1	-0.59	2.19	0.8	0.25	-0.32	-1.99	Renal and urinary disorders	0.8 ( 0.2 - 3.21 )	0.8 ( 0.1 )	0.8 ( 0.25 )	-0.32 ( -1.99 )
WHITE MATTER LESION	2	64676	392	9479591	0.747808	0.186357	3.00078	-0.290608	0.708919	-0.409932	0.681856	0.764612	FALSE	FALSE	FALSE	0.75	0.19	3	0.75	0.17	-0.64	2.14	0.75	0.23	-0.42	-2.09	Nervous system disorders	0.75 ( 0.19 - 3 )	0.75 ( 0.17 )	0.75 ( 0.23 )	-0.42 ( -2.09 )
STRESS	2	64676	2167	9477816	0.13525	0.0338024	0.541159	-2.00063	0.707444	-2.82797	0.00468437	0.014275	TRUE	FALSE	FALSE	0.14	0.03	0.54	0.14	11.05	-1.25	1.52	0.14	0.04	-2.88	-4.54	Psychiatric disorders	0.14 ( 0.03 - 0.54 )	0.14 ( 11.05 )	0.14 ( 0.04 )	-2.88 ( -4.54 )
MUCOSAL INFLAMMATION	2	64676	126	9479857	2.32658	0.575505	9.40561	0.8444	0.712708	1.18478	0.236106	0.35203	FALSE	FALSE	FALSE	2.33	0.58	9.41	2.33	1.49	0.93	3.72	2.31	0.72	1.21	-0.48	General disorders and administration site conditions	2.33 ( 0.58 - 9.41 )	2.33 ( 1.49 )	2.31 ( 0.72 )	1.21 ( -0.48 )
DIABETIC KETOACIDOSIS	2	64676	526	9479457	0.557294	0.139005	2.23428	-0.584662	0.708461	-0.825257	0.409226	0.530317	FALSE	FALSE	FALSE	0.56	0.14	2.23	0.56	0.7	-0.83	1.95	0.56	0.17	-0.84	-2.51	Metabolism and nutrition disorders	0.56 ( 0.14 - 2.23 )	0.56 ( 0.7 )	0.56 ( 0.17 )	-0.84 ( -2.51 )
EYELID DISORDER	2	64676	318	9479665	0.921834	0.229537	3.70214	-0.0813901	0.709338	-0.114741	0.90865	0.938921	FALSE	FALSE	FALSE	0.92	0.23	3.7	0.92	0.01	-0.47	2.31	0.92	0.29	-0.12	-1.79	Eye disorders	0.92 ( 0.23 - 3.7 )	0.92 ( 0.01 )	0.92 ( 0.29 )	-0.12 ( -1.79 )
DISCOLOURED VOMIT	2	64676	151	9479832	1.94138	0.481091	7.83419	0.663399	0.711785	0.932021	0.351325	0.473798	FALSE	FALSE	FALSE	1.94	0.48	7.83	1.94	0.9	0.55	3.34	1.93	0.6	0.95	-0.73	Gastrointestinal disorders	1.94 ( 0.48 - 7.83 )	1.94 ( 0.9 )	1.93 ( 0.6 )	0.95 ( -0.73 )
MUCOSAL HAEMORRHAGE	2	64676	77	9479906	3.80715	0.935239	15.4981	1.33688	0.716242	1.86652	0.0619684	0.124727	FALSE	FALSE	FALSE	3.81	0.94	15.5	3.81	4.03	2.4	5.21	3.74	1.15	1.9	0.2	General disorders and administration site conditions	3.81 ( 0.94 - 15.5 )	3.81 ( 4.03 )	3.74 ( 1.15 )	1.9 ( 0.2 )
PANCYTOPENIA	2	64676	531	9479452	0.552046	0.137699	2.21319	-0.594123	0.708448	-0.838626	0.401679	0.524444	FALSE	FALSE	FALSE	0.55	0.14	2.21	0.55	0.72	-0.84	1.94	0.55	0.17	-0.85	-2.52	Blood and lymphatic system disorders	0.55 ( 0.14 - 2.21 )	0.55 ( 0.72 )	0.55 ( 0.17 )	-0.85 ( -2.52 )
BRONCHOPULMONARY DYSPLASIA	2	64676	4	9479979	73.2882	13.423	400.145	4.2944	0.866034	4.95869	7.09684e-07	4.81532e-06	TRUE	FALSE	FALSE	73.29	13.42	400.15	73.29	95.07	71.59	74.98	49.19	11.89	5.62	3.63	Respiratory, thoracic and mediastinal disorders	73.29 ( 13.42 - 400.15 )	73.29 ( 95.07 )	49.19 ( 11.89 )	5.62 ( 3.63 )
RHINOVIRUS INFECTION	2	64676	143	9479840	2.04999	0.507746	8.2767	0.717835	0.712045	1.00813	0.313392	0.438309	FALSE	FALSE	FALSE	2.05	0.51	8.28	2.05	1.06	0.65	3.45	2.04	0.63	1.03	-0.66	Infections and infestations	2.05 ( 0.51 - 8.28 )	2.05 ( 1.06 )	2.04 ( 0.63 )	1.03 ( -0.66 )
FAECES SOFT	2	64676	335	9479648	0.875053	0.217936	3.51349	-0.133471	0.709225	-0.188193	0.850726	0.895582	FALSE	FALSE	FALSE	0.88	0.22	3.51	0.88	0.04	-0.51	2.27	0.88	0.27	-0.19	-1.86	Gastrointestinal disorders	0.88 ( 0.22 - 3.51 )	0.88 ( 0.04 )	0.88 ( 0.27 )	-0.19 ( -1.86 )
HYPERTRANSAMINASAEMIA	2	64676	207	9479776	1.41617	0.351806	5.70067	0.347954	0.710525	0.489714	0.624336	0.71867	FALSE	FALSE	FALSE	1.42	0.35	5.7	1.42	0.24	0.02	2.81	1.41	0.44	0.5	-1.18	Hepatobiliary disorders	1.42 ( 0.35 - 5.7 )	1.42 ( 0.24 )	1.41 ( 0.44 )	0.5 ( -1.18 )
MYELITIS	2	64676	840	9479143	0.348961	0.0871264	1.39767	-1.0528	0.707959	-1.48709	0.136992	0.234208	FALSE	FALSE	FALSE	0.35	0.09	1.4	0.35	2.42	-1.04	1.74	0.35	0.11	-1.51	-3.18	Infections and infestations	0.35 ( 0.09 - 1.4 )	0.35 ( 2.42 )	0.35 ( 0.11 )	-1.51 ( -3.18 )
PERTUSSIS	2	64676	838	9479145	0.349794	0.087334	1.40101	-1.05041	0.707961	-1.48371	0.137885	0.235271	FALSE	FALSE	FALSE	0.35	0.09	1.4	0.35	2.41	-1.04	1.74	0.35	0.11	-1.51	-3.18	Infections and infestations	0.35 ( 0.09 - 1.4 )	0.35 ( 2.41 )	0.35 ( 0.11 )	-1.51 ( -3.18 )
HEPATOMEGALY	2	64676	380	9479603	0.771424	0.192221	3.09589	-0.259517	0.708976	-0.366044	0.714332	0.793855	FALSE	FALSE	FALSE	0.77	0.19	3.1	0.77	0.13	-0.62	2.16	0.77	0.24	-0.37	-2.04	Hepatobiliary disorders	0.77 ( 0.19 - 3.1 )	0.77 ( 0.13 )	0.77 ( 0.24 )	-0.37 ( -2.04 )
VACCINATION SITE HYPERTROPHY	2	64676	12	9479971	24.4294	5.46734	109.156	3.19579	0.763773	4.18421	2.86158e-05	0.000147058	TRUE	FALSE	FALSE	24.43	5.47	109.16	24.43	38.52	22.93	25.93	21.08	6.02	4.4	2.57	General disorders and administration site conditions	24.43 ( 5.47 - 109.16 )	24.43 ( 38.52 )	21.08 ( 6.02 )	4.4 ( 2.57 )
SUBCUTANEOUS ABSCESS	2	64676	184	9479799	1.59319	0.395453	6.41861	0.46574	0.71095	0.655094	0.512407	0.62111	FALSE	FALSE	FALSE	1.59	0.4	6.42	1.59	0.44	0.2	2.99	1.59	0.49	0.67	-1.01	Infections and infestations	1.59 ( 0.4 - 6.42 )	1.59 ( 0.44 )	1.59 ( 0.49 )	0.67 ( -1.01 )
DELAYED MYELINATION	2	64676	2	9479981	146.576	20.6462	1040.61	4.98755	1.00001	4.98751	6.11629e-07	4.23267e-06	TRUE	FALSE	FALSE	146.58	20.65	1040.61	146.57	144.58	144.61	148.53	73.79	14.31	6.21	4.1	Nervous system disorders	146.58 ( 20.65 - 1040.61 )	146.57 ( 144.58 )	73.79 ( 14.31 )	6.21 ( 4.1 )
LYMPHOCYTOSIS	2	64676	160	9479823	1.83218	0.454262	7.38972	0.605504	0.711523	0.850997	0.394771	0.51909	FALSE	FALSE	FALSE	1.83	0.45	7.39	1.83	0.75	0.44	3.23	1.82	0.57	0.87	-0.82	Blood and lymphatic system disorders	1.83 ( 0.45 - 7.39 )	1.83 ( 0.75 )	1.82 ( 0.57 )	0.87 ( -0.82 )
INJECTION SITE ABSCESS STERILE	2	64676	22	9479961	13.3251	3.13326	56.669	2.58965	0.738559	3.50635	0.000454293	0.00181418	TRUE	FALSE	FALSE	13.33	3.13	56.67	13.32	20.9	11.88	14.77	12.3	3.66	3.62	1.86	General disorders and administration site conditions	13.33 ( 3.13 - 56.67 )	13.32 ( 20.9 )	12.3 ( 3.66 )	3.62 ( 1.86 )
SPLEEN DISORDER	2	64676	72	9479911	4.07154	0.998954	16.5948	1.40402	0.716871	1.95854	0.0501667	0.105496	FALSE	FALSE	FALSE	4.07	1	16.59	4.07	4.51	2.67	5.48	3.99	1.23	2	0.3	Blood and lymphatic system disorders	4.07 ( 1 - 16.59 )	4.07 ( 4.51 )	3.99 ( 1.23 )	2 ( 0.3 )
PARAPLEGIA	2	64676	230	9479753	1.27455	0.316836	5.12717	0.242591	0.710185	0.341589	0.732661	0.806055	FALSE	FALSE	FALSE	1.27	0.32	5.13	1.27	0.12	-0.12	2.67	1.27	0.4	0.35	-1.33	Nervous system disorders	1.27 ( 0.32 - 5.13 )	1.27 ( 0.12 )	1.27 ( 0.4 )	0.35 ( -1.33 )
GENITAL ERYTHEMA	2	64676	30	9479953	9.77174	2.33519	40.8905	2.27949	0.730307	3.12128	0.00180066	0.00625551	TRUE	FALSE	FALSE	9.77	2.34	40.89	9.77	14.76	8.34	11.2	9.22	2.78	3.21	1.47	Reproductive system and breast disorders	9.77 ( 2.34 - 40.89 )	9.77 ( 14.76 )	9.22 ( 2.78 )	3.21 ( 1.47 )
EPIDIDYMITIS	2	64676	187	9479796	1.56763	0.389156	6.31488	0.449566	0.710889	0.6324	0.527125	0.634084	FALSE	FALSE	FALSE	1.57	0.39	6.31	1.57	0.41	0.17	2.96	1.56	0.49	0.64	-1.04	Infections and infestations	1.57 ( 0.39 - 6.31 )	1.57 ( 0.41 )	1.56 ( 0.49 )	0.64 ( -1.04 )
INFECTION SUSCEPTIBILITY INCREASED	2	64676	705	9479278	0.415789	0.103779	1.66585	-0.877577	0.70812	-1.23931	0.215232	0.329142	FALSE	FALSE	FALSE	0.42	0.1	1.67	0.42	1.64	-0.97	1.8	0.42	0.13	-1.26	-2.93	Infections and infestations	0.42 ( 0.1 - 1.67 )	0.42 ( 1.64 )	0.42 ( 0.13 )	-1.26 ( -2.93 )
ORAL PRURITUS	2	64676	763	9479220	0.38418	0.0959038	1.53898	-0.956644	0.708044	-1.35111	0.176661	0.284921	FALSE	FALSE	FALSE	0.38	0.1	1.54	0.38	1.97	-1	1.77	0.39	0.12	-1.37	-3.04	Gastrointestinal disorders	0.38 ( 0.1 - 1.54 )	0.38 ( 1.97 )	0.39 ( 0.12 )	-1.37 ( -3.04 )
HYPOTHYROIDISM	2	64676	1293	9478690	0.226692	0.0566318	0.907429	-1.48416	0.707664	-2.09727	0.0359699	0.0806189	FALSE	FALSE	FALSE	0.23	0.06	0.91	0.23	5.27	-1.16	1.61	0.23	0.07	-2.13	-3.8	Endocrine disorders	0.23 ( 0.06 - 0.91 )	0.23 ( 5.27 )	0.23 ( 0.07 )	-2.13 ( -3.8 )
BULLOUS IMPETIGO	2	64676	10	9479973	29.3153	6.42296	133.799	3.37811	0.774607	4.36106	1.29432e-05	6.9821e-05	TRUE	FALSE	FALSE	29.32	6.42	133.8	29.31	45.58	27.8	30.83	24.6	6.9	4.62	2.77	Infections and infestations	29.32 ( 6.42 - 133.8 )	29.31 ( 45.58 )	24.6 ( 6.9 )	4.62 ( 2.77 )
ARRHYTHMIA	2	64676	17786	9462197	0.0164513	0.00411392	0.0657878	-4.10735	0.707158	-5.80825	6.3128e-09	5.40164e-08	TRUE	FALSE	FALSE	0.02	0	0.07	0.02	117.59	-1.37	1.4	0.02	0.01	-5.91	-7.58	Cardiac disorders	0.02 ( 0 - 0.07 )	0.02 ( 117.59 )	0.02 ( 0.01 )	-5.91 ( -7.58 )
MIDDLE EAR EFFUSION	2	64676	353	9479630	0.830431	0.206866	3.33363	-0.185811	0.709118	-0.26203	0.793298	0.85217	FALSE	FALSE	FALSE	0.83	0.21	3.33	0.83	0.07	-0.56	2.22	0.83	0.26	-0.27	-1.94	Ear and labyrinth disorders	0.83 ( 0.21 - 3.33 )	0.83 ( 0.07 )	0.83 ( 0.26 )	-0.27 ( -1.94 )
CARDIAC ARREST NEONATAL	2	64676	2	9479981	146.576	20.6462	1040.61	4.98755	1.00001	4.98751	6.11629e-07	4.23267e-06	TRUE	FALSE	FALSE	146.58	20.65	1040.61	146.57	144.58	144.61	148.53	73.79	14.31	6.21	4.1	Cardiac disorders	146.58 ( 20.65 - 1040.61 )	146.57 ( 144.58 )	73.79 ( 14.31 )	6.21 ( 4.1 )
NEURODERMATITIS	2	64676	296	9479687	0.990351	0.246518	3.9786	-0.00969589	0.709503	-0.0136658	0.989097	0.993673	FALSE	FALSE	FALSE	0.99	0.25	3.98	0.99	0	-0.4	2.38	0.99	0.31	-0.01	-1.69	Skin and subcutaneous tissue disorders	0.99 ( 0.25 - 3.98 )	0.99 ( 0 )	0.99 ( 0.31 )	-0.01 ( -1.69 )
INJURY ASSOCIATED WITH DEVICE	2	64676	396	9479587	0.740255	0.184481	2.97037	-0.300761	0.708901	-0.424264	0.671373	0.757257	FALSE	FALSE	FALSE	0.74	0.18	2.97	0.74	0.18	-0.65	2.13	0.74	0.23	-0.43	-2.1	General disorders and administration site conditions	0.74 ( 0.18 - 2.97 )	0.74 ( 0.18 )	0.74 ( 0.23 )	-0.43 ( -2.1 )
MENTAL IMPAIRMENT	2	64676	1979	9478004	0.148101	0.037012	0.592615	-1.90986	0.707475	-2.69955	0.00694343	0.0199681	TRUE	FALSE	FALSE	0.15	0.04	0.59	0.15	9.79	-1.24	1.53	0.15	0.05	-2.75	-4.41	Nervous system disorders	0.15 ( 0.04 - 0.59 )	0.15 ( 9.79 )	0.15 ( 0.05 )	-2.75 ( -4.41 )
ABNORMAL DREAMS	2	64676	995	9478988	0.294595	0.0735716	1.17962	-1.22215	0.707828	-1.72662	0.0842352	0.160435	FALSE	FALSE	FALSE	0.29	0.07	1.18	0.29	3.37	-1.09	1.68	0.3	0.09	-1.76	-3.42	Psychiatric disorders	0.29 ( 0.07 - 1.18 )	0.29 ( 3.37 )	0.3 ( 0.09 )	-1.76 ( -3.42 )
RALES	2	64676	482	9479501	0.60817	0.151659	2.43884	-0.4973	0.708583	-0.701823	0.482789	0.595178	FALSE	FALSE	FALSE	0.61	0.15	2.44	0.61	0.5	-0.78	2	0.61	0.19	-0.71	-2.38	Respiratory, thoracic and mediastinal disorders	0.61 ( 0.15 - 2.44 )	0.61 ( 0.5 )	0.61 ( 0.19 )	-0.71 ( -2.38 )
NECROTISING ENTEROCOLITIS NEONATAL	2	64676	4	9479979	73.2882	13.423	400.145	4.2944	0.866034	4.95869	7.09684e-07	4.81532e-06	TRUE	FALSE	FALSE	73.29	13.42	400.15	73.29	95.07	71.59	74.98	49.19	11.89	5.62	3.63	Gastrointestinal disorders	73.29 ( 13.42 - 400.15 )	73.29 ( 95.07 )	49.19 ( 11.89 )	5.62 ( 3.63 )
DAYDREAMING	2	64676	103	9479880	2.84612	0.702306	11.534	1.04595	0.71395	1.46503	0.142914	0.241951	FALSE	FALSE	FALSE	2.85	0.7	11.53	2.85	2.35	1.45	4.25	2.81	0.87	1.49	-0.2	Psychiatric disorders	2.85 ( 0.7 - 11.53 )	2.85 ( 2.35 )	2.81 ( 0.87 )	1.49 ( -0.2 )
GOUT	2	64676	1050	9478933	0.279162	0.0697225	1.11774	-1.27596	0.707791	-1.80274	0.0714294	0.140037	FALSE	FALSE	FALSE	0.28	0.07	1.12	0.28	3.72	-1.11	1.67	0.28	0.09	-1.83	-3.5	Metabolism and nutrition disorders	0.28 ( 0.07 - 1.12 )	0.28 ( 3.72 )	0.28 ( 0.09 )	-1.83 ( -3.5 )
BRAIN DEATH	2	64676	141	9479842	2.07907	0.514878	8.39524	0.73192	0.712115	1.02781	0.304038	0.429916	FALSE	FALSE	FALSE	2.08	0.51	8.4	2.08	1.1	0.68	3.47	2.06	0.64	1.05	-0.64	General disorders and administration site conditions	2.08 ( 0.51 - 8.4 )	2.08 ( 1.1 )	2.06 ( 0.64 )	1.05 ( -0.64 )
TACHYARRHYTHMIA	2	64676	251	9479732	1.16791	0.290473	4.69584	0.155215	0.709929	0.218635	0.826934	0.877986	FALSE	FALSE	FALSE	1.17	0.29	4.7	1.17	0.05	-0.22	2.56	1.17	0.36	0.22	-1.45	Cardiac disorders	1.17 ( 0.29 - 4.7 )	1.17 ( 0.05 )	1.17 ( 0.36 )	0.22 ( -1.45 )
CORONARY ARTERY ANEURYSM	2	64676	37	9479946	7.92302	1.90953	32.8742	2.06977	0.725977	2.85102	0.00435796	0.0135416	TRUE	FALSE	FALSE	7.92	1.91	32.87	7.92	11.48	6.5	9.35	7.57	2.3	2.92	1.19	Cardiac disorders	7.92 ( 1.91 - 32.87 )	7.92 ( 11.48 )	7.57 ( 2.3 )	2.92 ( 1.19 )
AFFECTIVE DISORDER	2	64676	238	9479745	1.2317	0.306247	4.95383	0.208399	0.710083	0.293486	0.769151	0.834249	FALSE	FALSE	FALSE	1.23	0.31	4.95	1.23	0.09	-0.16	2.62	1.23	0.38	0.3	-1.38	Psychiatric disorders	1.23 ( 0.31 - 4.95 )	1.23 ( 0.09 )	1.23 ( 0.38 )	0.3 ( -1.38 )
TENDONITIS	2	64676	1204	9478779	0.243452	0.0608138	0.974593	-1.41284	0.707705	-1.99636	0.0458943	0.0984177	FALSE	FALSE	FALSE	0.24	0.06	0.97	0.24	4.69	-1.14	1.63	0.24	0.08	-2.03	-3.7	Musculoskeletal and connective tissue disorders	0.24 ( 0.06 - 0.97 )	0.24 ( 4.69 )	0.24 ( 0.08 )	-2.03 ( -3.7 )
ENCEPHALITIS BRAIN STEM	2	64676	37	9479946	7.92302	1.90953	32.8742	2.06977	0.725977	2.85102	0.00435796	0.0135416	TRUE	FALSE	FALSE	7.92	1.91	32.87	7.92	11.48	6.5	9.35	7.57	2.3	2.92	1.19	Infections and infestations	7.92 ( 1.91 - 32.87 )	7.92 ( 11.48 )	7.57 ( 2.3 )	2.92 ( 1.19 )
ENCEPHALOMYELITIS	2	64676	143	9479840	2.04999	0.507746	8.2767	0.717835	0.712045	1.00813	0.313392	0.438309	FALSE	FALSE	FALSE	2.05	0.51	8.28	2.05	1.06	0.65	3.45	2.04	0.63	1.03	-0.66	Infections and infestations	2.05 ( 0.51 - 8.28 )	2.05 ( 1.06 )	2.04 ( 0.63 )	1.03 ( -0.66 )
INFECTIVE MYOSITIS	2	64676	17	9479966	17.2443	3.98394	74.6409	2.84748	0.747555	3.80905	0.000139499	0.000635771	TRUE	FALSE	FALSE	17.24	3.98	74.64	17.24	27.38	15.78	18.71	15.53	4.56	3.96	2.17	Infections and infestations	17.24 ( 3.98 - 74.64 )	17.24 ( 27.38 )	15.53 ( 4.56 )	3.96 ( 2.17 )
PERIOSTITIS	2	64676	17	9479966	17.2443	3.98394	74.6409	2.84748	0.747555	3.80905	0.000139499	0.000635771	TRUE	FALSE	FALSE	17.24	3.98	74.64	17.24	27.38	15.78	18.71	15.53	4.56	3.96	2.17	Musculoskeletal and connective tissue disorders	17.24 ( 3.98 - 74.64 )	17.24 ( 27.38 )	15.53 ( 4.56 )	3.96 ( 2.17 )
LIP EXFOLIATION	2	64676	106	9479877	2.76556	0.682686	11.2033	1.01724	0.713757	1.4252	0.1541	0.257315	FALSE	FALSE	FALSE	2.77	0.68	11.2	2.77	2.21	1.37	4.16	2.73	0.85	1.45	-0.24	Gastrointestinal disorders	2.77 ( 0.68 - 11.2 )	2.77 ( 2.21 )	2.73 ( 0.85 )	1.45 ( -0.24 )
HYPONATRAEMIA	2	64676	1387	9478596	0.211327	0.0527971	0.845861	-1.55435	0.707627	-2.19657	0.0280515	0.0649673	FALSE	FALSE	FALSE	0.21	0.05	0.85	0.21	5.88	-1.18	1.6	0.21	0.07	-2.23	-3.9	Metabolism and nutrition disorders	0.21 ( 0.05 - 0.85 )	0.21 ( 5.88 )	0.21 ( 0.07 )	-2.23 ( -3.9 )
GASTROINTESTINAL HAEMORRHAGE	2	64676	882	9479101	0.332342	0.0829837	1.331	-1.10159	0.707919	-1.5561	0.119685	0.211059	FALSE	FALSE	FALSE	0.33	0.08	1.33	0.33	2.68	-1.06	1.72	0.33	0.1	-1.58	-3.25	Gastrointestinal disorders	0.33 ( 0.08 - 1.33 )	0.33 ( 2.68 )	0.33 ( 0.1 )	-1.58 ( -3.25 )
PURULENT DISCHARGE	2	64676	247	9479736	1.18682	0.29515	4.77231	0.17128	0.709975	0.241249	0.809362	0.864614	FALSE	FALSE	FALSE	1.19	0.3	4.77	1.19	0.06	-0.2	2.58	1.19	0.37	0.25	-1.43	Infections and infestations	1.19 ( 0.3 - 4.77 )	1.19 ( 0.06 )	1.19 ( 0.37 )	0.25 ( -1.43 )
LIP PAIN	2	64676	510	9479473	0.574779	0.143354	2.30457	-0.55377	0.708503	-0.781605	0.434446	0.552036	FALSE	FALSE	FALSE	0.57	0.14	2.3	0.57	0.63	-0.81	1.96	0.58	0.18	-0.79	-2.47	Gastrointestinal disorders	0.57 ( 0.14 - 2.3 )	0.57 ( 0.63 )	0.58 ( 0.18 )	-0.79 ( -2.47 )
TENOSYNOVITIS	2	64676	189	9479794	1.55104	0.385068	6.24757	0.438928	0.710849	0.61747	0.536925	0.644087	FALSE	FALSE	FALSE	1.55	0.39	6.25	1.55	0.39	0.16	2.94	1.55	0.48	0.63	-1.05	Musculoskeletal and connective tissue disorders	1.55 ( 0.39 - 6.25 )	1.55 ( 0.39 )	1.55 ( 0.48 )	0.63 ( -1.05 )
LEARNING DISORDER	2	64676	75	9479908	3.90868	0.959724	15.9189	1.3632	0.716484	1.90262	0.0570897	0.117216	FALSE	FALSE	FALSE	3.91	0.96	15.92	3.91	4.22	2.5	5.31	3.83	1.18	1.94	0.24	Psychiatric disorders	3.91 ( 0.96 - 15.92 )	3.91 ( 4.22 )	3.83 ( 1.18 )	1.94 ( 0.24 )
SKIN PAPILLOMA	2	64676	217	9479766	1.3509	0.335696	5.43629	0.300775	0.710369	0.423406	0.671999	0.757471	FALSE	FALSE	FALSE	1.35	0.34	5.44	1.35	0.18	-0.04	2.74	1.35	0.42	0.43	-1.25	Neoplasms benign, malignant and unspecified (incl cysts and polyps)	1.35 ( 0.34 - 5.44 )	1.35 ( 0.18 )	1.35 ( 0.42 )	0.43 ( -1.25 )
LYMPHADENITIS BACTERIAL	2	64676	34	9479949	8.62212	2.07135	35.8901	2.15433	0.727618	2.9608	0.0030684	0.00995631	TRUE	FALSE	FALSE	8.62	2.07	35.89	8.62	12.73	7.2	10.05	8.2	2.49	3.04	1.3	Infections and infestations	8.62 ( 2.07 - 35.89 )	8.62 ( 12.73 )	8.2 ( 2.49 )	3.04 ( 1.3 )
HYPOVENTILATION	2	64676	181	9479802	1.6196	0.401958	6.52581	0.482179	0.711014	0.678157	0.497672	0.607378	FALSE	FALSE	FALSE	1.62	0.4	6.53	1.62	0.47	0.23	3.01	1.61	0.5	0.69	-0.99	Respiratory, thoracic and mediastinal disorders	1.62 ( 0.4 - 6.53 )	1.62 ( 0.47 )	1.61 ( 0.5 )	0.69 ( -0.99 )
DRUG INTERACTION	2	64676	448	9479535	0.654329	0.163133	2.62451	-0.424146	0.708694	-0.598489	0.549514	0.653771	FALSE	FALSE	FALSE	0.65	0.16	2.62	0.65	0.36	-0.73	2.04	0.66	0.21	-0.61	-2.28	General disorders and administration site conditions	0.65 ( 0.16 - 2.62 )	0.65 ( 0.36 )	0.66 ( 0.21 )	-0.61 ( -2.28 )
DISSOCIATIVE DISORDER	2	64676	61	9479922	4.80576	1.17507	19.6544	1.56981	0.718616	2.1845	0.0289258	0.0667252	FALSE	FALSE	FALSE	4.81	1.18	19.65	4.81	5.84	3.4	6.21	4.68	1.44	2.23	0.52	Psychiatric disorders	4.81 ( 1.18 - 19.65 )	4.81 ( 5.84 )	4.68 ( 1.44 )	2.23 ( 0.52 )
PHARYNGOTONSILLITIS	2	64676	50	9479933	5.86303	1.42656	24.0964	1.76867	0.721121	2.45266	0.0141803	0.036763	TRUE	FALSE	FALSE	5.86	1.43	24.1	5.86	7.76	4.45	7.28	5.68	1.74	2.5	0.79	Infections and infestations	5.86 ( 1.43 - 24.1 )	5.86 ( 7.76 )	5.68 ( 1.74 )	2.5 ( 0.79 )
FUNGAL INFECTION	2	64676	521	9479462	0.562643	0.140336	2.25579	-0.57511	0.708474	-0.811759	0.41693	0.536052	FALSE	FALSE	FALSE	0.56	0.14	2.26	0.56	0.68	-0.83	1.95	0.56	0.18	-0.83	-2.5	Infections and infestations	0.56 ( 0.14 - 2.26 )	0.56 ( 0.68 )	0.56 ( 0.18 )	-0.83 ( -2.5 )
EPILEPTIC ENCEPHALOPATHY	2	64676	19	9479964	15.4291	3.59371	66.2425	2.73625	0.743402	3.68072	0.000232579	0.00100711	TRUE	FALSE	FALSE	15.43	3.59	66.24	15.43	24.42	13.97	16.89	14.05	4.15	3.81	2.04	Nervous system disorders	15.43 ( 3.59 - 66.24 )	15.43 ( 24.42 )	14.05 ( 4.15 )	3.81 ( 2.04 )
INTELLECTUAL DISABILITY	2	64676	119	9479864	2.46344	0.608968	9.96528	0.901559	0.713035	1.2644	0.206088	0.320192	FALSE	FALSE	FALSE	2.46	0.61	9.97	2.46	1.71	1.07	3.86	2.44	0.76	1.29	-0.4	Nervous system disorders	2.46 ( 0.61 - 9.97 )	2.46 ( 1.71 )	2.44 ( 0.76 )	1.29 ( -0.4 )
BLADDER SPHINCTER ATONY	2	64676	22	9479961	13.3251	3.13326	56.669	2.58965	0.738559	3.50635	0.000454293	0.00181418	TRUE	FALSE	FALSE	13.33	3.13	56.67	13.32	20.9	11.88	14.77	12.3	3.66	3.62	1.86	Renal and urinary disorders	13.33 ( 3.13 - 56.67 )	13.32 ( 20.9 )	12.3 ( 3.66 )	3.62 ( 1.86 )
ADMINISTRATION SITE INDURATION	2	64676	25	9479958	11.7261	2.77735	49.5081	2.46182	0.734858	3.35006	0.000807942	0.00304424	TRUE	FALSE	FALSE	11.73	2.78	49.51	11.73	18.17	10.29	13.17	10.93	3.28	3.45	1.7	General disorders and administration site conditions	11.73 ( 2.78 - 49.51 )	11.73 ( 18.17 )	10.93 ( 3.28 )	3.45 ( 1.7 )
RENAL IMPAIRMENT	2	64676	1416	9478567	0.206998	0.0517167	0.828518	-1.57505	0.707617	-2.22585	0.0260246	0.0616707	FALSE	FALSE	FALSE	0.21	0.05	0.83	0.21	6.07	-1.18	1.59	0.21	0.07	-2.26	-3.93	Renal and urinary disorders	0.21 ( 0.05 - 0.83 )	0.21 ( 6.07 )	0.21 ( 0.07 )	-2.26 ( -3.93 )
HYPOTHERMIA NEONATAL	2	64676	3	9479980	97.7176	16.3273	584.833	4.58208	0.912879	5.01937	5.18405e-07	3.67539e-06	TRUE	FALSE	FALSE	97.72	16.33	584.83	97.71	114.87	95.93	99.5	59.03	13.21	5.88	3.84	Pregnancy, puerperium and perinatal conditions	97.72 ( 16.33 - 584.83 )	97.71 ( 114.87 )	59.03 ( 13.21 )	5.88 ( 3.84 )
PILOERECTION	2	64676	317	9479666	0.924742	0.230258	3.71387	-0.0782404	0.709345	-0.1103	0.912172	0.939764	FALSE	FALSE	FALSE	0.92	0.23	3.71	0.92	0.01	-0.47	2.32	0.93	0.29	-0.11	-1.79	Skin and subcutaneous tissue disorders	0.92 ( 0.23 - 3.71 )	0.92 ( 0.01 )	0.93 ( 0.29 )	-0.11 ( -1.79 )
PUPILS UNEQUAL	2	64676	105	9479878	2.7919	0.689103	11.3114	1.02672	0.71382	1.43835	0.150335	0.252296	FALSE	FALSE	FALSE	2.79	0.69	11.31	2.79	2.26	1.39	4.19	2.76	0.86	1.46	-0.23	Eye disorders	2.79 ( 0.69 - 11.31 )	2.79 ( 2.26 )	2.76 ( 0.86 )	1.46 ( -0.23 )
TETANY	2	64676	132	9479851	2.22083	0.549618	8.97362	0.797879	0.712454	1.1199	0.262756	0.38257	FALSE	FALSE	FALSE	2.22	0.55	8.97	2.22	1.32	0.82	3.62	2.2	0.68	1.14	-0.55	Metabolism and nutrition disorders	2.22 ( 0.55 - 8.97 )	2.22 ( 1.32 )	2.2 ( 0.68 )	1.14 ( -0.55 )
OVARIAN CYST	2	64676	581	9479402	0.504535	0.125877	2.02226	-0.684117	0.708334	-0.965812	0.334138	0.457006	FALSE	FALSE	FALSE	0.5	0.13	2.02	0.5	0.97	-0.88	1.89	0.51	0.16	-0.98	-2.65	Reproductive system and breast disorders	0.5 ( 0.13 - 2.02 )	0.5 ( 0.97 )	0.51 ( 0.16 )	-0.98 ( -2.65 )
VENTRICULAR FIBRILLATION	2	64676	623	9479360	0.47052	0.117409	1.88562	-0.753917	0.708252	-1.06448	0.287113	0.410803	FALSE	FALSE	FALSE	0.47	0.12	1.89	0.47	1.19	-0.92	1.86	0.47	0.15	-1.08	-2.75	Cardiac disorders	0.47 ( 0.12 - 1.89 )	0.47 ( 1.19 )	0.47 ( 0.15 )	-1.08 ( -2.75 )
DYSMETROPSIA	2	64676	2	9479981	146.576	20.6462	1040.61	4.98755	1.00001	4.98751	6.11629e-07	4.23267e-06	TRUE	FALSE	FALSE	146.58	20.65	1040.61	146.57	144.58	144.61	148.53	73.79	14.31	6.21	4.1	Eye disorders	146.58 ( 20.65 - 1040.61 )	146.57 ( 144.58 )	73.79 ( 14.31 )	6.21 ( 4.1 )
EYELID PAIN	2	64676	244	9479739	1.20142	0.298759	4.83132	0.183501	0.71001	0.258448	0.796061	0.854081	FALSE	FALSE	FALSE	1.2	0.3	4.83	1.2	0.07	-0.19	2.59	1.2	0.37	0.26	-1.41	Eye disorders	1.2 ( 0.3 - 4.83 )	1.2 ( 0.07 )	1.2 ( 0.37 )	0.26 ( -1.41 )
COMPARTMENT SYNDROME	2	64676	58	9479925	5.05433	1.23442	20.6949	1.62025	0.719206	2.25283	0.0242701	0.0579082	FALSE	FALSE	FALSE	5.05	1.23	20.69	5.05	6.29	3.64	6.46	4.92	1.51	2.3	0.59	Musculoskeletal and connective tissue disorders	5.05 ( 1.23 - 20.69 )	5.05 ( 6.29 )	4.92 ( 1.51 )	2.3 ( 0.59 )
VARICELLA	2	64676	715	9479268	0.409973	0.10233	1.64251	-0.891663	0.708106	-1.25922	0.20795	0.321658	FALSE	FALSE	FALSE	0.41	0.1	1.64	0.41	1.69	-0.98	1.8	0.41	0.13	-1.28	-2.95	Infections and infestations	0.41 ( 0.1 - 1.64 )	0.41 ( 1.69 )	0.41 ( 0.13 )	-1.28 ( -2.95 )
MENSTRUATION DELAYED	2	64676	5073	9474910	0.057756	0.01444	0.231008	-2.85153	0.707257	-4.03181	5.53484e-05	0.0002693	TRUE	FALSE	FALSE	0.06	0.01	0.23	0.06	30.73	-1.33	1.44	0.06	0.02	-4.1	-5.77	Reproductive system and breast disorders	0.06 ( 0.01 - 0.23 )	0.06 ( 30.73 )	0.06 ( 0.02 )	-4.1 ( -5.77 )
ABDOMINAL INFECTION	2	64676	52	9479931	5.63753	1.37313	23.1454	1.72945	0.720587	2.40005	0.0163929	0.0412075	TRUE	FALSE	FALSE	5.64	1.37	23.15	5.64	7.35	4.23	7.05	5.47	1.68	2.45	0.74	Infections and infestations	5.64 ( 1.37 - 23.15 )	5.64 ( 7.35 )	5.47 ( 1.68 )	2.45 ( 0.74 )
UPPER RESPIRATORY TRACT CONGESTION	2	64676	325	9479658	0.901978	0.224614	3.62206	-0.103165	0.70929	-0.145448	0.884357	0.920389	FALSE	FALSE	FALSE	0.9	0.22	3.62	0.9	0.02	-0.49	2.29	0.9	0.28	-0.15	-1.82	Respiratory, thoracic and mediastinal disorders	0.9 ( 0.22 - 3.62 )	0.9 ( 0.02 )	0.9 ( 0.28 )	-0.15 ( -1.82 )
ORAL MUCOSAL BLISTERING	2	64676	803	9479180	0.365041	0.0911344	1.46218	-1.00774	0.707998	-1.42337	0.154628	0.257763	FALSE	FALSE	FALSE	0.37	0.09	1.46	0.37	2.2	-1.02	1.75	0.37	0.11	-1.45	-3.12	Gastrointestinal disorders	0.37 ( 0.09 - 1.46 )	0.37 ( 2.2 )	0.37 ( 0.11 )	-1.45 ( -3.12 )
VAGINAL HAEMORRHAGE	2	64676	4123	9475860	0.071071	0.0177679	0.284282	-2.64408	0.707289	-3.73832	0.000185251	0.000829332	TRUE	FALSE	FALSE	0.07	0.02	0.28	0.07	24.27	-1.32	1.46	0.07	0.02	-3.8	-5.47	Reproductive system and breast disorders	0.07 ( 0.02 - 0.28 )	0.07 ( 24.27 )	0.07 ( 0.02 )	-3.8 ( -5.47 )
DEAFNESS BILATERAL	2	64676	423	9479560	0.693002	0.172744	2.78014	-0.366722	0.708787	-0.517393	0.604882	0.703481	FALSE	FALSE	FALSE	0.69	0.17	2.78	0.69	0.27	-0.7	2.08	0.69	0.22	-0.53	-2.2	Ear and labyrinth disorders	0.69 ( 0.17 - 2.78 )	0.69 ( 0.27 )	0.69 ( 0.22 )	-0.53 ( -2.2 )
ROSEOLA	2	64676	42	9479941	6.9798	1.68954	28.8349	1.94302	0.723758	2.68463	0.00726103	0.0207783	TRUE	FALSE	FALSE	6.98	1.69	28.83	6.98	9.78	5.56	8.4	6.71	2.05	2.75	1.03	Infections and infestations	6.98 ( 1.69 - 28.83 )	6.98 ( 9.78 )	6.71 ( 2.05 )	2.75 ( 1.03 )
ENCEPHALITIS VIRAL	2	64676	145	9479838	2.02171	0.500809	8.16145	0.703946	0.711978	0.988719	0.322801	0.447133	FALSE	FALSE	FALSE	2.02	0.5	8.16	2.02	1.02	0.63	3.42	2.01	0.62	1.01	-0.68	Infections and infestations	2.02 ( 0.5 - 8.16 )	2.02 ( 1.02 )	2.01 ( 0.62 )	1.01 ( -0.68 )
INJECTION SITE SCAR	2	64676	152	9479831	1.92861	0.477954	7.78218	0.656798	0.711755	0.922788	0.356118	0.478775	FALSE	FALSE	FALSE	1.93	0.48	7.78	1.93	0.88	0.53	3.32	1.92	0.6	0.94	-0.74	General disorders and administration site conditions	1.93 ( 0.48 - 7.78 )	1.93 ( 0.88 )	1.92 ( 0.6 )	0.94 ( -0.74 )
EXTENSOR PLANTAR RESPONSE	2	64676	86	9479897	3.40873	0.838924	13.8504	1.22634	0.715293	1.71446	0.0864448	0.163924	FALSE	FALSE	FALSE	3.41	0.84	13.85	3.41	3.33	2.01	4.81	3.35	1.04	1.75	0.05	Nervous system disorders	3.41 ( 0.84 - 13.85 )	3.41 ( 3.33 )	3.35 ( 1.04 )	1.75 ( 0.05 )
COW'S MILK INTOLERANCE	2	64676	35	9479948	8.37577	2.01445	34.8252	2.12534	0.72704	2.92328	0.00346362	0.0110391	TRUE	FALSE	FALSE	8.38	2.01	34.83	8.38	12.29	6.95	9.8	7.98	2.42	3	1.27	Metabolism and nutrition disorders	8.38 ( 2.01 - 34.83 )	8.38 ( 12.29 )	7.98 ( 2.42 )	3 ( 1.27 )
DYSGRAPHIA	2	64676	354	9479629	0.828085	0.206284	3.32417	-0.188639	0.709112	-0.266022	0.790222	0.849917	FALSE	FALSE	FALSE	0.83	0.21	3.32	0.83	0.07	-0.56	2.22	0.83	0.26	-0.27	-1.94	Nervous system disorders	0.83 ( 0.21 - 3.32 )	0.83 ( 0.07 )	0.83 ( 0.26 )	-0.27 ( -1.94 )
DYSMETRIA	2	64676	67	9479916	4.37539	1.07198	17.8585	1.476	0.717594	2.05687	0.039699	0.0877318	FALSE	FALSE	FALSE	4.38	1.07	17.86	4.38	5.06	2.97	5.78	4.28	1.32	2.1	0.4	Nervous system disorders	4.38 ( 1.07 - 17.86 )	4.38 ( 5.06 )	4.28 ( 1.32 )	2.1 ( 0.4 )
ANOGENITAL WARTS	2	64676	84	9479899	3.48989	0.858573	14.1855	1.24987	0.715486	1.74688	0.080658	0.155325	FALSE	FALSE	FALSE	3.49	0.86	14.19	3.49	3.47	2.09	4.89	3.43	1.06	1.78	0.08	Neoplasms benign, malignant and unspecified (incl cysts and polyps)	3.49 ( 0.86 - 14.19 )	3.49 ( 3.47 )	3.43 ( 1.06 )	1.78 ( 0.08 )
AURA	2	64676	299	9479684	0.980414	0.244056	3.93849	-0.0197803	0.709479	-0.0278801	0.977758	0.986848	FALSE	FALSE	FALSE	0.98	0.24	3.94	0.98	0	-0.41	2.37	0.98	0.31	-0.03	-1.7	Nervous system disorders	0.98 ( 0.24 - 3.94 )	0.98 ( 0 )	0.98 ( 0.31 )	-0.03 ( -1.7 )
MUSCLE HAEMORRHAGE	2	64676	49	9479934	5.98268	1.45487	24.6018	1.78887	0.721404	2.47971	0.0131491	0.034534	TRUE	FALSE	FALSE	5.98	1.45	24.6	5.98	7.97	4.57	7.4	5.79	1.77	2.53	0.82	Musculoskeletal and connective tissue disorders	5.98 ( 1.45 - 24.6 )	5.98 ( 7.97 )	5.79 ( 1.77 )	2.53 ( 0.82 )
CORTICAL VISUAL IMPAIRMENT	2	64676	4	9479979	73.2882	13.423	400.145	4.2944	0.866034	4.95869	7.09684e-07	4.81532e-06	TRUE	FALSE	FALSE	73.29	13.42	400.15	73.29	95.07	71.59	74.98	49.19	11.89	5.62	3.63	Eye disorders	73.29 ( 13.42 - 400.15 )	73.29 ( 95.07 )	49.19 ( 11.89 )	5.62 ( 3.63 )
PUPILLARY DISORDER	2	64676	47	9479936	6.23727	1.51499	25.679	1.83054	0.722006	2.53536	0.0112333	0.0302515	TRUE	FALSE	FALSE	6.24	1.51	25.68	6.24	8.44	4.82	7.65	6.02	1.84	2.59	0.88	Eye disorders	6.24 ( 1.51 - 25.68 )	6.24 ( 8.44 )	6.02 ( 1.84 )	2.59 ( 0.88 )
DERMATITIS ACNEIFORM	2	64676	272	9479711	1.07774	0.26816	4.33144	0.074864	0.709713	0.105485	0.915991	0.940352	FALSE	FALSE	FALSE	1.08	0.27	4.33	1.08	0.01	-0.31	2.47	1.08	0.34	0.11	-1.57	Skin and subcutaneous tissue disorders	1.08 ( 0.27 - 4.33 )	1.08 ( 0.01 )	1.08 ( 0.34 )	0.11 ( -1.57 )
PYOMYOSITIS	2	64676	8	9479975	36.6441	7.78125	172.567	3.60125	0.790579	4.55521	5.23339e-06	2.99027e-05	TRUE	FALSE	FALSE	36.64	7.78	172.57	36.64	55.47	35.09	38.19	29.51	8.07	4.88	3	Infections and infestations	36.64 ( 7.78 - 172.57 )	36.64 ( 55.47 )	29.51 ( 8.07 )	4.88 ( 3 )
OROPHARYNGEAL PLAQUE	2	64676	25	9479958	11.7261	2.77735	49.5081	2.46182	0.734858	3.35006	0.000807942	0.00304424	TRUE	FALSE	FALSE	11.73	2.78	49.51	11.73	18.17	10.29	13.17	10.93	3.28	3.45	1.7	Respiratory, thoracic and mediastinal disorders	11.73 ( 2.78 - 49.51 )	11.73 ( 18.17 )	10.93 ( 3.28 )	3.45 ( 1.7 )
CONJUNCTIVITIS BACTERIAL	2	64676	37	9479946	7.92302	1.90953	32.8742	2.06977	0.725977	2.85102	0.00435796	0.0135416	TRUE	FALSE	FALSE	7.92	1.91	32.87	7.92	11.48	6.5	9.35	7.57	2.3	2.92	1.19	Infections and infestations	7.92 ( 1.91 - 32.87 )	7.92 ( 11.48 )	7.57 ( 2.3 )	2.92 ( 1.19 )
ALLERGY TO METALS	2	64676	215	9479768	1.36347	0.338799	5.48719	0.310034	0.710399	0.436422	0.66253	0.750985	FALSE	FALSE	FALSE	1.36	0.34	5.49	1.36	0.19	-0.03	2.76	1.36	0.42	0.44	-1.23	Immune system disorders	1.36 ( 0.34 - 5.49 )	1.36 ( 0.19 )	1.36 ( 0.42 )	0.44 ( -1.23 )
MEASLES POST VACCINE	2	64676	204	9479779	1.43699	0.356945	5.78507	0.362553	0.710575	0.510225	0.609894	0.707673	FALSE	FALSE	FALSE	1.44	0.36	5.79	1.44	0.26	0.04	2.83	1.43	0.45	0.52	-1.16	Infections and infestations	1.44 ( 0.36 - 5.79 )	1.44 ( 0.26 )	1.43 ( 0.45 )	0.52 ( -1.16 )
HERPES SIMPLEX ENCEPHALITIS	2	64676	46	9479937	6.37286	1.54696	26.2537	1.85205	0.722326	2.56401	0.0103472	0.0286194	TRUE	FALSE	FALSE	6.37	1.55	26.25	6.37	8.68	4.96	7.79	6.15	1.88	2.62	0.9	Infections and infestations	6.37 ( 1.55 - 26.25 )	6.37 ( 8.68 )	6.15 ( 1.88 )	2.62 ( 0.9 )
IRRITABLE BOWEL SYNDROME	2	64676	757	9479226	0.387225	0.0966626	1.55121	-0.948748	0.708051	-1.33994	0.180264	0.289656	FALSE	FALSE	FALSE	0.39	0.1	1.55	0.39	1.93	-1	1.77	0.39	0.12	-1.36	-3.03	Gastrointestinal disorders	0.39 ( 0.1 - 1.55 )	0.39 ( 1.93 )	0.39 ( 0.12 )	-1.36 ( -3.03 )
DEFAECATION URGENCY	2	64676	287	9479696	1.02141	0.254211	4.10397	0.0211823	0.709577	0.029852	0.976185	0.985833	FALSE	FALSE	FALSE	1.02	0.25	4.1	1.02	0	-0.37	2.41	1.02	0.32	0.03	-1.64	Gastrointestinal disorders	1.02 ( 0.25 - 4.1 )	1.02 ( 0 )	1.02 ( 0.32 )	0.03 ( -1.64 )
FOLLICULITIS	2	64676	165	9479818	1.77665	0.440611	7.16392	0.574732	0.71139	0.8079	0.419148	0.536433	FALSE	FALSE	FALSE	1.78	0.44	7.16	1.78	0.67	0.38	3.17	1.77	0.55	0.82	-0.86	Infections and infestations	1.78 ( 0.44 - 7.16 )	1.78 ( 0.67 )	1.77 ( 0.55 )	0.82 ( -0.86 )
MENINGOCELE ACQUIRED	2	64676	0	9479983	732.877	35.1825	15266.4	6.59698	1.5492	4.25832	2.05972e-05	0.000108746	TRUE	FALSE	FALSE					293.14			147.57	0	7.21	4.85	Nervous system disorders	Inf ( NaN - Inf )	Inf ( 293.14 )	147.57 ( 0 )	7.21 ( 4.85 )
HYPERVOLAEMIA	2	64676	392	9479591	0.747808	0.186357	3.00078	-0.290608	0.708919	-0.409932	0.681856	0.764612	FALSE	FALSE	FALSE	0.75	0.19	3	0.75	0.17	-0.64	2.14	0.75	0.23	-0.42	-2.09	Metabolism and nutrition disorders	0.75 ( 0.19 - 3 )	0.75 ( 0.17 )	0.75 ( 0.23 )	-0.42 ( -2.09 )
INJECTION SITE JOINT SWELLING	2	64676	44	9479939	6.66254	1.61511	27.4839	1.8965	0.72301	2.62306	0.00871429	0.0244141	TRUE	FALSE	FALSE	6.66	1.62	27.48	6.66	9.21	5.25	8.08	6.42	1.96	2.68	0.96	General disorders and administration site conditions	6.66 ( 1.62 - 27.48 )	6.66 ( 9.21 )	6.42 ( 1.96 )	2.68 ( 0.96 )
AKINESIA	2	64676	79	9479904	3.71077	0.911972	15.0989	1.31124	0.716012	1.83131	0.0670547	0.133113	FALSE	FALSE	FALSE	3.71	0.91	15.1	3.71	3.86	2.31	5.11	3.64	1.13	1.87	0.17	Nervous system disorders	3.71 ( 0.91 - 15.1 )	3.71 ( 3.86 )	3.64 ( 1.13 )	1.87 ( 0.17 )
RESPIRATORY TRACT OEDEMA	2	64676	106	9479877	2.76556	0.682686	11.2033	1.01724	0.713757	1.4252	0.1541	0.257315	FALSE	FALSE	FALSE	2.77	0.68	11.2	2.77	2.21	1.37	4.16	2.73	0.85	1.45	-0.24	Respiratory, thoracic and mediastinal disorders	2.77 ( 0.68 - 11.2 )	2.77 ( 2.21 )	2.73 ( 0.85 )	1.45 ( -0.24 )
EPIDERMAL NECROSIS	2	64676	30	9479953	9.77174	2.33519	40.8905	2.27949	0.730307	3.12128	0.00180066	0.00625551	TRUE	FALSE	FALSE	9.77	2.34	40.89	9.77	14.76	8.34	11.2	9.22	2.78	3.21	1.47	Skin and subcutaneous tissue disorders	9.77 ( 2.34 - 40.89 )	9.77 ( 14.76 )	9.22 ( 2.78 )	3.21 ( 1.47 )
DECREASED INTEREST	2	64676	170	9479813	1.7244	0.427757	6.9515	0.544878	0.711265	0.766069	0.443635	0.559512	FALSE	FALSE	FALSE	1.72	0.43	6.95	1.72	0.6	0.33	3.12	1.72	0.53	0.78	-0.9	Psychiatric disorders	1.72 ( 0.43 - 6.95 )	1.72 ( 0.6 )	1.72 ( 0.53 )	0.78 ( -0.9 )
SERUM SICKNESS	2	64676	162	9479821	1.80956	0.448701	7.29771	0.593081	0.711469	0.833601	0.404506	0.527102	FALSE	FALSE	FALSE	1.81	0.45	7.3	1.81	0.72	0.42	3.2	1.8	0.56	0.85	-0.83	Immune system disorders	1.81 ( 0.45 - 7.3 )	1.81 ( 0.72 )	1.8 ( 0.56 )	0.85 ( -0.83 )
PSYCHOMOTOR RETARDATION	2	64676	66	9479917	4.44168	1.08789	18.1347	1.49103	0.717751	2.07737	0.0377677	0.0838907	FALSE	FALSE	FALSE	4.44	1.09	18.13	4.44	5.18	3.03	5.85	4.34	1.34	2.12	0.42	Psychiatric disorders	4.44 ( 1.09 - 18.13 )	4.44 ( 5.18 )	4.34 ( 1.34 )	2.12 ( 0.42 )
SKIN INFECTION	2	64676	426	9479557	0.688122	0.171531	2.7605	-0.373789	0.708776	-0.527373	0.597934	0.697055	FALSE	FALSE	FALSE	0.69	0.17	2.76	0.69	0.28	-0.7	2.08	0.69	0.22	-0.54	-2.21	Infections and infestations	0.69 ( 0.17 - 2.76 )	0.69 ( 0.28 )	0.69 ( 0.22 )	-0.54 ( -2.21 )
INJECTION SITE JOINT ERYTHEMA	2	64676	16	9479967	18.322	4.21262	79.6885	2.9081	0.75001	3.87742	0.000105571	0.00049031	TRUE	FALSE	FALSE	18.32	4.21	79.69	18.32	29.11	16.85	19.79	16.4	4.79	4.04	2.24	General disorders and administration site conditions	18.32 ( 4.21 - 79.69 )	18.32 ( 29.11 )	16.4 ( 4.79 )	4.04 ( 2.24 )
KERNIG'S SIGN	2	64676	15	9479968	19.5435	4.46911	85.4642	2.97264	0.752783	3.94887	7.85206e-05	0.000371636	TRUE	FALSE	FALSE	19.54	4.47	85.46	19.54	31.05	18.07	21.02	17.36	5.05	4.12	2.32	Nervous system disorders	19.54 ( 4.47 - 85.46 )	19.54 ( 31.05 )	17.36 ( 5.05 )	4.12 ( 2.32 )
ECZEMA INFECTED	2	64676	31	9479952	9.45652	2.26312	39.5143	2.2467	0.729571	3.07949	0.00207357	0.00699377	TRUE	FALSE	FALSE	9.46	2.26	39.51	9.46	14.21	8.03	10.89	8.94	2.7	3.16	1.42	Infections and infestations	9.46 ( 2.26 - 39.51 )	9.46 ( 14.21 )	8.94 ( 2.7 )	3.16 ( 1.42 )
ROTAVIRUS INFECTION	2	64676	659	9479324	0.444814	0.111008	1.78239	-0.810098	0.70819	-1.1439	0.252665	0.372247	FALSE	FALSE	FALSE	0.44	0.11	1.78	0.44	1.38	-0.94	1.83	0.45	0.14	-1.16	-2.83	Infections and infestations	0.44 ( 0.11 - 1.78 )	0.44 ( 1.38 )	0.45 ( 0.14 )	-1.16 ( -2.83 )
RESPIRATORY SYNCYTIAL VIRUS BRONCHIOLITIS	2	64676	20	9479963	14.6576	3.4259	62.7122	2.68496	0.74163	3.62035	0.000294206	0.00125562	TRUE	FALSE	FALSE	14.66	3.43	62.71	14.66	23.14	13.2	16.11	13.42	3.98	3.75	1.97	Infections and infestations	14.66 ( 3.43 - 62.71 )	14.66 ( 23.14 )	13.42 ( 3.98 )	3.75 ( 1.97 )
DRY THROAT	2	64676	1526	9478457	0.192075	0.0479916	0.768732	-1.64987	0.707581	-2.33171	0.0197161	0.0486462	TRUE	FALSE	FALSE	0.19	0.05	0.77	0.19	6.79	-1.19	1.58	0.19	0.06	-2.37	-4.04	Respiratory, thoracic and mediastinal disorders	0.19 ( 0.05 - 0.77 )	0.19 ( 6.79 )	0.19 ( 0.06 )	-2.37 ( -4.04 )
SKIN EROSION	2	64676	222	9479761	1.32048	0.328182	5.31309	0.277994	0.710296	0.391378	0.695518	0.777923	FALSE	FALSE	FALSE	1.32	0.33	5.31	1.32	0.15	-0.07	2.71	1.32	0.41	0.4	-1.28	Skin and subcutaneous tissue disorders	1.32 ( 0.33 - 5.31 )	1.32 ( 0.15 )	1.32 ( 0.41 )	0.4 ( -1.28 )
PERONEAL NERVE PALSY	2	64676	358	9479625	0.818832	0.203988	3.28689	-0.199876	0.70909	-0.281877	0.778038	0.840455	FALSE	FALSE	FALSE	0.82	0.2	3.29	0.82	0.08	-0.57	2.21	0.82	0.26	-0.29	-1.96	Nervous system disorders	0.82 ( 0.2 - 3.29 )	0.82 ( 0.08 )	0.82 ( 0.26 )	-0.29 ( -1.96 )
PARAINFLUENZAE VIRUS INFECTION	2	64676	47	9479936	6.23727	1.51499	25.679	1.83054	0.722006	2.53536	0.0112333	0.0302515	TRUE	FALSE	FALSE	6.24	1.51	25.68	6.24	8.44	4.82	7.65	6.02	1.84	2.59	0.88	Infections and infestations	6.24 ( 1.51 - 25.68 )	6.24 ( 8.44 )	6.02 ( 1.84 )	2.59 ( 0.88 )
PEAU D'ORANGE	2	64676	21	9479962	13.9596	3.27306	59.5381	2.63617	0.740023	3.56228	0.000367649	0.00155757	TRUE	FALSE	FALSE	13.96	3.27	59.54	13.96	21.97	12.51	15.41	12.83	3.81	3.68	1.91	Skin and subcutaneous tissue disorders	13.96 ( 3.27 - 59.54 )	13.96 ( 21.97 )	12.83 ( 3.81 )	3.68 ( 1.91 )
MULTIPLE ORGAN DYSFUNCTION SYNDROME	2	64676	776	9479207	0.377744	0.0942999	1.51315	-0.97354	0.708028	-1.375	0.169131	0.27611	FALSE	FALSE	FALSE	0.38	0.09	1.51	0.38	2.04	-1.01	1.77	0.38	0.12	-1.4	-3.07	General disorders and administration site conditions	0.38 ( 0.09 - 1.51 )	0.38 ( 2.04 )	0.38 ( 0.12 )	-1.4 ( -3.07 )
AGEUSIA	2	64676	8381	9471602	0.0349474	0.0087384	0.139765	-3.35391	0.707202	-4.74251	2.11088e-06	1.31419e-05	TRUE	FALSE	FALSE	0.03	0.01	0.14	0.03	53.28	-1.35	1.42	0.04	0.01	-4.83	-6.49	Nervous system disorders	0.03 ( 0.01 - 0.14 )	0.03 ( 53.28 )	0.04 ( 0.01 )	-4.83 ( -6.49 )
VACCINATION SITE JOINT ERYTHEMA	2	64676	66	9479917	4.44168	1.08789	18.1347	1.49103	0.717751	2.07737	0.0377677	0.0838907	FALSE	FALSE	FALSE	4.44	1.09	18.13	4.44	5.18	3.03	5.85	4.34	1.34	2.12	0.42	General disorders and administration site conditions	4.44 ( 1.09 - 18.13 )	4.44 ( 5.18 )	4.34 ( 1.34 )	2.12 ( 0.42 )
EXTREMITY NECROSIS	2	64676	46	9479937	6.37286	1.54696	26.2537	1.85205	0.722326	2.56401	0.0103472	0.0286194	TRUE	FALSE	FALSE	6.37	1.55	26.25	6.37	8.68	4.96	7.79	6.15	1.88	2.62	0.9	Vascular disorders	6.37 ( 1.55 - 26.25 )	6.37 ( 8.68 )	6.15 ( 1.88 )	2.62 ( 0.9 )
SKIN OEDEMA	1	64677	74	9479909	1.98072	0.275338	14.2488	0.683459	1.00674	0.678882	0.497212	0.607354	FALSE	FALSE	FALSE	1.98	0.28	14.25	1.98	0.48	0.01	3.95	1.97	0.38	0.98	-1.09	Skin and subcutaneous tissue disorders	1.98 ( 0.28 - 14.25 )	1.98 ( 0.48 )	1.97 ( 0.38 )	0.98 ( -1.09 )
CHILDHOOD DEPRESSION	1	64677	0	9479983	439.719	17.9118	10794.7	6.08614	1.633	3.72697	0.000193794	0.000847911	TRUE	FALSE	FALSE					146.57			147.57	0	7.21	4.32	Psychiatric disorders	Inf ( NaN - Inf )	Inf ( 146.57 )	147.57 ( 0 )	7.21 ( 4.32 )
HAIR COLOUR CHANGES	1	64677	51	9479932	2.87399	0.397152	20.7976	1.0557	1.00976	1.04549	0.295795	0.42149	FALSE	FALSE	FALSE	2.87	0.4	20.8	2.87	1.2	0.89	4.85	2.84	0.54	1.5	-0.57	Skin and subcutaneous tissue disorders	2.87 ( 0.4 - 20.8 )	2.87 ( 1.2 )	2.84 ( 0.54 )	1.5 ( -0.57 )
HAIR DISORDER	1	64677	67	9479916	2.18766	0.303688	15.7591	0.782832	1.00744	0.777049	0.43713	0.554634	FALSE	FALSE	FALSE	2.19	0.3	15.76	2.19	0.64	0.21	4.16	2.17	0.42	1.12	-0.95	Skin and subcutaneous tissue disorders	2.19 ( 0.3 - 15.76 )	2.19 ( 0.64 )	2.17 ( 0.42 )	1.12 ( -0.95 )
INJECTION SITE HYPERAESTHESIA	1	64677	12	9479971	12.2145	1.58816	93.9414	2.50262	1.04084	2.40443	0.0161979	0.0407764	TRUE	FALSE	FALSE	12.21	1.59	93.94	12.21	9.5	10.17	14.25	11.35	2.06	3.5	1.32	General disorders and administration site conditions	12.21 ( 1.59 - 93.94 )	12.21 ( 9.5 )	11.35 ( 2.06 )	3.5 ( 1.32 )
BASOPHILIA	1	64677	12	9479971	12.2145	1.58816	93.9414	2.50262	1.04084	2.40443	0.0161979	0.0407764	TRUE	FALSE	FALSE	12.21	1.59	93.94	12.21	9.5	10.17	14.25	11.35	2.06	3.5	1.32	Blood and lymphatic system disorders	12.21 ( 1.59 - 93.94 )	12.21 ( 9.5 )	11.35 ( 2.06 )	3.5 ( 1.32 )
INFANT DYSCHEZIA	1	64677	0	9479983	439.719	17.9118	10794.7	6.08614	1.633	3.72697	0.000193794	0.000847911	TRUE	FALSE	FALSE					146.57			147.57	0	7.21	4.32	Gastrointestinal disorders	Inf ( NaN - Inf )	Inf ( 146.57 )	147.57 ( 0 )	7.21 ( 4.32 )
PNEUMATOSIS INTESTINALIS	1	64677	16	9479967	9.16088	1.21483	69.0809	2.21494	1.03078	2.14879	0.0316508	0.0716785	FALSE	FALSE	FALSE	9.16	1.21	69.08	9.16	6.84	7.14	11.18	8.68	1.6	3.12	0.97	Gastrointestinal disorders	9.16 ( 1.21 - 69.08 )	9.16 ( 6.84 )	8.68 ( 1.6 )	3.12 ( 0.97 )
BRAIN HYPOXIA	1	64677	41	9479942	3.57497	0.491734	25.9905	1.27396	1.01213	1.25869	0.208143	0.321658	FALSE	FALSE	FALSE	3.57	0.49	25.99	3.57	1.81	1.59	5.56	3.51	0.67	1.81	-0.27	Nervous system disorders	3.57 ( 0.49 - 25.99 )	3.57 ( 1.81 )	3.51 ( 0.67 )	1.81 ( -0.27 )
ATOPY	1	64677	35	9479948	4.18782	0.573706	30.5694	1.43218	1.01419	1.41214	0.157909	0.261726	FALSE	FALSE	FALSE	4.19	0.57	30.57	4.19	2.36	2.2	6.18	4.1	0.78	2.04	-0.06	Immune system disorders	4.19 ( 0.57 - 30.57 )	4.19 ( 2.36 )	4.1 ( 0.78 )	2.04 ( -0.06 )
CYTOMEGALOVIRUS VIRAEMIA	1	64677	37	9479946	3.96145	0.543506	28.8738	1.37661	1.01343	1.35837	0.174348	0.281976	FALSE	FALSE	FALSE	3.96	0.54	28.87	3.96	2.16	1.98	5.95	3.88	0.74	1.96	-0.13	Infections and infestations	3.96 ( 0.54 - 28.87 )	3.96 ( 2.16 )	3.88 ( 0.74 )	1.96 ( -0.13 )
CYTOMEGALOVIRUS INFECTION REACTIVATION	1	64677	42	9479941	3.48985	0.480296	25.3574	1.24986	1.01184	1.23523	0.216745	0.330251	FALSE	FALSE	FALSE	3.49	0.48	25.36	3.49	1.74	1.51	5.47	3.43	0.65	1.78	-0.31	Infections and infestations	3.49 ( 0.48 - 25.36 )	3.49 ( 1.74 )	3.43 ( 0.65 )	1.78 ( -0.31 )
URTICARIA CHRONIC	1	64677	678	9479305	0.216171	0.030405	1.53691	-1.53169	1.00074	-1.53055	0.125882	0.219724	FALSE	FALSE	FALSE	0.22	0.03	1.54	0.22	2.84	-1.75	2.18	0.22	0.04	-2.2	-4.25	Skin and subcutaneous tissue disorders	0.22 ( 0.03 - 1.54 )	0.22 ( 2.84 )	0.22 ( 0.04 )	-2.2 ( -4.25 )
BREAST PAIN	1	64677	4813	9475170	0.0304384	0.00428656	0.216139	-3.49205	1.00011	-3.49166	0.000480026	0.0019124	TRUE	FALSE	FALSE	0.03	0	0.22	0.03	30.88	-1.93	1.99	0.03	0.01	-5.03	-7.07	Reproductive system and breast disorders	0.03 ( 0 - 0.22 )	0.03 ( 30.88 )	0.03 ( 0.01 )	-5.03 ( -7.07 )
ALLODYNIA	1	64677	261	9479722	0.561572	0.0788047	4.00183	-0.577016	1.00192	-0.575909	0.564677	0.66724	FALSE	FALSE	FALSE	0.56	0.08	4	0.56	0.34	-1.4	2.53	0.56	0.11	-0.83	-2.88	Nervous system disorders	0.56 ( 0.08 - 4 )	0.56 ( 0.34 )	0.56 ( 0.11 )	-0.83 ( -2.88 )
BASEDOW'S DISEASE	1	64677	878	9479105	0.166926	0.0234863	1.1864	-1.79021	1.00058	-1.78917	0.0735867	0.143942	FALSE	FALSE	FALSE	0.17	0.02	1.19	0.17	4.15	-1.79	2.13	0.17	0.03	-2.57	-4.62	Endocrine disorders	0.17 ( 0.02 - 1.19 )	0.17 ( 4.15 )	0.17 ( 0.03 )	-2.57 ( -4.62 )
RESPIRATORY ALKALOSIS	1	64677	78	9479905	1.87914	0.261395	13.509	0.630815	1.0064	0.626805	0.530787	0.637605	FALSE	FALSE	FALSE	1.88	0.26	13.51	1.88	0.41	-0.09	3.85	1.87	0.36	0.9	-1.16	Respiratory, thoracic and mediastinal disorders	1.88 ( 0.26 - 13.51 )	1.88 ( 0.41 )	1.87 ( 0.36 )	0.9 ( -1.16 )
WERNICKE'S ENCEPHALOPATHY	1	64677	8	9479975	18.3218	2.29144	146.496	2.90809	1.06067	2.74175	0.0061112	0.0179614	TRUE	FALSE	FALSE	18.32	2.29	146.5	18.32	14.56	16.24	20.4	16.4	2.88	4.04	1.8	Nervous system disorders	18.32 ( 2.29 - 146.5 )	18.32 ( 14.56 )	16.4 ( 2.88 )	4.04 ( 1.8 )
KERATOSIS PILARIS	1	64677	39	9479944	3.7583	0.516326	27.3564	1.32397	1.01275	1.3073	0.19111	0.300143	FALSE	FALSE	FALSE	3.76	0.52	27.36	3.76	1.97	1.77	5.74	3.69	0.7	1.88	-0.21	Skin and subcutaneous tissue disorders	3.76 ( 0.52 - 27.36 )	3.76 ( 1.97 )	3.69 ( 0.7 )	1.88 ( -0.21 )
MOLLUSCUM CONTAGIOSUM	1	64677	34	9479949	4.31099	0.590101	31.494	1.46117	1.01461	1.44013	0.14983	0.251941	FALSE	FALSE	FALSE	4.31	0.59	31.49	4.31	2.47	2.32	6.3	4.22	0.8	2.08	-0.02	Infections and infestations	4.31 ( 0.59 - 31.49 )	4.31 ( 2.47 )	4.22 ( 0.8 )	2.08 ( -0.02 )
MORAXELLA INFECTION	1	64677	3	9479980	48.8581	5.08194	469.724	3.88892	1.15471	3.36788	0.000757476	0.00290449	TRUE	FALSE	FALSE	48.86	5.08	469.72	48.86	35.16	46.59	51.12	36.89	5.55	5.21	2.79	Infections and infestations	48.86 ( 5.08 - 469.72 )	48.86 ( 35.16 )	36.89 ( 5.55 )	5.21 ( 2.79 )
PITYRIASIS ROSEA	1	64677	550	9479433	0.266483	0.037469	1.89525	-1.32244	1.00092	-1.32123	0.186424	0.294916	FALSE	FALSE	FALSE	0.27	0.04	1.9	0.27	2.02	-1.7	2.23	0.27	0.05	-1.9	-3.94	Skin and subcutaneous tissue disorders	0.27 ( 0.04 - 1.9 )	0.27 ( 2.02 )	0.27 ( 0.05 )	-1.9 ( -3.94 )
GRANULOMA SKIN	1	64677	30	9479953	4.88579	0.666255	35.8286	1.58633	1.01654	1.56052	0.118636	0.209422	FALSE	FALSE	FALSE	4.89	0.67	35.83	4.89	2.99	2.89	6.88	4.76	0.9	2.25	0.15	Skin and subcutaneous tissue disorders	4.89 ( 0.67 - 35.83 )	4.89 ( 2.99 )	4.76 ( 0.9 )	2.25 ( 0.15 )
ACINETOBACTER BACTERAEMIA	1	64677	5	9479978	29.3148	3.42468	250.932	3.37809	1.09545	3.08374	0.00204414	0.00690791	TRUE	FALSE	FALSE	29.31	3.42	250.93	29.31	22.79	27.17	31.46	24.6	4.08	4.62	2.31	Infections and infestations	29.31 ( 3.42 - 250.93 )	29.31 ( 22.79 )	24.6 ( 4.08 )	4.62 ( 2.31 )
HEAVY MENSTRUAL BLEEDING	1	64677	16582	9463401	0.0088239	0.00124283	0.0626484	-4.73029	1.00004	-4.73011	2.24396e-06	1.3871e-05	TRUE	FALSE	FALSE	0.01	0	0.06	0.01	111.33	-1.95	1.97	0.01	0	-6.81	-8.85	Reproductive system and breast disorders	0.01 ( 0 - 0.06 )	0.01 ( 111.33 )	0.01 ( 0 )	-6.81 ( -8.85 )
HAEMOLYTIC URAEMIC SYNDROME	1	64677	55	9479928	2.66497	0.368778	19.2584	0.980193	1.00906	0.971395	0.331352	0.454991	FALSE	FALSE	FALSE	2.66	0.37	19.26	2.66	1.02	0.69	4.64	2.64	0.5	1.4	-0.68	Blood and lymphatic system disorders	2.66 ( 0.37 - 19.26 )	2.66 ( 1.02 )	2.64 ( 0.5 )	1.4 ( -0.68 )
VITILIGO	1	64677	340	9479643	0.431085	0.0605464	3.06929	-0.841449	1.00148	-0.840208	0.400792	0.524444	FALSE	FALSE	FALSE	0.43	0.06	3.07	0.43	0.75	-1.53	2.39	0.43	0.08	-1.21	-3.25	Skin and subcutaneous tissue disorders	0.43 ( 0.06 - 3.07 )	0.43 ( 0.75 )	0.43 ( 0.08 )	-1.21 ( -3.25 )
RADICULITIS BRACHIAL	1	64677	220	9479763	0.666231	0.0934262	4.75096	-0.406119	1.00228	-0.405196	0.685334	0.768016	FALSE	FALSE	FALSE	0.67	0.09	4.75	0.67	0.17	-1.3	2.63	0.67	0.13	-0.58	-2.63	Nervous system disorders	0.67 ( 0.09 - 4.75 )	0.67 ( 0.17 )	0.67 ( 0.13 )	-0.58 ( -2.63 )
NASAL CRUSTING	1	64677	32	9479951	4.58043	0.625871	33.5218	1.52179	1.01551	1.49855	0.133991	0.230211	FALSE	FALSE	FALSE	4.58	0.63	33.52	4.58	2.71	2.59	6.57	4.47	0.85	2.16	0.06	Respiratory, thoracic and mediastinal disorders	4.58 ( 0.63 - 33.52 )	4.58 ( 2.71 )	4.47 ( 0.85 )	2.16 ( 0.06 )
HYPOCHROMIC ANAEMIA	1	64677	37	9479946	3.96145	0.543506	28.8738	1.37661	1.01343	1.35837	0.174348	0.281976	FALSE	FALSE	FALSE	3.96	0.54	28.87	3.96	2.16	1.98	5.95	3.88	0.74	1.96	-0.13	Blood and lymphatic system disorders	3.96 ( 0.54 - 28.87 )	3.96 ( 2.16 )	3.88 ( 0.74 )	1.96 ( -0.13 )
NORMOCYTIC ANAEMIA	1	64677	232	9479751	0.63177	0.0886141	4.50418	-0.45923	1.00216	-0.45824	0.64678	0.737661	FALSE	FALSE	FALSE	0.63	0.09	4.5	0.63	0.21	-1.33	2.6	0.63	0.12	-0.66	-2.71	Blood and lymphatic system disorders	0.63 ( 0.09 - 4.5 )	0.63 ( 0.21 )	0.63 ( 0.12 )	-0.66 ( -2.71 )
RENAL TUBULAR NECROSIS	1	64677	97	9479886	1.51106	0.210708	10.8363	0.412811	1.00515	0.410696	0.681295	0.764612	FALSE	FALSE	FALSE	1.51	0.21	10.84	1.51	0.17	-0.46	3.48	1.51	0.29	0.59	-1.47	Renal and urinary disorders	1.51 ( 0.21 - 10.84 )	1.51 ( 0.17 )	1.51 ( 0.29 )	0.59 ( -1.47 )
CHOLECYSTITIS ACUTE	1	64677	142	9479841	1.0322	0.144393	7.37868	0.0316901	1.00352	0.0315789	0.974808	0.985015	FALSE	FALSE	FALSE	1.03	0.14	7.38	1.03	0	-0.93	3	1.03	0.2	0.05	-2.01	Hepatobiliary disorders	1.03 ( 0.14 - 7.38 )	1.03 ( 0 )	1.03 ( 0.2 )	0.05 ( -2.01 )
LUNG INFILTRATION	1	64677	1815	9478168	0.0807417	0.0113668	0.57353	-2.5165	1.00028	-2.51579	0.0118767	0.0318853	TRUE	FALSE	FALSE	0.08	0.01	0.57	0.08	10.46	-1.88	2.04	0.08	0.02	-3.62	-5.66	Respiratory, thoracic and mediastinal disorders	0.08 ( 0.01 - 0.57 )	0.08 ( 10.46 )	0.08 ( 0.02 )	-3.62 ( -5.66 )
FIBROMYALGIA	1	64677	1862	9478121	0.0787033	0.01108	0.559043	-2.54207	1.00028	-2.54137	0.0110419	0.0300154	TRUE	FALSE	FALSE	0.08	0.01	0.56	0.08	10.78	-1.88	2.04	0.08	0.02	-3.66	-5.7	Musculoskeletal and connective tissue disorders	0.08 ( 0.01 - 0.56 )	0.08 ( 10.78 )	0.08 ( 0.02 )	-3.66 ( -5.7 )
HYPERMETABOLISM	1	64677	38	9479945	3.8572	0.529567	28.0946	1.34994	1.01308	1.33251	0.182692	0.290335	FALSE	FALSE	FALSE	3.86	0.53	28.09	3.86	2.06	1.87	5.84	3.78	0.72	1.92	-0.17	Metabolism and nutrition disorders	3.86 ( 0.53 - 28.09 )	3.86 ( 2.06 )	3.78 ( 0.72 )	1.92 ( -0.17 )
PAROSMIA	1	64677	2562	9477421	0.0571954	0.00805325	0.40621	-2.86128	1.0002	-2.8607	0.00422705	0.0132698	TRUE	FALSE	FALSE	0.06	0.01	0.41	0.06	15.53	-1.9	2.02	0.06	0.01	-4.12	-6.16	Nervous system disorders	0.06 ( 0.01 - 0.41 )	0.06 ( 15.53 )	0.06 ( 0.01 )	-4.12 ( -6.16 )
GINGIVAL SWELLING	1	64677	462	9479521	0.317245	0.0445913	2.25704	-1.14808	1.00109	-1.14683	0.251451	0.371301	FALSE	FALSE	FALSE	0.32	0.04	2.26	0.32	1.47	-1.64	2.28	0.32	0.06	-1.65	-3.69	Gastrointestinal disorders	0.32 ( 0.04 - 2.26 )	0.32 ( 1.47 )	0.32 ( 0.06 )	-1.65 ( -3.69 )
STIFF LEG SYNDROME	1	64677	15	9479968	9.7716	1.2907	73.9785	2.27948	1.0328	2.20708	0.0273084	0.0636707	FALSE	FALSE	FALSE	9.77	1.29	73.98	9.77	7.38	7.75	11.8	9.22	1.7	3.21	1.05	Nervous system disorders	9.77 ( 1.29 - 73.98 )	9.77 ( 7.38 )	9.22 ( 1.7 )	3.21 ( 1.05 )
ADENOCARCINOMA	1	64677	62	9479921	2.36409	0.327795	17.05	0.860391	1.00804	0.853529	0.393366	0.518026	FALSE	FALSE	FALSE	2.36	0.33	17.05	2.36	0.77	0.39	4.34	2.34	0.45	1.23	-0.84	Neoplasms benign, malignant and unspecified (incl cysts and polyps)	2.36 ( 0.33 - 17.05 )	2.36 ( 0.77 )	2.34 ( 0.45 )	1.23 ( -0.84 )
HEAD DEFORMITY	1	64677	12	9479971	12.2145	1.58816	93.9414	2.50262	1.04084	2.40443	0.0161979	0.0407764	TRUE	FALSE	FALSE	12.21	1.59	93.94	12.21	9.5	10.17	14.25	11.35	2.06	3.5	1.32	Musculoskeletal and connective tissue disorders	12.21 ( 1.59 - 93.94 )	12.21 ( 9.5 )	11.35 ( 2.06 )	3.5 ( 1.32 )
HUMAN HERPESVIRUS 7 INFECTION	1	64677	1	9479982	146.574	9.16748	2343.5	4.98753	1.41422	3.5267	0.000420767	0.00172783	TRUE	FALSE	FALSE	146.57	9.17	2343.5	146.57	72.29	143.8	149.34	73.79	7.26	6.21	3.57	Infections and infestations	146.57 ( 9.17 - 2343.5 )	146.57 ( 72.29 )	73.79 ( 7.26 )	6.21 ( 3.57 )
BONE MARROW FAILURE	1	64677	71	9479912	2.06441	0.286813	14.8591	0.724845	1.00703	0.719788	0.471656	0.586027	FALSE	FALSE	FALSE	2.06	0.29	14.86	2.06	0.54	0.09	4.04	2.05	0.39	1.04	-1.03	Blood and lymphatic system disorders	2.06 ( 0.29 - 14.86 )	2.06 ( 0.54 )	2.05 ( 0.39 )	1.04 ( -1.03 )
INJECTION SITE PHLEBITIS	1	64677	4	9479979	36.6435	4.09545	327.864	3.60124	1.11804	3.22102	0.00127733	0.00456528	TRUE	FALSE	FALSE	36.64	4.1	327.86	36.64	27.74	34.45	38.83	29.51	4.72	4.88	2.53	General disorders and administration site conditions	36.64 ( 4.1 - 327.86 )	36.64 ( 27.74 )	29.51 ( 4.72 )	4.88 ( 2.53 )
CATARACT	1	64677	514	9479469	0.285148	0.0400885	2.02825	-1.25475	1.00098	-1.25352	0.210018	0.323979	FALSE	FALSE	FALSE	0.29	0.04	2.03	0.29	1.79	-1.68	2.25	0.29	0.06	-1.8	-3.85	Eye disorders	0.29 ( 0.04 - 2.03 )	0.29 ( 1.79 )	0.29 ( 0.06 )	-1.8 ( -3.85 )
LIP HAEMATOMA	1	64677	6	9479977	24.429	2.9409	202.923	3.19577	1.08013	2.95869	0.00308949	0.00995631	TRUE	FALSE	FALSE	24.43	2.94	202.92	24.43	19.26	22.31	26.55	21.08	3.59	4.4	2.12	Gastrointestinal disorders	24.43 ( 2.94 - 202.92 )	24.43 ( 19.26 )	21.08 ( 3.59 )	4.4 ( 2.12 )
PALATAL OEDEMA	1	64677	144	9479839	1.01786	0.142401	7.2755	0.0177037	1.00347	0.0176424	0.985924	0.992076	FALSE	FALSE	FALSE	1.02	0.14	7.28	1.02	0	-0.95	2.98	1.02	0.2	0.03	-2.03	Gastrointestinal disorders	1.02 ( 0.14 - 7.28 )	1.02 ( 0 )	1.02 ( 0.2 )	0.03 ( -2.03 )
DYSPNOEA AT REST	1	64677	504	9479479	0.290806	0.0408824	2.06858	-1.2351	1.001	-1.23386	0.217254	0.330446	FALSE	FALSE	FALSE	0.29	0.04	2.07	0.29	1.73	-1.67	2.25	0.29	0.06	-1.77	-3.82	Respiratory, thoracic and mediastinal disorders	0.29 ( 0.04 - 2.07 )	0.29 ( 1.73 )	0.29 ( 0.06 )	-1.77 ( -3.82 )
FOOT DEFORMITY	1	64677	150	9479833	0.977146	0.136742	6.98258	-0.023119	1.00334	-0.0230421	0.981617	0.989593	FALSE	FALSE	FALSE	0.98	0.14	6.98	0.98	0	-0.99	2.94	0.98	0.19	-0.03	-2.09	Musculoskeletal and connective tissue disorders	0.98 ( 0.14 - 6.98 )	0.98 ( 0 )	0.98 ( 0.19 )	-0.03 ( -2.09 )
DRUG ERUPTION	1	64677	347	9479636	0.422389	0.0593284	3.0072	-0.861829	1.00145	-0.860583	0.389468	0.514844	FALSE	FALSE	FALSE	0.42	0.06	3.01	0.42	0.79	-1.54	2.39	0.42	0.08	-1.24	-3.28	Skin and subcutaneous tissue disorders	0.42 ( 0.06 - 3.01 )	0.42 ( 0.79 )	0.42 ( 0.08 )	-1.24 ( -3.28 )
MULTIPLE SCLEROSIS RELAPSE	1	64677	960	9479023	0.152666	0.021482	1.08495	-1.8795	1.00053	-1.87851	0.0603115	0.121811	FALSE	FALSE	FALSE	0.15	0.02	1.08	0.15	4.7	-1.81	2.11	0.15	0.03	-2.7	-4.75	Nervous system disorders	0.15 ( 0.02 - 1.08 )	0.15 ( 4.7 )	0.15 ( 0.03 )	-2.7 ( -4.75 )
TONSILLAR ERYTHEMA	1	64677	68	9479915	2.15549	0.299286	15.5241	0.768017	1.00733	0.762426	0.445806	0.559512	FALSE	FALSE	FALSE	2.16	0.3	15.52	2.16	0.61	0.18	4.13	2.14	0.41	1.1	-0.97	Respiratory, thoracic and mediastinal disorders	2.16 ( 0.3 - 15.52 )	2.16 ( 0.61 )	2.14 ( 0.41 )	1.1 ( -0.97 )
LEFT VENTRICULAR DILATATION	1	64677	105	9479878	1.39593	0.194803	10.003	0.333561	1.00476	0.331981	0.739904	0.810348	FALSE	FALSE	FALSE	1.4	0.19	10	1.4	0.11	-0.57	3.37	1.39	0.27	0.48	-1.58	Cardiac disorders	1.4 ( 0.19 - 10 )	1.4 ( 0.11 )	1.39 ( 0.27 )	0.48 ( -1.58 )
ASPHYXIA	1	64677	316	9479667	0.463827	0.0651308	3.30313	-0.768243	1.00159	-0.767025	0.443067	0.559512	FALSE	FALSE	FALSE	0.46	0.07	3.3	0.46	0.62	-1.5	2.43	0.47	0.09	-1.1	-3.15	Respiratory, thoracic and mediastinal disorders	0.46 ( 0.07 - 3.3 )	0.46 ( 0.62 )	0.47 ( 0.09 )	-1.1 ( -3.15 )
BREAST HAEMORRHAGE	1	64677	34	9479949	4.31099	0.590101	31.494	1.46117	1.01461	1.44013	0.14983	0.251941	FALSE	FALSE	FALSE	4.31	0.59	31.49	4.31	2.47	2.32	6.3	4.22	0.8	2.08	-0.02	Reproductive system and breast disorders	4.31 ( 0.59 - 31.49 )	4.31 ( 2.47 )	4.22 ( 0.8 )	2.08 ( -0.02 )
DYSLIPIDAEMIA	1	64677	147	9479836	0.997088	0.139515	7.12603	-0.00291594	1.0034	-0.00290605	0.997681	0.998342	FALSE	FALSE	FALSE	1	0.14	7.13	1	0	-0.97	2.96	1	0.19	0	-2.06	Metabolism and nutrition disorders	1 ( 0.14 - 7.13 )	1 ( 0 )	1 ( 0.19 )	0 ( -2.06 )
LEUKAEMOID REACTION	1	64677	6	9479977	24.429	2.9409	202.923	3.19577	1.08013	2.95869	0.00308949	0.00995631	TRUE	FALSE	FALSE	24.43	2.94	202.92	24.43	19.26	22.31	26.55	21.08	3.59	4.4	2.12	Blood and lymphatic system disorders	24.43 ( 2.94 - 202.92 )	24.43 ( 19.26 )	21.08 ( 3.59 )	4.4 ( 2.12 )
TONSILLAR EXUDATE	1	64677	16	9479967	9.16088	1.21483	69.0809	2.21494	1.03078	2.14879	0.0316508	0.0716785	FALSE	FALSE	FALSE	9.16	1.21	69.08	9.16	6.84	7.14	11.18	8.68	1.6	3.12	0.97	Respiratory, thoracic and mediastinal disorders	9.16 ( 1.21 - 69.08 )	9.16 ( 6.84 )	8.68 ( 1.6 )	3.12 ( 0.97 )
RECTAL FISSURE	1	64677	6	9479977	24.429	2.9409	202.923	3.19577	1.08013	2.95869	0.00308949	0.00995631	TRUE	FALSE	FALSE	24.43	2.94	202.92	24.43	19.26	22.31	26.55	21.08	3.59	4.4	2.12	Gastrointestinal disorders	24.43 ( 2.94 - 202.92 )	24.43 ( 19.26 )	21.08 ( 3.59 )	4.4 ( 2.12 )
OEDEMA MUCOSAL	1	64677	81	9479902	1.80954	0.25183	13.0026	0.593074	1.00616	0.589443	0.555564	0.658264	FALSE	FALSE	FALSE	1.81	0.25	13	1.81	0.36	-0.16	3.78	1.8	0.35	0.85	-1.22	General disorders and administration site conditions	1.81 ( 0.25 - 13 )	1.81 ( 0.36 )	1.8 ( 0.35 )	0.85 ( -1.22 )
SUPRAPUBIC PAIN	1	64677	38	9479945	3.8572	0.529567	28.0946	1.34994	1.01308	1.33251	0.182692	0.290335	FALSE	FALSE	FALSE	3.86	0.53	28.09	3.86	2.06	1.87	5.84	3.78	0.72	1.92	-0.17	General disorders and administration site conditions	3.86 ( 0.53 - 28.09 )	3.86 ( 2.06 )	3.78 ( 0.72 )	1.92 ( -0.17 )
CELLULITE	1	64677	11	9479972	13.3249	1.72025	103.214	2.58964	1.04447	2.47937	0.0131615	0.034534	TRUE	FALSE	FALSE	13.32	1.72	103.21	13.32	10.45	11.28	15.37	12.3	2.22	3.62	1.43	Skin and subcutaneous tissue disorders	13.32 ( 1.72 - 103.21 )	13.32 ( 10.45 )	12.3 ( 2.22 )	3.62 ( 1.43 )
DIARRHOEA NEONATAL	1	64677	11	9479972	13.3249	1.72025	103.214	2.58964	1.04447	2.47937	0.0131615	0.034534	TRUE	FALSE	FALSE	13.32	1.72	103.21	13.32	10.45	11.28	15.37	12.3	2.22	3.62	1.43	Gastrointestinal disorders	13.32 ( 1.72 - 103.21 )	13.32 ( 10.45 )	12.3 ( 2.22 )	3.62 ( 1.43 )
TYMPANIC MEMBRANE PERFORATION	1	64677	109	9479874	1.3447	0.187718	9.63265	0.296173	1.00458	0.294821	0.76813	0.833902	FALSE	FALSE	FALSE	1.34	0.19	9.63	1.34	0.09	-0.62	3.31	1.34	0.26	0.42	-1.63	Ear and labyrinth disorders	1.34 ( 0.19 - 9.63 )	1.34 ( 0.09 )	1.34 ( 0.26 )	0.42 ( -1.63 )
AUTOIMMUNE HEPATITIS	1	64677	583	9479400	0.251398	0.0353516	1.78779	-1.38072	1.00087	-1.37952	0.167734	0.274086	FALSE	FALSE	FALSE	0.25	0.04	1.79	0.25	2.23	-1.71	2.21	0.25	0.05	-1.98	-4.03	Hepatobiliary disorders	0.25 ( 0.04 - 1.79 )	0.25 ( 2.23 )	0.25 ( 0.05 )	-1.98 ( -4.03 )
ANOXIA	1	64677	16	9479967	9.16088	1.21483	69.0809	2.21494	1.03078	2.14879	0.0316508	0.0716785	FALSE	FALSE	FALSE	9.16	1.21	69.08	9.16	6.84	7.14	11.18	8.68	1.6	3.12	0.97	Respiratory, thoracic and mediastinal disorders	9.16 ( 1.21 - 69.08 )	9.16 ( 6.84 )	8.68 ( 1.6 )	3.12 ( 0.97 )
JOINT WARMTH	1	64677	208	9479775	0.704668	0.098791	5.02635	-0.350028	1.00241	-0.349187	0.726949	0.801721	FALSE	FALSE	FALSE	0.7	0.1	5.03	0.7	0.12	-1.26	2.67	0.71	0.14	-0.5	-2.55	Musculoskeletal and connective tissue disorders	0.7 ( 0.1 - 5.03 )	0.7 ( 0.12 )	0.71 ( 0.14 )	-0.5 ( -2.55 )
SOMATIC SYMPTOM DISORDER	1	64677	265	9479718	0.553095	0.0776196	3.9412	-0.592226	1.00189	-0.591107	0.554449	0.658264	FALSE	FALSE	FALSE	0.55	0.08	3.94	0.55	0.36	-1.41	2.52	0.55	0.11	-0.85	-2.9	Psychiatric disorders	0.55 ( 0.08 - 3.94 )	0.55 ( 0.36 )	0.55 ( 0.11 )	-0.85 ( -2.9 )
NEPHRITIC SYNDROME	1	64677	20	9479963	7.3287	0.983518	54.6099	1.9918	1.0247	1.94378	0.0519218	0.108139	FALSE	FALSE	FALSE	7.33	0.98	54.61	7.33	5.2	5.32	9.34	7.03	1.31	2.81	0.68	Renal and urinary disorders	7.33 ( 0.98 - 54.61 )	7.33 ( 5.2 )	7.03 ( 1.31 )	2.81 ( 0.68 )
AUTOINFLAMMATORY DISEASE	1	64677	50	9479933	2.93147	0.404941	21.2217	1.0755	1.00996	1.0649	0.286921	0.410803	FALSE	FALSE	FALSE	2.93	0.4	21.22	2.93	1.25	0.95	4.91	2.89	0.55	1.53	-0.55	Immune system disorders	2.93 ( 0.4 - 21.22 )	2.93 ( 1.25 )	2.89 ( 0.55 )	1.53 ( -0.55 )
SEROSITIS	1	64677	36	9479947	4.07149	0.558198	29.6974	1.40401	1.0138	1.3849	0.166084	0.272416	FALSE	FALSE	FALSE	4.07	0.56	29.7	4.07	2.25	2.08	6.06	3.99	0.76	2	-0.1	General disorders and administration site conditions	4.07 ( 0.56 - 29.7 )	4.07 ( 2.25 )	3.99 ( 0.76 )	2 ( -0.1 )
SARCOMA OF SKIN	1	64677	1	9479982	146.574	9.16748	2343.5	4.98753	1.41422	3.5267	0.000420767	0.00172783	TRUE	FALSE	FALSE	146.57	9.17	2343.5	146.57	72.29	143.8	149.34	73.79	7.26	6.21	3.57	Neoplasms benign, malignant and unspecified (incl cysts and polyps)	146.57 ( 9.17 - 2343.5 )	146.57 ( 72.29 )	73.79 ( 7.26 )	6.21 ( 3.57 )
GRANULOMATOUS LYMPHADENITIS	1	64677	13	9479970	11.2749	1.47488	86.1926	2.42258	1.03776	2.33444	0.0195726	0.0483609	TRUE	FALSE	FALSE	11.27	1.47	86.19	11.27	8.69	9.24	13.31	10.54	1.92	3.4	1.23	Blood and lymphatic system disorders	11.27 ( 1.47 - 86.19 )	11.27 ( 8.69 )	10.54 ( 1.92 )	3.4 ( 1.23 )
HYPERINSULINISM	1	64677	1	9479982	146.574	9.16748	2343.5	4.98753	1.41422	3.5267	0.000420767	0.00172783	TRUE	FALSE	FALSE	146.57	9.17	2343.5	146.57	72.29	143.8	149.34	73.79	7.26	6.21	3.57	Metabolism and nutrition disorders	146.57 ( 9.17 - 2343.5 )	146.57 ( 72.29 )	73.79 ( 7.26 )	6.21 ( 3.57 )
THROAT CLEARING	1	64677	570	9479413	0.257132	0.0361565	1.82863	-1.35816	1.00088	-1.35696	0.174793	0.282327	FALSE	FALSE	FALSE	0.26	0.04	1.83	0.26	2.14	-1.7	2.22	0.26	0.05	-1.95	-4	Respiratory, thoracic and mediastinal disorders	0.26 ( 0.04 - 1.83 )	0.26 ( 2.14 )	0.26 ( 0.05 )	-1.95 ( -4 )
CHOLECYSTITIS	1	64677	298	9479685	0.491844	0.0690521	3.50331	-0.709593	1.00168	-0.7084	0.478697	0.593653	FALSE	FALSE	FALSE	0.49	0.07	3.5	0.49	0.52	-1.47	2.46	0.49	0.1	-1.02	-3.07	Hepatobiliary disorders	0.49 ( 0.07 - 3.5 )	0.49 ( 0.52 )	0.49 ( 0.1 )	-1.02 ( -3.07 )
CHOLECYSTITIS CHRONIC	1	64677	14	9479969	10.4696	1.37667	79.6212	2.34847	1.03511	2.26882	0.023279	0.0559276	FALSE	FALSE	FALSE	10.47	1.38	79.62	10.47	7.99	8.44	12.5	9.84	1.8	3.3	1.13	Hepatobiliary disorders	10.47 ( 1.38 - 79.62 )	10.47 ( 7.99 )	9.84 ( 1.8 )	3.3 ( 1.13 )
LEFT VENTRICULAR HYPERTROPHY	1	64677	313	9479670	0.468273	0.0657531	3.33489	-0.758704	1.0016	-0.757489	0.448757	0.562403	FALSE	FALSE	FALSE	0.47	0.07	3.33	0.47	0.6	-1.49	2.43	0.47	0.09	-1.09	-3.14	Cardiac disorders	0.47 ( 0.07 - 3.33 )	0.47 ( 0.6 )	0.47 ( 0.09 )	-1.09 ( -3.14 )
RIGHT ATRIAL ENLARGEMENT	1	64677	52	9479931	2.81872	0.389657	20.3902	1.03628	1.00958	1.02645	0.304678	0.429916	FALSE	FALSE	FALSE	2.82	0.39	20.39	2.82	1.15	0.84	4.8	2.78	0.53	1.48	-0.6	Cardiac disorders	2.82 ( 0.39 - 20.39 )	2.82 ( 1.15 )	2.78 ( 0.53 )	1.48 ( -0.6 )
MOROSE	1	64677	16	9479967	9.16088	1.21483	69.0809	2.21494	1.03078	2.14879	0.0316508	0.0716785	FALSE	FALSE	FALSE	9.16	1.21	69.08	9.16	6.84	7.14	11.18	8.68	1.6	3.12	0.97	Psychiatric disorders	9.16 ( 1.21 - 69.08 )	9.16 ( 6.84 )	8.68 ( 1.6 )	3.12 ( 0.97 )
HAEMOTHORAX	1	64677	49	9479934	2.9913	0.413041	21.6633	1.09571	1.01016	1.08469	0.278061	0.401402	FALSE	FALSE	FALSE	2.99	0.41	21.66	2.99	1.3	1.01	4.97	2.95	0.56	1.56	-0.52	Respiratory, thoracic and mediastinal disorders	2.99 ( 0.41 - 21.66 )	2.99 ( 1.3 )	2.95 ( 0.56 )	1.56 ( -0.52 )
ATELECTASIS	1	64677	1214	9478769	0.120721	0.0169906	0.857744	-2.11427	1.00042	-2.11339	0.0345678	0.077677	FALSE	FALSE	FALSE	0.12	0.02	0.86	0.12	6.4	-1.84	2.08	0.12	0.02	-3.04	-5.08	Respiratory, thoracic and mediastinal disorders	0.12 ( 0.02 - 0.86 )	0.12 ( 6.4 )	0.12 ( 0.02 )	-3.04 ( -5.08 )
EXTRAVASATION	1	64677	23	9479960	6.37278	0.860592	47.1911	1.85204	1.02152	1.81303	0.0698276	0.137051	FALSE	FALSE	FALSE	6.37	0.86	47.19	6.37	4.34	4.37	8.37	6.15	1.15	2.62	0.5	General disorders and administration site conditions	6.37 ( 0.86 - 47.19 )	6.37 ( 4.34 )	6.15 ( 1.15 )	2.62 ( 0.5 )
HAEMOPERITONEUM	1	64677	43	9479940	3.40869	0.469378	24.7544	1.22633	1.01157	1.2123	0.225397	0.339299	FALSE	FALSE	FALSE	3.41	0.47	24.75	3.41	1.66	1.43	5.39	3.35	0.64	1.75	-0.34	Gastrointestinal disorders	3.41 ( 0.47 - 24.75 )	3.41 ( 1.66 )	3.35 ( 0.64 )	1.75 ( -0.34 )
PUNCTURE SITE PAIN	1	64677	64	9479919	2.29021	0.317707	16.5091	0.828642	1.00779	0.822237	0.410942	0.530317	FALSE	FALSE	FALSE	2.29	0.32	16.51	2.29	0.72	0.31	4.27	2.27	0.43	1.18	-0.89	General disorders and administration site conditions	2.29 ( 0.32 - 16.51 )	2.29 ( 0.72 )	2.27 ( 0.43 )	1.18 ( -0.89 )
LUNG ABSCESS	1	64677	39	9479944	3.7583	0.516326	27.3564	1.32397	1.01275	1.3073	0.19111	0.300143	FALSE	FALSE	FALSE	3.76	0.52	27.36	3.76	1.97	1.77	5.74	3.69	0.7	1.88	-0.21	Infections and infestations	3.76 ( 0.52 - 27.36 )	3.76 ( 1.97 )	3.69 ( 0.7 )	1.88 ( -0.21 )
CATAPLEXY	1	64677	146	9479837	1.00392	0.140464	7.17517	0.00391013	1.00343	0.00389678	0.996891	0.998342	FALSE	FALSE	FALSE	1	0.14	7.18	1	0	-0.96	2.97	1	0.19	0.01	-2.05	Nervous system disorders	1 ( 0.14 - 7.18 )	1 ( 0 )	1 ( 0.19 )	0.01 ( -2.05 )
LIMB DEFORMITY	1	64677	43	9479940	3.40869	0.469378	24.7544	1.22633	1.01157	1.2123	0.225397	0.339299	FALSE	FALSE	FALSE	3.41	0.47	24.75	3.41	1.66	1.43	5.39	3.35	0.64	1.75	-0.34	Musculoskeletal and connective tissue disorders	3.41 ( 0.47 - 24.75 )	3.41 ( 1.66 )	3.35 ( 0.64 )	1.75 ( -0.34 )
BUNDLE BRANCH BLOCK	1	64677	68	9479915	2.15549	0.299286	15.5241	0.768017	1.00733	0.762426	0.445806	0.559512	FALSE	FALSE	FALSE	2.16	0.3	15.52	2.16	0.61	0.18	4.13	2.14	0.41	1.1	-0.97	Cardiac disorders	2.16 ( 0.3 - 15.52 )	2.16 ( 0.61 )	2.14 ( 0.41 )	1.1 ( -0.97 )
THERAPY NON-RESPONDER	1	64677	845	9479138	0.173445	0.0244025	1.23279	-1.75189	1.0006	-1.75084	0.0799727	0.154176	FALSE	FALSE	FALSE	0.17	0.02	1.23	0.17	3.93	-1.79	2.13	0.17	0.03	-2.52	-4.56	General disorders and administration site conditions	0.17 ( 0.02 - 1.23 )	0.17 ( 3.93 )	0.17 ( 0.03 )	-2.52 ( -4.56 )
ENTEROCOCCAL INFECTION	1	64677	72	9479911	2.03574	0.282883	14.65	0.710858	1.00693	0.705967	0.480208	0.593653	FALSE	FALSE	FALSE	2.04	0.28	14.65	2.04	0.52	0.06	4.01	2.02	0.39	1.02	-1.05	Infections and infestations	2.04 ( 0.28 - 14.65 )	2.04 ( 0.52 )	2.02 ( 0.39 )	1.02 ( -1.05 )
HYDRONEPHROSIS	1	64677	178	9479805	0.823435	0.11535	5.87816	-0.19427	1.00281	-0.193725	0.846391	0.8921	FALSE	FALSE	FALSE	0.82	0.12	5.88	0.82	0.04	-1.14	2.79	0.82	0.16	-0.28	-2.33	Renal and urinary disorders	0.82 ( 0.12 - 5.88 )	0.82 ( 0.04 )	0.82 ( 0.16 )	-0.28 ( -2.33 )
PYELONEPHRITIS ACUTE	1	64677	83	9479900	1.76594	0.245833	12.6856	0.568683	1.00601	0.565283	0.571881	0.672551	FALSE	FALSE	FALSE	1.77	0.25	12.69	1.77	0.33	-0.21	3.74	1.76	0.34	0.81	-1.25	Infections and infestations	1.77 ( 0.25 - 12.69 )	1.77 ( 0.33 )	1.76 ( 0.34 )	0.81 ( -1.25 )
INJECTION SITE PLAQUE	1	64677	56	9479927	2.61738	0.362307	18.9085	0.962175	1.0089	0.95369	0.340241	0.46244	FALSE	FALSE	FALSE	2.62	0.36	18.91	2.62	0.98	0.64	4.59	2.59	0.49	1.37	-0.7	General disorders and administration site conditions	2.62 ( 0.36 - 18.91 )	2.62 ( 0.98 )	2.59 ( 0.49 )	1.37 ( -0.7 )
SHOCK SYMPTOM	1	64677	102	9479881	1.43699	0.200478	10.3	0.362549	1.0049	0.360782	0.718263	0.79517	FALSE	FALSE	FALSE	1.44	0.2	10.3	1.44	0.13	-0.53	3.41	1.43	0.28	0.52	-1.54	Vascular disorders	1.44 ( 0.2 - 10.3 )	1.44 ( 0.13 )	1.43 ( 0.28 )	0.52 ( -1.54 )
PANCREATIC NEUROENDOCRINE TUMOUR	1	64677	1	9479982	146.574	9.16748	2343.5	4.98753	1.41422	3.5267	0.000420767	0.00172783	TRUE	FALSE	FALSE	146.57	9.17	2343.5	146.57	72.29	143.8	149.34	73.79	7.26	6.21	3.57	Neoplasms benign, malignant and unspecified (incl cysts and polyps)	146.57 ( 9.17 - 2343.5 )	146.57 ( 72.29 )	73.79 ( 7.26 )	6.21 ( 3.57 )
MASTITIS	1	64677	528	9479455	0.277587	0.0390274	1.97437	-1.28162	1.00095	-1.2804	0.200405	0.312201	FALSE	FALSE	FALSE	0.28	0.04	1.97	0.28	1.88	-1.68	2.24	0.28	0.05	-1.84	-3.89	Infections and infestations	0.28 ( 0.04 - 1.97 )	0.28 ( 1.88 )	0.28 ( 0.05 )	-1.84 ( -3.89 )
ORTHOPNOEA	1	64677	362	9479621	0.404886	0.0568766	2.88225	-0.90415	1.00139	-0.902897	0.366581	0.489056	FALSE	FALSE	FALSE	0.4	0.06	2.88	0.4	0.87	-1.56	2.37	0.41	0.08	-1.3	-3.34	Respiratory, thoracic and mediastinal disorders	0.4 ( 0.06 - 2.88 )	0.4 ( 0.87 )	0.41 ( 0.08 )	-1.3 ( -3.34 )
HAEMORRHOIDS	1	64677	407	9479576	0.360118	0.0506029	2.56279	-1.02132	1.00124	-1.02006	0.307698	0.433825	FALSE	FALSE	FALSE	0.36	0.05	2.56	0.36	1.13	-1.6	2.32	0.36	0.07	-1.47	-3.51	Gastrointestinal disorders	0.36 ( 0.05 - 2.56 )	0.36 ( 1.13 )	0.36 ( 0.07 )	-1.47 ( -3.51 )
ORAL MUCOSAL ERUPTION	1	64677	380	9479603	0.385706	0.0541893	2.74536	-0.952679	1.00132	-0.951421	0.341391	0.46364	FALSE	FALSE	FALSE	0.39	0.05	2.75	0.39	0.98	-1.58	2.35	0.39	0.07	-1.37	-3.41	Gastrointestinal disorders	0.39 ( 0.05 - 2.75 )	0.39 ( 0.98 )	0.39 ( 0.07 )	-1.37 ( -3.41 )
CEREBRAL CYST	1	64677	24	9479959	6.10725	0.826169	45.1463	1.80948	1.02063	1.7729	0.0762447	0.14814	FALSE	FALSE	FALSE	6.11	0.83	45.15	6.11	4.1	4.11	8.11	5.9	1.11	2.56	0.44	Nervous system disorders	6.11 ( 0.83 - 45.15 )	6.11 ( 4.1 )	5.9 ( 1.11 )	2.56 ( 0.44 )
STUPOR	1	64677	133	9479850	1.10205	0.154093	7.88166	0.097169	1.00376	0.096805	0.922881	0.943523	FALSE	FALSE	FALSE	1.1	0.15	7.88	1.1	0.01	-0.87	3.07	1.1	0.21	0.14	-1.92	Nervous system disorders	1.1 ( 0.15 - 7.88 )	1.1 ( 0.01 )	1.1 ( 0.21 )	0.14 ( -1.92 )
TRIGEMINAL NEURALGIA	1	64677	1049	9478934	0.139712	0.019661	0.992804	-1.96817	1.00048	-1.96722	0.049158	0.103626	FALSE	FALSE	FALSE	0.14	0.02	0.99	0.14	5.29	-1.82	2.1	0.14	0.03	-2.83	-4.87	Nervous system disorders	0.14 ( 0.02 - 0.99 )	0.14 ( 5.29 )	0.14 ( 0.03 )	-2.83 ( -4.87 )
ADMINISTRATION SITE JOINT EFFUSION	1	64677	0	9479983	439.719	17.9118	10794.7	6.08614	1.633	3.72697	0.000193794	0.000847911	TRUE	FALSE	FALSE					146.57			147.57	0	7.21	4.32	General disorders and administration site conditions	Inf ( NaN - Inf )	Inf ( 146.57 )	147.57 ( 0 )	7.21 ( 4.32 )
OEDEMA GENITAL	1	64677	25	9479958	5.86295	0.794393	43.2711	1.76865	1.01981	1.73429	0.0828658	0.158348	FALSE	FALSE	FALSE	5.86	0.79	43.27	5.86	3.88	3.86	7.86	5.68	1.07	2.5	0.39	Reproductive system and breast disorders	5.86 ( 0.79 - 43.27 )	5.86 ( 3.88 )	5.68 ( 1.07 )	2.5 ( 0.39 )
STREPTOCOCCAL SEPSIS	1	64677	33	9479950	4.44163	0.60746	32.4763	1.49102	1.01505	1.46892	0.141855	0.240626	FALSE	FALSE	FALSE	4.44	0.61	32.48	4.44	2.59	2.45	6.43	4.34	0.82	2.12	0.02	Infections and infestations	4.44 ( 0.61 - 32.48 )	4.44 ( 2.59 )	4.34 ( 0.82 )	2.12 ( 0.02 )
SEPTIC ARTHRITIS NEISSERIAL	1	64677	0	9479983	439.719	17.9118	10794.7	6.08614	1.633	3.72697	0.000193794	0.000847911	TRUE	FALSE	FALSE					146.57			147.57	0	7.21	4.32	Infections and infestations	Inf ( NaN - Inf )	Inf ( 146.57 )	147.57 ( 0 )	7.21 ( 4.32 )
OBSESSIVE-COMPULSIVE SYMPTOM	1	64677	14	9479969	10.4696	1.37667	79.6212	2.34847	1.03511	2.26882	0.023279	0.0559276	FALSE	FALSE	FALSE	10.47	1.38	79.62	10.47	7.99	8.44	12.5	9.84	1.8	3.3	1.13	Psychiatric disorders	10.47 ( 1.38 - 79.62 )	10.47 ( 7.99 )	9.84 ( 1.8 )	3.3 ( 1.13 )
GASTROINTESTINAL INFLAMMATION	1	64677	346	9479637	0.42361	0.0594994	3.01591	-0.858943	1.00145	-0.857698	0.391059	0.516555	FALSE	FALSE	FALSE	0.42	0.06	3.02	0.42	0.78	-1.54	2.39	0.43	0.08	-1.23	-3.28	Gastrointestinal disorders	0.42 ( 0.06 - 3.02 )	0.42 ( 0.78 )	0.43 ( 0.08 )	-1.23 ( -3.28 )
TRICUSPID VALVE INCOMPETENCE	1	64677	493	9479490	0.297295	0.0417928	2.11483	-1.21303	1.00102	-1.21179	0.225592	0.339299	FALSE	FALSE	FALSE	0.3	0.04	2.11	0.3	1.66	-1.66	2.26	0.3	0.06	-1.74	-3.79	Cardiac disorders	0.3 ( 0.04 - 2.11 )	0.3 ( 1.66 )	0.3 ( 0.06 )	-1.74 ( -3.79 )
MITRAL VALVE INCOMPETENCE	1	64677	775	9479208	0.189113	0.026604	1.34429	-1.66541	1.00065	-1.66433	0.0960472	0.178451	FALSE	FALSE	FALSE	0.19	0.03	1.34	0.19	3.47	-1.77	2.15	0.19	0.04	-2.39	-4.44	Cardiac disorders	0.19 ( 0.03 - 1.34 )	0.19 ( 3.47 )	0.19 ( 0.04 )	-2.39 ( -4.44 )
PHARYNGEAL LESION	1	64677	8	9479975	18.3218	2.29144	146.496	2.90809	1.06067	2.74175	0.0061112	0.0179614	TRUE	FALSE	FALSE	18.32	2.29	146.5	18.32	14.56	16.24	20.4	16.4	2.88	4.04	1.8	Respiratory, thoracic and mediastinal disorders	18.32 ( 2.29 - 146.5 )	18.32 ( 14.56 )	16.4 ( 2.88 )	4.04 ( 1.8 )
SUPERINFECTION BACTERIAL	1	64677	77	9479906	1.90355	0.264746	13.6866	0.643719	1.00648	0.639574	0.52245	0.629331	FALSE	FALSE	FALSE	1.9	0.26	13.69	1.9	0.42	-0.07	3.88	1.89	0.36	0.92	-1.15	Infections and infestations	1.9 ( 0.26 - 13.69 )	1.9 ( 0.42 )	1.89 ( 0.36 )	0.92 ( -1.15 )
ORAL MUCOSAL DISCOLOURATION	1	64677	26	9479957	5.63746	0.76497	41.5453	1.72943	1.01906	1.69709	0.0896794	0.168586	FALSE	FALSE	FALSE	5.64	0.76	41.55	5.64	3.67	3.64	7.63	5.47	1.03	2.45	0.34	Gastrointestinal disorders	5.64 ( 0.76 - 41.55 )	5.64 ( 3.67 )	5.47 ( 1.03 )	2.45 ( 0.34 )
PERIPHERAL ISCHAEMIA	1	64677	278	9479705	0.52723	0.0740026	3.75624	-0.640118	1.0018	-0.638965	0.522846	0.629371	FALSE	FALSE	FALSE	0.53	0.07	3.76	0.53	0.42	-1.44	2.49	0.53	0.1	-0.92	-2.97	Vascular disorders	0.53 ( 0.07 - 3.76 )	0.53 ( 0.42 )	0.53 ( 0.1 )	-0.92 ( -2.97 )
INJECTION SITE NERVE DAMAGE	1	64677	81	9479902	1.80954	0.25183	13.0026	0.593074	1.00616	0.589443	0.555564	0.658264	FALSE	FALSE	FALSE	1.81	0.25	13	1.81	0.36	-0.16	3.78	1.8	0.35	0.85	-1.22	General disorders and administration site conditions	1.81 ( 0.25 - 13 )	1.81 ( 0.36 )	1.8 ( 0.35 )	0.85 ( -1.22 )
ADMINISTRATION SITE MOVEMENT IMPAIRMENT	1	64677	15	9479968	9.7716	1.2907	73.9785	2.27948	1.0328	2.20708	0.0273084	0.0636707	FALSE	FALSE	FALSE	9.77	1.29	73.98	9.77	7.38	7.75	11.8	9.22	1.7	3.21	1.05	General disorders and administration site conditions	9.77 ( 1.29 - 73.98 )	9.77 ( 7.38 )	9.22 ( 1.7 )	3.21 ( 1.05 )
CARDIAC DYSFUNCTION	1	64677	267	9479716	0.548952	0.0770403	3.91156	-0.599745	1.00188	-0.59862	0.549426	0.653771	FALSE	FALSE	FALSE	0.55	0.08	3.91	0.55	0.37	-1.41	2.51	0.55	0.11	-0.86	-2.91	Cardiac disorders	0.55 ( 0.08 - 3.91 )	0.55 ( 0.37 )	0.55 ( 0.11 )	-0.86 ( -2.91 )
APPLICATION SITE WARMTH	1	64677	25	9479958	5.86295	0.794393	43.2711	1.76865	1.01981	1.73429	0.0828658	0.158348	FALSE	FALSE	FALSE	5.86	0.79	43.27	5.86	3.88	3.86	7.86	5.68	1.07	2.5	0.39	General disorders and administration site conditions	5.86 ( 0.79 - 43.27 )	5.86 ( 3.88 )	5.68 ( 1.07 )	2.5 ( 0.39 )
TEMPERATURE REGULATION DISORDER	1	64677	410	9479573	0.357483	0.0502335	2.544	-1.02867	1.00123	-1.02741	0.304228	0.429916	FALSE	FALSE	FALSE	0.36	0.05	2.54	0.36	1.15	-1.6	2.32	0.36	0.07	-1.48	-3.52	General disorders and administration site conditions	0.36 ( 0.05 - 2.54 )	0.36 ( 1.15 )	0.36 ( 0.07 )	-1.48 ( -3.52 )
ABSCESS BACTERIAL	1	64677	7	9479976	20.9392	2.57611	170.198	3.04162	1.06905	2.84516	0.00443896	0.0136227	TRUE	FALSE	FALSE	20.94	2.58	170.2	20.94	16.61	18.84	23.03	18.45	3.2	4.21	1.95	Infections and infestations	20.94 ( 2.58 - 170.2 )	20.94 ( 16.61 )	18.45 ( 3.2 )	4.21 ( 1.95 )
PROCEDURAL FAILURE	1	64677	54	9479929	2.71432	0.375485	19.6214	0.998542	1.00922	0.989416	0.32246	0.447017	FALSE	FALSE	FALSE	2.71	0.38	19.62	2.71	1.06	0.74	4.69	2.68	0.51	1.42	-0.65	General disorders and administration site conditions	2.71 ( 0.38 - 19.62 )	2.71 ( 1.06 )	2.68 ( 0.51 )	1.42 ( -0.65 )
LIGAMENT DISORDER	1	64677	41	9479942	3.57497	0.491734	25.9905	1.27396	1.01213	1.25869	0.208143	0.321658	FALSE	FALSE	FALSE	3.57	0.49	25.99	3.57	1.81	1.59	5.56	3.51	0.67	1.81	-0.27	Musculoskeletal and connective tissue disorders	3.57 ( 0.49 - 25.99 )	3.57 ( 1.81 )	3.51 ( 0.67 )	1.81 ( -0.27 )
TENDON DISORDER	1	64677	449	9479534	0.326431	0.0458796	2.32253	-1.11954	1.00112	-1.11828	0.263445	0.383253	FALSE	FALSE	FALSE	0.33	0.05	2.32	0.33	1.39	-1.64	2.29	0.33	0.06	-1.61	-3.65	Musculoskeletal and connective tissue disorders	0.33 ( 0.05 - 2.32 )	0.33 ( 1.39 )	0.33 ( 0.06 )	-1.61 ( -3.65 )
IDIOPATHIC PARTIAL EPILEPSY	1	64677	8	9479975	18.3218	2.29144	146.496	2.90809	1.06067	2.74175	0.0061112	0.0179614	TRUE	FALSE	FALSE	18.32	2.29	146.5	18.32	14.56	16.24	20.4	16.4	2.88	4.04	1.8	Nervous system disorders	18.32 ( 2.29 - 146.5 )	18.32 ( 14.56 )	16.4 ( 2.88 )	4.04 ( 1.8 )
ASCITES	1	64677	475	9479508	0.308562	0.0433734	2.19514	-1.17583	1.00106	-1.17459	0.24016	0.357461	FALSE	FALSE	FALSE	0.31	0.04	2.2	0.31	1.55	-1.65	2.27	0.31	0.06	-1.69	-3.73	Gastrointestinal disorders	0.31 ( 0.04 - 2.2 )	0.31 ( 1.55 )	0.31 ( 0.06 )	-1.69 ( -3.73 )
JOINT LOCK	1	64677	310	9479673	0.472805	0.0663875	3.36727	-0.749073	1.00162	-0.747862	0.454544	0.568834	FALSE	FALSE	FALSE	0.47	0.07	3.37	0.47	0.59	-1.49	2.44	0.47	0.09	-1.08	-3.12	Musculoskeletal and connective tissue disorders	0.47 ( 0.07 - 3.37 )	0.47 ( 0.59 )	0.47 ( 0.09 )	-1.08 ( -3.12 )
FEELING DRUNK	1	64677	762	9479221	0.192339	0.0270574	1.36726	-1.64849	1.00066	-1.6474	0.0994756	0.182652	FALSE	FALSE	FALSE	0.19	0.03	1.37	0.19	3.39	-1.77	2.15	0.19	0.04	-2.37	-4.41	General disorders and administration site conditions	0.19 ( 0.03 - 1.37 )	0.19 ( 3.39 )	0.19 ( 0.04 )	-2.37 ( -4.41 )
ATYPICAL PNEUMONIA	1	64677	329	9479654	0.445499	0.0625648	3.17222	-0.80856	1.00153	-0.807328	0.419478	0.536433	FALSE	FALSE	FALSE	0.45	0.06	3.17	0.45	0.69	-1.52	2.41	0.45	0.09	-1.16	-3.21	Infections and infestations	0.45 ( 0.06 - 3.17 )	0.45 ( 0.69 )	0.45 ( 0.09 )	-1.16 ( -3.21 )
THROMBOSIS	1	64677	11636	9468347	0.0125812	0.00177199	0.0893266	-4.37556	1.00005	-4.37533	1.21247e-05	6.56988e-05	TRUE	FALSE	FALSE	0.01	0	0.09	0.01	77.49	-1.95	1.97	0.01	0	-6.3	-8.34	Vascular disorders	0.01 ( 0 - 0.09 )	0.01 ( 77.49 )	0.01 ( 0 )	-6.3 ( -8.34 )
ECZEMA ASTEATOTIC	1	64677	16	9479967	9.16088	1.21483	69.0809	2.21494	1.03078	2.14879	0.0316508	0.0716785	FALSE	FALSE	FALSE	9.16	1.21	69.08	9.16	6.84	7.14	11.18	8.68	1.6	3.12	0.97	Skin and subcutaneous tissue disorders	9.16 ( 1.21 - 69.08 )	9.16 ( 6.84 )	8.68 ( 1.6 )	3.12 ( 0.97 )
TOOTH LOSS	1	64677	134	9479849	1.09382	0.152951	7.82241	0.0896782	1.00373	0.0893448	0.928808	0.948465	FALSE	FALSE	FALSE	1.09	0.15	7.82	1.09	0.01	-0.87	3.06	1.09	0.21	0.13	-1.93	Gastrointestinal disorders	1.09 ( 0.15 - 7.82 )	1.09 ( 0.01 )	1.09 ( 0.21 )	0.13 ( -1.93 )
NEW DAILY PERSISTENT HEADACHE	1	64677	180	9479803	0.814286	0.114075	5.81249	-0.205444	1.00278	-0.204874	0.837671	0.886675	FALSE	FALSE	FALSE	0.81	0.11	5.81	0.81	0.04	-1.15	2.78	0.82	0.16	-0.29	-2.35	Nervous system disorders	0.81 ( 0.11 - 5.81 )	0.81 ( 0.04 )	0.82 ( 0.16 )	-0.29 ( -2.35 )
BACILLE CALMETTE-GUERIN SCAR REACTIVATION	1	64677	57	9479926	2.57146	0.356059	18.5711	0.944475	1.00874	0.93629	0.349124	0.471195	FALSE	FALSE	FALSE	2.57	0.36	18.57	2.57	0.94	0.59	4.55	2.54	0.49	1.35	-0.73	Immune system disorders	2.57 ( 0.36 - 18.57 )	2.57 ( 0.94 )	2.54 ( 0.49 )	1.35 ( -0.73 )
SUPERFICIAL VEIN THROMBOSIS	1	64677	638	9479345	0.229725	0.0323085	1.63342	-1.47087	1.00079	-1.46971	0.14164	0.240626	FALSE	FALSE	FALSE	0.23	0.03	1.63	0.23	2.58	-1.73	2.19	0.23	0.04	-2.11	-4.16	Vascular disorders	0.23 ( 0.03 - 1.63 )	0.23 ( 2.58 )	0.23 ( 0.04 )	-2.11 ( -4.16 )
TONSILLAR DISORDER	1	64677	75	9479908	1.95431	0.271715	14.0564	0.670036	1.00665	0.665608	0.505662	0.61422	FALSE	FALSE	FALSE	1.95	0.27	14.06	1.95	0.46	-0.02	3.93	1.94	0.37	0.96	-1.11	Respiratory, thoracic and mediastinal disorders	1.95 ( 0.27 - 14.06 )	1.95 ( 0.46 )	1.94 ( 0.37 )	0.96 ( -1.11 )
EUPHORIC MOOD	1	64677	432	9479551	0.339277	0.047681	2.41414	-1.08094	1.00116	-1.07968	0.280284	0.403358	FALSE	FALSE	FALSE	0.34	0.05	2.41	0.34	1.28	-1.62	2.3	0.34	0.07	-1.55	-3.6	Psychiatric disorders	0.34 ( 0.05 - 2.41 )	0.34 ( 1.28 )	0.34 ( 0.07 )	-1.55 ( -3.6 )
DEVELOPMENTAL COORDINATION DISORDER	1	64677	8	9479975	18.3218	2.29144	146.496	2.90809	1.06067	2.74175	0.0061112	0.0179614	TRUE	FALSE	FALSE	18.32	2.29	146.5	18.32	14.56	16.24	20.4	16.4	2.88	4.04	1.8	Nervous system disorders	18.32 ( 2.29 - 146.5 )	18.32 ( 14.56 )	16.4 ( 2.88 )	4.04 ( 1.8 )
SENSORY PROCESSING DISORDER	1	64677	81	9479902	1.80954	0.25183	13.0026	0.593074	1.00616	0.589443	0.555564	0.658264	FALSE	FALSE	FALSE	1.81	0.25	13	1.81	0.36	-0.16	3.78	1.8	0.35	0.85	-1.22	Nervous system disorders	1.81 ( 0.25 - 13 )	1.81 ( 0.36 )	1.8 ( 0.35 )	0.85 ( -1.22 )
ECZEMA WEEPING	1	64677	22	9479961	6.66245	0.898006	49.4298	1.89649	1.02248	1.85479	0.0636266	0.12731	FALSE	FALSE	FALSE	6.66	0.9	49.43	6.66	4.6	4.66	8.67	6.42	1.2	2.68	0.56	Skin and subcutaneous tissue disorders	6.66 ( 0.9 - 49.43 )	6.66 ( 4.6 )	6.42 ( 1.2 )	2.68 ( 0.56 )
ABNORMAL SENSATION IN EYE	1	64677	322	9479661	0.455184	0.0639208	3.24139	-0.787053	1.00156	-0.785828	0.431968	0.549289	FALSE	FALSE	FALSE	0.46	0.06	3.24	0.46	0.65	-1.51	2.42	0.46	0.09	-1.13	-3.18	Eye disorders	0.46 ( 0.06 - 3.24 )	0.46 ( 0.65 )	0.46 ( 0.09 )	-1.13 ( -3.18 )
SCIATICA	1	64677	1297	9478686	0.112995	0.015904	0.802805	-2.18041	1.00039	-2.17956	0.0292903	0.0673872	FALSE	FALSE	FALSE	0.11	0.02	0.8	0.11	6.96	-1.85	2.07	0.11	0.02	-3.14	-5.18	Nervous system disorders	0.11 ( 0.02 - 0.8 )	0.11 ( 6.96 )	0.11 ( 0.02 )	-3.14 ( -5.18 )
TOXIC SKIN ERUPTION	1	64677	213	9479770	0.688127	0.0964825	4.90781	-0.373782	1.00235	-0.372905	0.709219	0.789688	FALSE	FALSE	FALSE	0.69	0.1	4.91	0.69	0.14	-1.28	2.65	0.69	0.13	-0.54	-2.59	Skin and subcutaneous tissue disorders	0.69 ( 0.1 - 4.91 )	0.69 ( 0.14 )	0.69 ( 0.13 )	-0.54 ( -2.59 )
ANKYLOSING SPONDYLITIS	1	64677	492	9479491	0.2979	0.0418776	2.11913	-1.211	1.00102	-1.20976	0.226371	0.34009	FALSE	FALSE	FALSE	0.3	0.04	2.12	0.3	1.65	-1.66	2.26	0.3	0.06	-1.74	-3.78	Musculoskeletal and connective tissue disorders	0.3 ( 0.04 - 2.12 )	0.3 ( 1.65 )	0.3 ( 0.06 )	-1.74 ( -3.78 )
CARDIO-RESPIRATORY DISTRESS	1	64677	26	9479957	5.63746	0.76497	41.5453	1.72943	1.01906	1.69709	0.0896794	0.168586	FALSE	FALSE	FALSE	5.64	0.76	41.55	5.64	3.67	3.64	7.63	5.47	1.03	2.45	0.34	Cardiac disorders	5.64 ( 0.76 - 41.55 )	5.64 ( 3.67 )	5.47 ( 1.03 )	2.45 ( 0.34 )
SEPTIC COAGULOPATHY	1	64677	2	9479981	73.2871	6.64505	808.271	4.29438	1.22475	3.50633	0.000454328	0.00181418	TRUE	FALSE	FALSE	73.29	6.65	808.27	73.29	47.53	70.89	75.69	49.19	6.6	5.62	3.12	Infections and infestations	73.29 ( 6.65 - 808.27 )	73.29 ( 47.53 )	49.19 ( 6.6 )	5.62 ( 3.12 )
DEJA VU	1	64677	19	9479964	7.71442	1.03268	57.6289	2.04309	1.02599	1.99134	0.0464431	0.0985001	FALSE	FALSE	FALSE	7.71	1.03	57.63	7.71	5.55	5.7	9.73	7.38	1.37	2.88	0.75	Psychiatric disorders	7.71 ( 1.03 - 57.63 )	7.71 ( 5.55 )	7.38 ( 1.37 )	2.88 ( 0.75 )
VASOSPASM	1	64677	72	9479911	2.03574	0.282883	14.65	0.710858	1.00693	0.705967	0.480208	0.593653	FALSE	FALSE	FALSE	2.04	0.28	14.65	2.04	0.52	0.06	4.01	2.02	0.39	1.02	-1.05	Vascular disorders	2.04 ( 0.28 - 14.65 )	2.04 ( 0.52 )	2.02 ( 0.39 )	1.02 ( -1.05 )
PUSTULE	1	64677	607	9479376	0.241458	0.033956	1.71698	-1.42106	1.00083	-1.41988	0.155642	0.258957	FALSE	FALSE	FALSE	0.24	0.03	1.72	0.24	2.38	-1.72	2.2	0.24	0.05	-2.04	-4.09	Infections and infestations	0.24 ( 0.03 - 1.72 )	0.24 ( 2.38 )	0.24 ( 0.05 )	-2.04 ( -4.09 )
INJECTION SITE EROSION	1	64677	31	9479952	4.72819	0.645432	34.6369	1.55354	1.01601	1.52906	0.126249	0.219724	FALSE	FALSE	FALSE	4.73	0.65	34.64	4.73	2.85	2.74	6.72	4.61	0.87	2.21	0.1	General disorders and administration site conditions	4.73 ( 0.65 - 34.64 )	4.73 ( 2.85 )	4.61 ( 0.87 )	2.21 ( 0.1 )
GENERAL SYMPTOM	1	64677	323	9479660	0.453775	0.0637235	3.23133	-0.790154	1.00155	-0.788928	0.430154	0.547383	FALSE	FALSE	FALSE	0.45	0.06	3.23	0.45	0.66	-1.51	2.42	0.46	0.09	-1.13	-3.18	General disorders and administration site conditions	0.45 ( 0.06 - 3.23 )	0.45 ( 0.66 )	0.46 ( 0.09 )	-1.13 ( -3.18 )
MULTISYSTEM INFLAMMATORY SYNDROME	1	64677	167	9479816	0.877675	0.122904	6.26761	-0.130479	1.003	-0.130089	0.896496	0.930235	FALSE	FALSE	FALSE	0.88	0.12	6.27	0.88	0.02	-1.09	2.84	0.88	0.17	-0.19	-2.24	Immune system disorders	0.88 ( 0.12 - 6.27 )	0.88 ( 0.02 )	0.88 ( 0.17 )	-0.19 ( -2.24 )
ORAL MUCOSAL ERYTHEMA	1	64677	209	9479774	0.701297	0.0983205	5.00218	-0.354824	1.0024	-0.353976	0.723357	0.799791	FALSE	FALSE	FALSE	0.7	0.1	5	0.7	0.13	-1.26	2.67	0.7	0.14	-0.51	-2.56	Gastrointestinal disorders	0.7 ( 0.1 - 5 )	0.7 ( 0.13 )	0.7 ( 0.14 )	-0.51 ( -2.56 )
STAPHYLOCOCCAL SEPSIS	1	64677	59	9479924	2.48429	0.344188	17.9312	0.909988	1.00845	0.902366	0.366862	0.489056	FALSE	FALSE	FALSE	2.48	0.34	17.93	2.48	0.87	0.51	4.46	2.46	0.47	1.3	-0.78	Infections and infestations	2.48 ( 0.34 - 17.93 )	2.48 ( 0.87 )	2.46 ( 0.47 )	1.3 ( -0.78 )
NEONATAL DISORDER	1	64677	57	9479926	2.57146	0.356059	18.5711	0.944475	1.00874	0.93629	0.349124	0.471195	FALSE	FALSE	FALSE	2.57	0.36	18.57	2.57	0.94	0.59	4.55	2.54	0.49	1.35	-0.73	Pregnancy, puerperium and perinatal conditions	2.57 ( 0.36 - 18.57 )	2.57 ( 0.94 )	2.54 ( 0.49 )	1.35 ( -0.73 )
BENIGN ENLARGEMENT OF THE SUBARACHNOID SPACES	1	64677	6	9479977	24.429	2.9409	202.923	3.19577	1.08013	2.95869	0.00308949	0.00995631	TRUE	FALSE	FALSE	24.43	2.94	202.92	24.43	19.26	22.31	26.55	21.08	3.59	4.4	2.12	Nervous system disorders	24.43 ( 2.94 - 202.92 )	24.43 ( 19.26 )	21.08 ( 3.59 )	4.4 ( 2.12 )
NEOPLASM MALIGNANT	1	64677	980	9479003	0.14955	0.021044	1.06278	-1.90012	1.00052	-1.89914	0.057546	0.117679	FALSE	FALSE	FALSE	0.15	0.02	1.06	0.15	4.83	-1.81	2.11	0.15	0.03	-2.73	-4.78	Neoplasms benign, malignant and unspecified (incl cysts and polyps)	0.15 ( 0.02 - 1.06 )	0.15 ( 4.83 )	0.15 ( 0.03 )	-2.73 ( -4.78 )
OTITIS MEDIA CHRONIC	1	64677	31	9479952	4.72819	0.645432	34.6369	1.55354	1.01601	1.52906	0.126249	0.219724	FALSE	FALSE	FALSE	4.73	0.65	34.64	4.73	2.85	2.74	6.72	4.61	0.87	2.21	0.1	Infections and infestations	4.73 ( 0.65 - 34.64 )	4.73 ( 2.85 )	4.61 ( 0.87 )	2.21 ( 0.1 )
CIRCUMORAL SWELLING	1	64677	94	9479889	1.55929	0.217363	11.1857	0.444227	1.00531	0.44188	0.658576	0.747678	FALSE	FALSE	FALSE	1.56	0.22	11.19	1.56	0.2	-0.41	3.53	1.55	0.3	0.64	-1.43	Skin and subcutaneous tissue disorders	1.56 ( 0.22 - 11.19 )	1.56 ( 0.2 )	1.55 ( 0.3 )	0.64 ( -1.43 )
OBSTRUCTIVE SLEEP APNOEA SYNDROME	1	64677	735	9479248	0.199405	0.0280501	1.41755	-1.61242	1.00069	-1.61131	0.107113	0.193558	FALSE	FALSE	FALSE	0.2	0.03	1.42	0.2	3.21	-1.76	2.16	0.2	0.04	-2.32	-4.36	Respiratory, thoracic and mediastinal disorders	0.2 ( 0.03 - 1.42 )	0.2 ( 3.21 )	0.2 ( 0.04 )	-2.32 ( -4.36 )
NODULAR RASH	1	64677	18	9479965	8.143	1.08701	61.0005	2.09716	1.02741	2.04121	0.04123	0.0897451	FALSE	FALSE	FALSE	8.14	1.09	61	8.14	5.94	6.13	10.16	7.77	1.44	2.96	0.82	Skin and subcutaneous tissue disorders	8.14 ( 1.09 - 61 )	8.14 ( 5.94 )	7.77 ( 1.44 )	2.96 ( 0.82 )
KLEBSIELLA URINARY TRACT INFECTION	1	64677	4	9479979	36.6435	4.09545	327.864	3.60124	1.11804	3.22102	0.00127733	0.00456528	TRUE	FALSE	FALSE	36.64	4.1	327.86	36.64	27.74	34.45	38.83	29.51	4.72	4.88	2.53	Infections and infestations	36.64 ( 4.1 - 327.86 )	36.64 ( 27.74 )	29.51 ( 4.72 )	4.88 ( 2.53 )
DYSAESTHESIA	1	64677	1007	9478976	0.14554	0.0204803	1.03426	-1.9273	1.0005	-1.92633	0.0540627	0.112061	FALSE	FALSE	FALSE	0.15	0.02	1.03	0.15	5.01	-1.82	2.11	0.15	0.03	-2.77	-4.81	Nervous system disorders	0.15 ( 0.02 - 1.03 )	0.15 ( 5.01 )	0.15 ( 0.03 )	-2.77 ( -4.81 )
NUCLEATED RED CELLS	1	64677	222	9479761	0.660229	0.0925882	4.70797	-0.415169	1.00226	-0.414234	0.678703	0.763047	FALSE	FALSE	FALSE	0.66	0.09	4.71	0.66	0.17	-1.3	2.62	0.66	0.13	-0.6	-2.65	Blood and lymphatic system disorders	0.66 ( 0.09 - 4.71 )	0.66 ( 0.17 )	0.66 ( 0.13 )	-0.6 ( -2.65 )
IRON DEFICIENCY	1	64677	347	9479636	0.422389	0.0593284	3.0072	-0.861829	1.00145	-0.860583	0.389468	0.514844	FALSE	FALSE	FALSE	0.42	0.06	3.01	0.42	0.79	-1.54	2.39	0.42	0.08	-1.24	-3.28	Metabolism and nutrition disorders	0.42 ( 0.06 - 3.01 )	0.42 ( 0.79 )	0.42 ( 0.08 )	-1.24 ( -3.28 )
FURUNCLE	1	64677	378	9479605	0.387747	0.0544753	2.75993	-0.947402	1.00133	-0.946144	0.344075	0.466921	FALSE	FALSE	FALSE	0.39	0.05	2.76	0.39	0.96	-1.57	2.35	0.39	0.08	-1.36	-3.41	Infections and infestations	0.39 ( 0.05 - 2.76 )	0.39 ( 0.96 )	0.39 ( 0.08 )	-1.36 ( -3.41 )
DISORDER OF GLOBE	1	64677	2	9479981	73.2871	6.64505	808.271	4.29438	1.22475	3.50633	0.000454328	0.00181418	TRUE	FALSE	FALSE	73.29	6.65	808.27	73.29	47.53	70.89	75.69	49.19	6.6	5.62	3.12	Eye disorders	73.29 ( 6.65 - 808.27 )	73.29 ( 47.53 )	49.19 ( 6.6 )	5.62 ( 3.12 )
STERILE PYURIA	1	64677	9	9479974	16.286	2.06323	128.553	2.79031	1.0541	2.6471	0.00811856	0.0228928	TRUE	FALSE	FALSE	16.29	2.06	128.55	16.29	12.91	14.22	18.35	14.76	2.62	3.88	1.67	Renal and urinary disorders	16.29 ( 2.06 - 128.55 )	16.29 ( 12.91 )	14.76 ( 2.62 )	3.88 ( 1.67 )
HYPERPLASIA	1	64677	30	9479953	4.88579	0.666255	35.8286	1.58633	1.01654	1.56052	0.118636	0.209422	FALSE	FALSE	FALSE	4.89	0.67	35.83	4.89	2.99	2.89	6.88	4.76	0.9	2.25	0.15	General disorders and administration site conditions	4.89 ( 0.67 - 35.83 )	4.89 ( 2.99 )	4.76 ( 0.9 )	2.25 ( 0.15 )
APPLICATION SITE REACTION	1	64677	37	9479946	3.96145	0.543506	28.8738	1.37661	1.01343	1.35837	0.174348	0.281976	FALSE	FALSE	FALSE	3.96	0.54	28.87	3.96	2.16	1.98	5.95	3.88	0.74	1.96	-0.13	General disorders and administration site conditions	3.96 ( 0.54 - 28.87 )	3.96 ( 2.16 )	3.88 ( 0.74 )	1.96 ( -0.13 )
FEBRILE NEUTROPENIA	1	64677	131	9479852	1.11887	0.156428	8.00289	0.112321	1.00382	0.111894	0.910908	0.939019	FALSE	FALSE	FALSE	1.12	0.16	8	1.12	0.01	-0.85	3.09	1.12	0.22	0.16	-1.89	Blood and lymphatic system disorders	1.12 ( 0.16 - 8 )	1.12 ( 0.01 )	1.12 ( 0.22 )	0.16 ( -1.89 )
PAPILLOMA	1	64677	18	9479965	8.143	1.08701	61.0005	2.09716	1.02741	2.04121	0.04123	0.0897451	FALSE	FALSE	FALSE	8.14	1.09	61	8.14	5.94	6.13	10.16	7.77	1.44	2.96	0.82	Neoplasms benign, malignant and unspecified (incl cysts and polyps)	8.14 ( 1.09 - 61 )	8.14 ( 5.94 )	7.77 ( 1.44 )	2.96 ( 0.82 )
HEPATOCELLULAR INJURY	1	64677	83	9479900	1.76594	0.245833	12.6856	0.568683	1.00601	0.565283	0.571881	0.672551	FALSE	FALSE	FALSE	1.77	0.25	12.69	1.77	0.33	-0.21	3.74	1.76	0.34	0.81	-1.25	Hepatobiliary disorders	1.77 ( 0.25 - 12.69 )	1.77 ( 0.33 )	1.76 ( 0.34 )	0.81 ( -1.25 )
HYPERGAMMAGLOBULINAEMIA BENIGN MONOCLONAL	1	64677	44	9479939	3.33122	0.458945	24.1794	1.20334	1.01131	1.18988	0.234092	0.349629	FALSE	FALSE	FALSE	3.33	0.46	24.18	3.33	1.6	1.35	5.31	3.28	0.62	1.71	-0.37	Neoplasms benign, malignant and unspecified (incl cysts and polyps)	3.33 ( 0.46 - 24.18 )	3.33 ( 1.6 )	3.28 ( 0.62 )	1.71 ( -0.37 )
JUVENILE MYOCLONIC EPILEPSY	1	64677	24	9479959	6.10725	0.826169	45.1463	1.80948	1.02063	1.7729	0.0762447	0.14814	FALSE	FALSE	FALSE	6.11	0.83	45.15	6.11	4.1	4.11	8.11	5.9	1.11	2.56	0.44	Nervous system disorders	6.11 ( 0.83 - 45.15 )	6.11 ( 4.1 )	5.9 ( 1.11 )	2.56 ( 0.44 )
METABOLIC DISORDER	1	64677	157	9479826	0.933579	0.130683	6.66931	-0.0687302	1.00319	-0.0685118	0.945378	0.96143	FALSE	FALSE	FALSE	0.93	0.13	6.67	0.93	0	-1.03	2.9	0.93	0.18	-0.1	-2.15	Metabolism and nutrition disorders	0.93 ( 0.13 - 6.67 )	0.93 ( 0 )	0.93 ( 0.18 )	-0.1 ( -2.15 )
DELAYED FONTANELLE CLOSURE	1	64677	4	9479979	36.6435	4.09545	327.864	3.60124	1.11804	3.22102	0.00127733	0.00456528	TRUE	FALSE	FALSE	36.64	4.1	327.86	36.64	27.74	34.45	38.83	29.51	4.72	4.88	2.53	Musculoskeletal and connective tissue disorders	36.64 ( 4.1 - 327.86 )	36.64 ( 27.74 )	29.51 ( 4.72 )	4.88 ( 2.53 )
PERIVENTRICULAR LEUKOMALACIA	1	64677	14	9479969	10.4696	1.37667	79.6212	2.34847	1.03511	2.26882	0.023279	0.0559276	FALSE	FALSE	FALSE	10.47	1.38	79.62	10.47	7.99	8.44	12.5	9.84	1.8	3.3	1.13	Nervous system disorders	10.47 ( 1.38 - 79.62 )	10.47 ( 7.99 )	9.84 ( 1.8 )	3.3 ( 1.13 )
INTRAVENTRICULAR HAEMORRHAGE	1	64677	121	9479862	1.21134	0.169252	8.66963	0.191729	1.00413	0.19094	0.848573	0.893857	FALSE	FALSE	FALSE	1.21	0.17	8.67	1.21	0.04	-0.76	3.18	1.21	0.23	0.27	-1.78	Nervous system disorders	1.21 ( 0.17 - 8.67 )	1.21 ( 0.04 )	1.21 ( 0.23 )	0.27 ( -1.78 )
ONYCHALGIA	1	64677	38	9479945	3.8572	0.529567	28.0946	1.34994	1.01308	1.33251	0.182692	0.290335	FALSE	FALSE	FALSE	3.86	0.53	28.09	3.86	2.06	1.87	5.84	3.78	0.72	1.92	-0.17	Skin and subcutaneous tissue disorders	3.86 ( 0.53 - 28.09 )	3.86 ( 2.06 )	3.78 ( 0.72 )	1.92 ( -0.17 )
CONCOMITANT DISEASE AGGRAVATED	1	64677	411	9479572	0.356613	0.0501116	2.53779	-1.0311	1.00122	-1.02984	0.303083	0.429916	FALSE	FALSE	FALSE	0.36	0.05	2.54	0.36	1.16	-1.61	2.32	0.36	0.07	-1.48	-3.53	General disorders and administration site conditions	0.36 ( 0.05 - 2.54 )	0.36 ( 1.16 )	0.36 ( 0.07 )	-1.48 ( -3.53 )
SLEEP PARALYSIS	1	64677	118	9479865	1.24214	0.173519	8.89187	0.216835	1.00424	0.21592	0.82905	0.879694	FALSE	FALSE	FALSE	1.24	0.17	8.89	1.24	0.05	-0.73	3.21	1.24	0.24	0.31	-1.75	Nervous system disorders	1.24 ( 0.17 - 8.89 )	1.24 ( 0.05 )	1.24 ( 0.24 )	0.31 ( -1.75 )
SKIN WRINKLING	1	64677	104	9479879	1.40935	0.196659	10.1001	0.34313	1.0048	0.34149	0.732735	0.806055	FALSE	FALSE	FALSE	1.41	0.2	10.1	1.41	0.12	-0.56	3.38	1.41	0.27	0.49	-1.57	Skin and subcutaneous tissue disorders	1.41 ( 0.2 - 10.1 )	1.41 ( 0.12 )	1.41 ( 0.27 )	0.49 ( -1.57 )
JOINT ANKYLOSIS	1	64677	46	9479937	3.18638	0.439411	23.106	1.15889	1.01082	1.14648	0.251596	0.371301	FALSE	FALSE	FALSE	3.19	0.44	23.11	3.19	1.47	1.21	5.17	3.14	0.6	1.65	-0.43	Musculoskeletal and connective tissue disorders	3.19 ( 0.44 - 23.11 )	3.19 ( 1.47 )	3.14 ( 0.6 )	1.65 ( -0.43 )
PLATELET ANISOCYTOSIS	1	64677	11	9479972	13.3249	1.72025	103.214	2.58964	1.04447	2.47937	0.0131615	0.034534	TRUE	FALSE	FALSE	13.32	1.72	103.21	13.32	10.45	11.28	15.37	12.3	2.22	3.62	1.43	Blood and lymphatic system disorders	13.32 ( 1.72 - 103.21 )	13.32 ( 10.45 )	12.3 ( 2.22 )	3.62 ( 1.43 )
HEPATIC CYTOLYSIS	1	64677	329	9479654	0.445499	0.0625648	3.17222	-0.80856	1.00153	-0.807328	0.419478	0.536433	FALSE	FALSE	FALSE	0.45	0.06	3.17	0.45	0.69	-1.52	2.41	0.45	0.09	-1.16	-3.21	Hepatobiliary disorders	0.45 ( 0.06 - 3.17 )	0.45 ( 0.69 )	0.45 ( 0.09 )	-1.16 ( -3.21 )
RIGHT VENTRICULAR HYPERTROPHY	1	64677	28	9479955	5.23478	0.712209	38.4759	1.65532	1.01771	1.62652	0.103839	0.188669	FALSE	FALSE	FALSE	5.23	0.71	38.48	5.23	3.31	3.24	7.23	5.09	0.96	2.35	0.24	Cardiac disorders	5.23 ( 0.71 - 38.48 )	5.23 ( 3.31 )	5.09 ( 0.96 )	2.35 ( 0.24 )
NEONATAL SEIZURE	1	64677	16	9479967	9.16088	1.21483	69.0809	2.21494	1.03078	2.14879	0.0316508	0.0716785	FALSE	FALSE	FALSE	9.16	1.21	69.08	9.16	6.84	7.14	11.18	8.68	1.6	3.12	0.97	Nervous system disorders	9.16 ( 1.21 - 69.08 )	9.16 ( 6.84 )	8.68 ( 1.6 )	3.12 ( 0.97 )
MENINGITIS NONINFECTIVE	1	64677	3	9479980	48.8581	5.08194	469.724	3.88892	1.15471	3.36788	0.000757476	0.00290449	TRUE	FALSE	FALSE	48.86	5.08	469.72	48.86	35.16	46.59	51.12	36.89	5.55	5.21	2.79	Nervous system disorders	48.86 ( 5.08 - 469.72 )	48.86 ( 35.16 )	36.89 ( 5.55 )	5.21 ( 2.79 )
ORAL DISCOMFORT	1	64677	1397	9478586	0.104905	0.0147662	0.745291	-2.2547	1.00037	-2.25387	0.0242041	0.0579082	FALSE	FALSE	FALSE	0.1	0.01	0.75	0.1	7.63	-1.86	2.07	0.11	0.02	-3.24	-5.29	Gastrointestinal disorders	0.1 ( 0.01 - 0.75 )	0.1 ( 7.63 )	0.11 ( 0.02 )	-3.24 ( -5.29 )
HAEMOPTYSIS	1	64677	1340	9478643	0.109368	0.015394	0.777021	-2.21303	1.00038	-2.21219	0.0269534	0.0634392	FALSE	FALSE	FALSE	0.11	0.02	0.78	0.11	7.25	-1.85	2.07	0.11	0.02	-3.18	-5.23	Respiratory, thoracic and mediastinal disorders	0.11 ( 0.02 - 0.78 )	0.11 ( 7.25 )	0.11 ( 0.02 )	-3.18 ( -5.23 )
ORAL MUCOSAL EXFOLIATION	1	64677	64	9479919	2.29021	0.317707	16.5091	0.828642	1.00779	0.822237	0.410942	0.530317	FALSE	FALSE	FALSE	2.29	0.32	16.51	2.29	0.72	0.31	4.27	2.27	0.43	1.18	-0.89	Gastrointestinal disorders	2.29 ( 0.32 - 16.51 )	2.29 ( 0.72 )	2.27 ( 0.43 )	1.18 ( -0.89 )
JAW CLICKING	1	64677	38	9479945	3.8572	0.529567	28.0946	1.34994	1.01308	1.33251	0.182692	0.290335	FALSE	FALSE	FALSE	3.86	0.53	28.09	3.86	2.06	1.87	5.84	3.78	0.72	1.92	-0.17	Musculoskeletal and connective tissue disorders	3.86 ( 0.53 - 28.09 )	3.86 ( 2.06 )	3.78 ( 0.72 )	1.92 ( -0.17 )
GINGIVAL DISCOLOURATION	1	64677	35	9479948	4.18782	0.573706	30.5694	1.43218	1.01419	1.41214	0.157909	0.261726	FALSE	FALSE	FALSE	4.19	0.57	30.57	4.19	2.36	2.2	6.18	4.1	0.78	2.04	-0.06	Gastrointestinal disorders	4.19 ( 0.57 - 30.57 )	4.19 ( 2.36 )	4.1 ( 0.78 )	2.04 ( -0.06 )
MESENTERIC LYMPHADENITIS	1	64677	5	9479978	29.3148	3.42468	250.932	3.37809	1.09545	3.08374	0.00204414	0.00690791	TRUE	FALSE	FALSE	29.31	3.42	250.93	29.31	22.79	27.17	31.46	24.6	4.08	4.62	2.31	Blood and lymphatic system disorders	29.31 ( 3.42 - 250.93 )	29.31 ( 22.79 )	24.6 ( 4.08 )	4.62 ( 2.31 )
FINE MOTOR SKILL DYSFUNCTION	1	64677	552	9479431	0.265518	0.0373335	1.88837	-1.32607	1.00091	-1.32486	0.185216	0.293809	FALSE	FALSE	FALSE	0.27	0.04	1.89	0.27	2.03	-1.7	2.23	0.27	0.05	-1.91	-3.95	Nervous system disorders	0.27 ( 0.04 - 1.89 )	0.27 ( 2.03 )	0.27 ( 0.05 )	-1.91 ( -3.95 )
OSTEOMYELITIS BACTERIAL	1	64677	7	9479976	20.9392	2.57611	170.198	3.04162	1.06905	2.84516	0.00443896	0.0136227	TRUE	FALSE	FALSE	20.94	2.58	170.2	20.94	16.61	18.84	23.03	18.45	3.2	4.21	1.95	Infections and infestations	20.94 ( 2.58 - 170.2 )	20.94 ( 16.61 )	18.45 ( 3.2 )	4.21 ( 1.95 )
RENAL PAIN	1	64677	2121	9477862	0.0690907	0.00972737	0.490732	-2.67233	1.00024	-2.67168	0.00754717	0.0215616	TRUE	FALSE	FALSE	0.07	0.01	0.49	0.07	12.54	-1.89	2.03	0.07	0.01	-3.85	-5.89	Renal and urinary disorders	0.07 ( 0.01 - 0.49 )	0.07 ( 12.54 )	0.07 ( 0.01 )	-3.85 ( -5.89 )
SKIN DISCHARGE	1	64677	36	9479947	4.07149	0.558198	29.6974	1.40401	1.0138	1.3849	0.166084	0.272416	FALSE	FALSE	FALSE	4.07	0.56	29.7	4.07	2.25	2.08	6.06	3.99	0.76	2	-0.1	Skin and subcutaneous tissue disorders	4.07 ( 0.56 - 29.7 )	4.07 ( 2.25 )	3.99 ( 0.76 )	2 ( -0.1 )
MYCOPLASMA INFECTION	1	64677	50	9479933	2.93147	0.404941	21.2217	1.0755	1.00996	1.0649	0.286921	0.410803	FALSE	FALSE	FALSE	2.93	0.4	21.22	2.93	1.25	0.95	4.91	2.89	0.55	1.53	-0.55	Infections and infestations	2.93 ( 0.4 - 21.22 )	2.93 ( 1.25 )	2.89 ( 0.55 )	1.53 ( -0.55 )
BRONCHIAL OBSTRUCTION	1	64677	57	9479926	2.57146	0.356059	18.5711	0.944475	1.00874	0.93629	0.349124	0.471195	FALSE	FALSE	FALSE	2.57	0.36	18.57	2.57	0.94	0.59	4.55	2.54	0.49	1.35	-0.73	Respiratory, thoracic and mediastinal disorders	2.57 ( 0.36 - 18.57 )	2.57 ( 0.94 )	2.54 ( 0.49 )	1.35 ( -0.73 )
SEBORRHOEA	1	64677	45	9479938	3.25719	0.448966	23.6305	1.18086	1.01106	1.16795	0.242827	0.360197	FALSE	FALSE	FALSE	3.26	0.45	23.63	3.26	1.53	1.28	5.24	3.21	0.61	1.68	-0.4	Skin and subcutaneous tissue disorders	3.26 ( 0.45 - 23.63 )	3.26 ( 1.53 )	3.21 ( 0.61 )	1.68 ( -0.4 )
APLASTIC ANAEMIA	1	64677	186	9479797	0.788018	0.110415	5.624	-0.238234	1.00269	-0.237594	0.812196	0.864981	FALSE	FALSE	FALSE	0.79	0.11	5.62	0.79	0.06	-1.18	2.75	0.79	0.15	-0.34	-2.39	Blood and lymphatic system disorders	0.79 ( 0.11 - 5.62 )	0.79 ( 0.06 )	0.79 ( 0.15 )	-0.34 ( -2.39 )
MUSCLE TONE DISORDER	1	64677	43	9479940	3.40869	0.469378	24.7544	1.22633	1.01157	1.2123	0.225397	0.339299	FALSE	FALSE	FALSE	3.41	0.47	24.75	3.41	1.66	1.43	5.39	3.35	0.64	1.75	-0.34	Nervous system disorders	3.41 ( 0.47 - 24.75 )	3.41 ( 1.66 )	3.35 ( 0.64 )	1.75 ( -0.34 )
NASAL DISCHARGE DISCOLOURATION	1	64677	75	9479908	1.95431	0.271715	14.0564	0.670036	1.00665	0.665608	0.505662	0.61422	FALSE	FALSE	FALSE	1.95	0.27	14.06	1.95	0.46	-0.02	3.93	1.94	0.37	0.96	-1.11	Respiratory, thoracic and mediastinal disorders	1.95 ( 0.27 - 14.06 )	1.95 ( 0.46 )	1.94 ( 0.37 )	0.96 ( -1.11 )
FOOD POISONING	1	64677	107	9479876	1.36984	0.191195	9.81434	0.314692	1.00467	0.313229	0.754106	0.822411	FALSE	FALSE	FALSE	1.37	0.19	9.81	1.37	0.1	-0.6	3.34	1.37	0.26	0.45	-1.61	Gastrointestinal disorders	1.37 ( 0.19 - 9.81 )	1.37 ( 0.1 )	1.37 ( 0.26 )	0.45 ( -1.61 )
HAEMOCHROMATOSIS	1	64677	27	9479956	5.42866	0.737648	39.9518	1.69169	1.01836	1.6612	0.096674	0.178451	FALSE	FALSE	FALSE	5.43	0.74	39.95	5.43	3.48	3.43	7.42	5.27	0.99	2.4	0.29	Metabolism and nutrition disorders	5.43 ( 0.74 - 39.95 )	5.43 ( 3.48 )	5.27 ( 0.99 )	2.4 ( 0.29 )
ERYTHROBLASTOSIS	1	64677	1	9479982	146.574	9.16748	2343.5	4.98753	1.41422	3.5267	0.000420767	0.00172783	TRUE	FALSE	FALSE	146.57	9.17	2343.5	146.57	72.29	143.8	149.34	73.79	7.26	6.21	3.57	Blood and lymphatic system disorders	146.57 ( 9.17 - 2343.5 )	146.57 ( 72.29 )	73.79 ( 7.26 )	6.21 ( 3.57 )
HAND-EYE COORDINATION IMPAIRED	1	64677	37	9479946	3.96145	0.543506	28.8738	1.37661	1.01343	1.35837	0.174348	0.281976	FALSE	FALSE	FALSE	3.96	0.54	28.87	3.96	2.16	1.98	5.95	3.88	0.74	1.96	-0.13	Nervous system disorders	3.96 ( 0.54 - 28.87 )	3.96 ( 2.16 )	3.88 ( 0.74 )	1.96 ( -0.13 )
NEURODEVELOPMENTAL DISORDER	1	64677	19	9479964	7.71442	1.03268	57.6289	2.04309	1.02599	1.99134	0.0464431	0.0985001	FALSE	FALSE	FALSE	7.71	1.03	57.63	7.71	5.55	5.7	9.73	7.38	1.37	2.88	0.75	Nervous system disorders	7.71 ( 1.03 - 57.63 )	7.71 ( 5.55 )	7.38 ( 1.37 )	2.88 ( 0.75 )
MIDDLE CEREBRAL ARTERY STROKE	1	64677	20	9479963	7.3287	0.983518	54.6099	1.9918	1.0247	1.94378	0.0519218	0.108139	FALSE	FALSE	FALSE	7.33	0.98	54.61	7.33	5.2	5.32	9.34	7.03	1.31	2.81	0.68	Nervous system disorders	7.33 ( 0.98 - 54.61 )	7.33 ( 5.2 )	7.03 ( 1.31 )	2.81 ( 0.68 )
PERIORBITAL DISCOMFORT	1	64677	14	9479969	10.4696	1.37667	79.6212	2.34847	1.03511	2.26882	0.023279	0.0559276	FALSE	FALSE	FALSE	10.47	1.38	79.62	10.47	7.99	8.44	12.5	9.84	1.8	3.3	1.13	Eye disorders	10.47 ( 1.38 - 79.62 )	10.47 ( 7.99 )	9.84 ( 1.8 )	3.3 ( 1.13 )
SEIZURE CLUSTER	1	64677	37	9479946	3.96145	0.543506	28.8738	1.37661	1.01343	1.35837	0.174348	0.281976	FALSE	FALSE	FALSE	3.96	0.54	28.87	3.96	2.16	1.98	5.95	3.88	0.74	1.96	-0.13	Nervous system disorders	3.96 ( 0.54 - 28.87 )	3.96 ( 2.16 )	3.88 ( 0.74 )	1.96 ( -0.13 )
AVERSION	1	64677	18	9479965	8.143	1.08701	61.0005	2.09716	1.02741	2.04121	0.04123	0.0897451	FALSE	FALSE	FALSE	8.14	1.09	61	8.14	5.94	6.13	10.16	7.77	1.44	2.96	0.82	Psychiatric disorders	8.14 ( 1.09 - 61 )	8.14 ( 5.94 )	7.77 ( 1.44 )	2.96 ( 0.82 )
INTENTION TREMOR	1	64677	30	9479953	4.88579	0.666255	35.8286	1.58633	1.01654	1.56052	0.118636	0.209422	FALSE	FALSE	FALSE	4.89	0.67	35.83	4.89	2.99	2.89	6.88	4.76	0.9	2.25	0.15	Nervous system disorders	4.89 ( 0.67 - 35.83 )	4.89 ( 2.99 )	4.76 ( 0.9 )	2.25 ( 0.15 )
SKIN NECROSIS	1	64677	120	9479863	1.22144	0.170651	8.74247	0.200028	1.00417	0.199198	0.842108	0.889205	FALSE	FALSE	FALSE	1.22	0.17	8.74	1.22	0.04	-0.75	3.19	1.22	0.23	0.29	-1.77	Skin and subcutaneous tissue disorders	1.22 ( 0.17 - 8.74 )	1.22 ( 0.04 )	1.22 ( 0.23 )	0.29 ( -1.77 )
VASOCONSTRICTION	1	64677	54	9479929	2.71432	0.375485	19.6214	0.998542	1.00922	0.989416	0.32246	0.447017	FALSE	FALSE	FALSE	2.71	0.38	19.62	2.71	1.06	0.74	4.69	2.68	0.51	1.42	-0.65	Vascular disorders	2.71 ( 0.38 - 19.62 )	2.71 ( 1.06 )	2.68 ( 0.51 )	1.42 ( -0.65 )
BRAIN FOG	1	64677	1707	9478276	0.0858511	0.0120857	0.609844	-2.45514	1.0003	-2.4544	0.0141119	0.0366403	TRUE	FALSE	FALSE	0.09	0.01	0.61	0.09	9.73	-1.87	2.05	0.09	0.02	-3.53	-5.57	Nervous system disorders	0.09 ( 0.01 - 0.61 )	0.09 ( 9.73 )	0.09 ( 0.02 )	-3.53 ( -5.57 )
POLYNEUROPATHY	1	64677	1401	9478582	0.104606	0.0147241	0.743161	-2.25756	1.00036	-2.25673	0.0240247	0.0575598	FALSE	FALSE	FALSE	0.1	0.01	0.74	0.1	7.66	-1.86	2.07	0.11	0.02	-3.25	-5.29	Nervous system disorders	0.1 ( 0.01 - 0.74 )	0.1 ( 7.66 )	0.11 ( 0.02 )	-3.25 ( -5.29 )
QUADRIPARESIS	1	64677	282	9479701	0.519751	0.0729565	3.70278	-0.654405	1.00178	-0.653242	0.5136	0.622122	FALSE	FALSE	FALSE	0.52	0.07	3.7	0.52	0.44	-1.44	2.48	0.52	0.1	-0.94	-2.99	Nervous system disorders	0.52 ( 0.07 - 3.7 )	0.52 ( 0.44 )	0.52 ( 0.1 )	-0.94 ( -2.99 )
MUSCLE ABSCESS	1	64677	19	9479964	7.71442	1.03268	57.6289	2.04309	1.02599	1.99134	0.0464431	0.0985001	FALSE	FALSE	FALSE	7.71	1.03	57.63	7.71	5.55	5.7	9.73	7.38	1.37	2.88	0.75	Infections and infestations	7.71 ( 1.03 - 57.63 )	7.71 ( 5.55 )	7.38 ( 1.37 )	2.88 ( 0.75 )
RESORPTION BONE INCREASED	1	64677	6	9479977	24.429	2.9409	202.923	3.19577	1.08013	2.95869	0.00308949	0.00995631	TRUE	FALSE	FALSE	24.43	2.94	202.92	24.43	19.26	22.31	26.55	21.08	3.59	4.4	2.12	Musculoskeletal and connective tissue disorders	24.43 ( 2.94 - 202.92 )	24.43 ( 19.26 )	21.08 ( 3.59 )	4.4 ( 2.12 )
HAEMATOLOGICAL INFECTION	1	64677	14	9479969	10.4696	1.37667	79.6212	2.34847	1.03511	2.26882	0.023279	0.0559276	FALSE	FALSE	FALSE	10.47	1.38	79.62	10.47	7.99	8.44	12.5	9.84	1.8	3.3	1.13	Infections and infestations	10.47 ( 1.38 - 79.62 )	10.47 ( 7.99 )	9.84 ( 1.8 )	3.3 ( 1.13 )
ORCHITIS NONINFECTIVE	1	64677	18	9479965	8.143	1.08701	61.0005	2.09716	1.02741	2.04121	0.04123	0.0897451	FALSE	FALSE	FALSE	8.14	1.09	61	8.14	5.94	6.13	10.16	7.77	1.44	2.96	0.82	Reproductive system and breast disorders	8.14 ( 1.09 - 61 )	8.14 ( 5.94 )	7.77 ( 1.44 )	2.96 ( 0.82 )
LIPOMA	1	64677	209	9479774	0.701297	0.0983205	5.00218	-0.354824	1.0024	-0.353976	0.723357	0.799791	FALSE	FALSE	FALSE	0.7	0.1	5	0.7	0.13	-1.26	2.67	0.7	0.14	-0.51	-2.56	Neoplasms benign, malignant and unspecified (incl cysts and polyps)	0.7 ( 0.1 - 5 )	0.7 ( 0.13 )	0.7 ( 0.14 )	-0.51 ( -2.56 )
EXCESSIVE CERUMEN PRODUCTION	1	64677	95	9479888	1.54287	0.215099	11.0668	0.433645	1.00526	0.431377	0.666194	0.752392	FALSE	FALSE	FALSE	1.54	0.22	11.07	1.54	0.19	-0.43	3.51	1.54	0.3	0.62	-1.44	Ear and labyrinth disorders	1.54 ( 0.22 - 11.07 )	1.54 ( 0.19 )	1.54 ( 0.3 )	0.62 ( -1.44 )
OSTEITIS	1	64677	122	9479861	1.20141	0.167875	8.598	0.183498	1.0041	0.182749	0.854995	0.898145	FALSE	FALSE	FALSE	1.2	0.17	8.6	1.2	0.03	-0.77	3.17	1.2	0.23	0.26	-1.79	Musculoskeletal and connective tissue disorders	1.2 ( 0.17 - 8.6 )	1.2 ( 0.03 )	1.2 ( 0.23 )	0.26 ( -1.79 )
SINUS BRADYCARDIA	1	64677	452	9479531	0.324264	0.0455757	2.30708	-1.1262	1.00111	-1.12495	0.260612	0.380726	FALSE	FALSE	FALSE	0.32	0.05	2.31	0.32	1.41	-1.64	2.29	0.33	0.06	-1.62	-3.66	Cardiac disorders	0.32 ( 0.05 - 2.31 )	0.32 ( 1.41 )	0.33 ( 0.06 )	-1.62 ( -3.66 )
PSEUDOPARALYSIS	1	64677	5	9479978	29.3148	3.42468	250.932	3.37809	1.09545	3.08374	0.00204414	0.00690791	TRUE	FALSE	FALSE	29.31	3.42	250.93	29.31	22.79	27.17	31.46	24.6	4.08	4.62	2.31	Nervous system disorders	29.31 ( 3.42 - 250.93 )	29.31 ( 22.79 )	24.6 ( 4.08 )	4.62 ( 2.31 )
RELAPSING FEVER	1	64677	31	9479952	4.72819	0.645432	34.6369	1.55354	1.01601	1.52906	0.126249	0.219724	FALSE	FALSE	FALSE	4.73	0.65	34.64	4.73	2.85	2.74	6.72	4.61	0.87	2.21	0.1	Infections and infestations	4.73 ( 0.65 - 34.64 )	4.73 ( 2.85 )	4.61 ( 0.87 )	2.21 ( 0.1 )
HYPOVOLAEMIA	1	64677	211	9479772	0.694649	0.0973928	4.95455	-0.364348	1.00237	-0.363485	0.716243	0.794961	FALSE	FALSE	FALSE	0.69	0.1	4.95	0.69	0.13	-1.27	2.66	0.7	0.13	-0.52	-2.57	Metabolism and nutrition disorders	0.69 ( 0.1 - 4.95 )	0.69 ( 0.13 )	0.7 ( 0.13 )	-0.52 ( -2.57 )
PULSELESS ELECTRICAL ACTIVITY	1	64677	385	9479598	0.380697	0.0534873	2.70962	-0.965752	1.00131	-0.964493	0.334799	0.45755	FALSE	FALSE	FALSE	0.38	0.05	2.71	0.38	1	-1.58	2.34	0.38	0.07	-1.39	-3.43	Cardiac disorders	0.38 ( 0.05 - 2.71 )	0.38 ( 1 )	0.38 ( 0.07 )	-1.39 ( -3.43 )
PALMAR ERYTHEMA	1	64677	101	9479882	1.45121	0.202444	10.403	0.372401	1.00495	0.370568	0.710959	0.791119	FALSE	FALSE	FALSE	1.45	0.2	10.4	1.45	0.14	-0.52	3.42	1.45	0.28	0.53	-1.53	Skin and subcutaneous tissue disorders	1.45 ( 0.2 - 10.4 )	1.45 ( 0.14 )	1.45 ( 0.28 )	0.53 ( -1.53 )
GASTROINTESTINAL VIRAL INFECTION	1	64677	31	9479952	4.72819	0.645432	34.6369	1.55354	1.01601	1.52906	0.126249	0.219724	FALSE	FALSE	FALSE	4.73	0.65	34.64	4.73	2.85	2.74	6.72	4.61	0.87	2.21	0.1	Infections and infestations	4.73 ( 0.65 - 34.64 )	4.73 ( 2.85 )	4.61 ( 0.87 )	2.21 ( 0.1 )
HAND DERMATITIS	1	64677	103	9479880	1.42304	0.19855	10.1991	0.352792	1.00485	0.351089	0.725521	0.800655	FALSE	FALSE	FALSE	1.42	0.2	10.2	1.42	0.12	-0.55	3.39	1.42	0.27	0.5	-1.55	Skin and subcutaneous tissue disorders	1.42 ( 0.2 - 10.2 )	1.42 ( 0.12 )	1.42 ( 0.27 )	0.5 ( -1.55 )
RESPIRATORY SYNCYTIAL VIRUS INFECTION	1	64677	327	9479656	0.448224	0.0629464	3.19168	-0.802463	1.00154	-0.801232	0.422997	0.540255	FALSE	FALSE	FALSE	0.45	0.06	3.19	0.45	0.68	-1.51	2.41	0.45	0.09	-1.15	-3.2	Infections and infestations	0.45 ( 0.06 - 3.19 )	0.45 ( 0.68 )	0.45 ( 0.09 )	-1.15 ( -3.2 )
SKIN DEPIGMENTATION	1	64677	83	9479900	1.76594	0.245833	12.6856	0.568683	1.00601	0.565283	0.571881	0.672551	FALSE	FALSE	FALSE	1.77	0.25	12.69	1.77	0.33	-0.21	3.74	1.76	0.34	0.81	-1.25	Skin and subcutaneous tissue disorders	1.77 ( 0.25 - 12.69 )	1.77 ( 0.33 )	1.76 ( 0.34 )	0.81 ( -1.25 )
PULMONARY CONGESTION	1	64677	1079	9478904	0.135827	0.0191148	0.965173	-1.99637	1.00047	-1.99543	0.0459958	0.0985001	FALSE	FALSE	FALSE	0.14	0.02	0.97	0.14	5.49	-1.83	2.1	0.14	0.03	-2.87	-4.91	Respiratory, thoracic and mediastinal disorders	0.14 ( 0.02 - 0.97 )	0.14 ( 5.49 )	0.14 ( 0.03 )	-2.87 ( -4.91 )
SENSORIMOTOR DISORDER	1	64677	133	9479850	1.10205	0.154093	7.88166	0.097169	1.00376	0.096805	0.922881	0.943523	FALSE	FALSE	FALSE	1.1	0.15	7.88	1.1	0.01	-0.87	3.07	1.1	0.21	0.14	-1.92	Nervous system disorders	1.1 ( 0.15 - 7.88 )	1.1 ( 0.01 )	1.1 ( 0.21 )	0.14 ( -1.92 )
STIFF TONGUE	1	64677	38	9479945	3.8572	0.529567	28.0946	1.34994	1.01308	1.33251	0.182692	0.290335	FALSE	FALSE	FALSE	3.86	0.53	28.09	3.86	2.06	1.87	5.84	3.78	0.72	1.92	-0.17	Gastrointestinal disorders	3.86 ( 0.53 - 28.09 )	3.86 ( 2.06 )	3.78 ( 0.72 )	1.92 ( -0.17 )
NASAL OEDEMA	1	64677	169	9479814	0.867288	0.121458	6.19301	-0.142384	1.00296	-0.141964	0.887109	0.921595	FALSE	FALSE	FALSE	0.87	0.12	6.19	0.87	0.02	-1.1	2.83	0.87	0.17	-0.2	-2.26	Respiratory, thoracic and mediastinal disorders	0.87 ( 0.12 - 6.19 )	0.87 ( 0.02 )	0.87 ( 0.17 )	-0.2 ( -2.26 )
LIP DISORDER	1	64677	234	9479749	0.62637	0.0878598	4.46552	-0.467814	1.00214	-0.466814	0.640633	0.733057	FALSE	FALSE	FALSE	0.63	0.09	4.47	0.63	0.22	-1.34	2.59	0.63	0.12	-0.67	-2.72	Gastrointestinal disorders	0.63 ( 0.09 - 4.47 )	0.63 ( 0.22 )	0.63 ( 0.12 )	-0.67 ( -2.72 )
RETINAL OEDEMA	1	64677	68	9479915	2.15549	0.299286	15.5241	0.768017	1.00733	0.762426	0.445806	0.559512	FALSE	FALSE	FALSE	2.16	0.3	15.52	2.16	0.61	0.18	4.13	2.14	0.41	1.1	-0.97	Eye disorders	2.16 ( 0.3 - 15.52 )	2.16 ( 0.61 )	2.14 ( 0.41 )	1.1 ( -0.97 )
FACIAL DISCOMFORT	1	64677	501	9479482	0.292548	0.0411267	2.08099	-1.22913	1.00101	-1.22789	0.219487	0.33326	FALSE	FALSE	FALSE	0.29	0.04	2.08	0.29	1.71	-1.67	2.25	0.29	0.06	-1.77	-3.81	General disorders and administration site conditions	0.29 ( 0.04 - 2.08 )	0.29 ( 1.71 )	0.29 ( 0.06 )	-1.77 ( -3.81 )
POOR SUCKING REFLEX	1	64677	80	9479903	1.83216	0.254939	13.1671	0.605497	1.00624	0.601743	0.547345	0.652084	FALSE	FALSE	FALSE	1.83	0.25	13.17	1.83	0.37	-0.14	3.8	1.82	0.35	0.87	-1.2	Nervous system disorders	1.83 ( 0.25 - 13.17 )	1.83 ( 0.37 )	1.82 ( 0.35 )	0.87 ( -1.2 )
NEURODEVELOPMENTAL DELAY	1	64677	9	9479974	16.286	2.06323	128.553	2.79031	1.0541	2.6471	0.00811856	0.0228928	TRUE	FALSE	FALSE	16.29	2.06	128.55	16.29	12.91	14.22	18.35	14.76	2.62	3.88	1.67	Nervous system disorders	16.29 ( 2.06 - 128.55 )	16.29 ( 12.91 )	14.76 ( 2.62 )	3.88 ( 1.67 )
CEREBRAL VENTRICLE DILATATION	1	64677	52	9479931	2.81872	0.389657	20.3902	1.03628	1.00958	1.02645	0.304678	0.429916	FALSE	FALSE	FALSE	2.82	0.39	20.39	2.82	1.15	0.84	4.8	2.78	0.53	1.48	-0.6	Nervous system disorders	2.82 ( 0.39 - 20.39 )	2.82 ( 1.15 )	2.78 ( 0.53 )	1.48 ( -0.6 )
EXECUTIVE DYSFUNCTION	1	64677	39	9479944	3.7583	0.516326	27.3564	1.32397	1.01275	1.3073	0.19111	0.300143	FALSE	FALSE	FALSE	3.76	0.52	27.36	3.76	1.97	1.77	5.74	3.69	0.7	1.88	-0.21	Psychiatric disorders	3.76 ( 0.52 - 27.36 )	3.76 ( 1.97 )	3.69 ( 0.7 )	1.88 ( -0.21 )
ANISOCORIA	1	64677	61	9479922	2.40284	0.333083	17.334	0.876652	1.00817	0.869547	0.384548	0.509504	FALSE	FALSE	FALSE	2.4	0.33	17.33	2.4	0.81	0.43	4.38	2.38	0.46	1.25	-0.82	Eye disorders	2.4 ( 0.33 - 17.33 )	2.4 ( 0.81 )	2.38 ( 0.46 )	1.25 ( -0.82 )
CYTOTOXIC LESIONS OF CORPUS CALLOSUM	1	64677	13	9479970	11.2749	1.47488	86.1926	2.42258	1.03776	2.33444	0.0195726	0.0483609	TRUE	FALSE	FALSE	11.27	1.47	86.19	11.27	8.69	9.24	13.31	10.54	1.92	3.4	1.23	Nervous system disorders	11.27 ( 1.47 - 86.19 )	11.27 ( 8.69 )	10.54 ( 1.92 )	3.4 ( 1.23 )
INCREASED BRONCHIAL SECRETION	1	64677	163	9479820	0.899213	0.125902	6.42234	-0.106235	1.00307	-0.10591	0.915654	0.940352	FALSE	FALSE	FALSE	0.9	0.13	6.42	0.9	0.01	-1.07	2.87	0.9	0.17	-0.15	-2.2	Respiratory, thoracic and mediastinal disorders	0.9 ( 0.13 - 6.42 )	0.9 ( 0.01 )	0.9 ( 0.17 )	-0.15 ( -2.2 )
BRADYPNOEA	1	64677	23	9479960	6.37278	0.860592	47.1911	1.85204	1.02152	1.81303	0.0698276	0.137051	FALSE	FALSE	FALSE	6.37	0.86	47.19	6.37	4.34	4.37	8.37	6.15	1.15	2.62	0.5	Respiratory, thoracic and mediastinal disorders	6.37 ( 0.86 - 47.19 )	6.37 ( 4.34 )	6.15 ( 1.15 )	2.62 ( 0.5 )
MUSCLE MASS	1	64677	72	9479911	2.03574	0.282883	14.65	0.710858	1.00693	0.705967	0.480208	0.593653	FALSE	FALSE	FALSE	2.04	0.28	14.65	2.04	0.52	0.06	4.01	2.02	0.39	1.02	-1.05	Musculoskeletal and connective tissue disorders	2.04 ( 0.28 - 14.65 )	2.04 ( 0.52 )	2.02 ( 0.39 )	1.02 ( -1.05 )
JOINT NOISE	1	64677	390	9479593	0.375816	0.0528033	2.67479	-0.978656	1.00129	-0.977396	0.328373	0.452686	FALSE	FALSE	FALSE	0.38	0.05	2.67	0.38	1.03	-1.59	2.34	0.38	0.07	-1.41	-3.45	Musculoskeletal and connective tissue disorders	0.38 ( 0.05 - 2.67 )	0.38 ( 1.03 )	0.38 ( 0.07 )	-1.41 ( -3.45 )
MOUTH ULCERATION	1	64677	1105	9478878	0.132631	0.0186653	0.94244	-2.02019	1.00046	-2.01926	0.0434606	0.0941286	FALSE	FALSE	FALSE	0.13	0.02	0.94	0.13	5.67	-1.83	2.09	0.13	0.03	-2.91	-4.95	Gastrointestinal disorders	0.13 ( 0.02 - 0.94 )	0.13 ( 5.67 )	0.13 ( 0.03 )	-2.91 ( -4.95 )
RADICULAR PAIN	1	64677	47	9479936	3.11859	0.430255	22.6042	1.13738	1.01059	1.12546	0.260394	0.380726	FALSE	FALSE	FALSE	3.12	0.43	22.6	3.12	1.41	1.14	5.1	3.07	0.59	1.62	-0.46	Nervous system disorders	3.12 ( 0.43 - 22.6 )	3.12 ( 1.41 )	3.07 ( 0.59 )	1.62 ( -0.46 )
AUTONOMIC NEUROPATHY	1	64677	99	9479884	1.48053	0.206493	10.6152	0.392402	1.00505	0.390432	0.696217	0.778204	FALSE	FALSE	FALSE	1.48	0.21	10.62	1.48	0.15	-0.49	3.45	1.48	0.28	0.56	-1.5	Nervous system disorders	1.48 ( 0.21 - 10.62 )	1.48 ( 0.15 )	1.48 ( 0.28 )	0.56 ( -1.5 )
ABORTION SPONTANEOUS	1	64677	4003	9475980	0.0366006	0.00515417	0.259907	-3.30769	1.00013	-3.30725	0.000942165	0.00350437	TRUE	FALSE	FALSE	0.04	0.01	0.26	0.04	25.35	-1.92	2	0.04	0.01	-4.76	-6.8	Pregnancy, puerperium and perinatal conditions	0.04 ( 0.01 - 0.26 )	0.04 ( 25.35 )	0.04 ( 0.01 )	-4.76 ( -6.8 )
CARDIOMEGALY	1	64677	1429	9478554	0.102556	0.0144357	0.728587	-2.27735	1.00036	-2.27653	0.022814	0.0555499	FALSE	FALSE	FALSE	0.1	0.01	0.73	0.1	7.85	-1.86	2.06	0.1	0.02	-3.28	-5.32	Cardiac disorders	0.1 ( 0.01 - 0.73 )	0.1 ( 7.85 )	0.1 ( 0.02 )	-3.28 ( -5.32 )
RED BLOOD CELL ABNORMALITY	1	64677	111	9479872	1.32047	0.184366	9.45756	0.27799	1.0045	0.276744	0.781976	0.843137	FALSE	FALSE	FALSE	1.32	0.18	9.46	1.32	0.08	-0.65	3.29	1.32	0.25	0.4	-1.66	Blood and lymphatic system disorders	1.32 ( 0.18 - 9.46 )	1.32 ( 0.08 )	1.32 ( 0.25 )	0.4 ( -1.66 )
GROIN INFECTION	1	64677	11	9479972	13.3249	1.72025	103.214	2.58964	1.04447	2.47937	0.0131615	0.034534	TRUE	FALSE	FALSE	13.32	1.72	103.21	13.32	10.45	11.28	15.37	12.3	2.22	3.62	1.43	Infections and infestations	13.32 ( 1.72 - 103.21 )	13.32 ( 10.45 )	12.3 ( 2.22 )	3.62 ( 1.43 )
ARTHRITIS INFECTIVE	1	64677	64	9479919	2.29021	0.317707	16.5091	0.828642	1.00779	0.822237	0.410942	0.530317	FALSE	FALSE	FALSE	2.29	0.32	16.51	2.29	0.72	0.31	4.27	2.27	0.43	1.18	-0.89	Infections and infestations	2.29 ( 0.32 - 16.51 )	2.29 ( 0.72 )	2.27 ( 0.43 )	1.18 ( -0.89 )
CUSHINGOID	1	64677	13	9479970	11.2749	1.47488	86.1926	2.42258	1.03776	2.33444	0.0195726	0.0483609	TRUE	FALSE	FALSE	11.27	1.47	86.19	11.27	8.69	9.24	13.31	10.54	1.92	3.4	1.23	Endocrine disorders	11.27 ( 1.47 - 86.19 )	11.27 ( 8.69 )	10.54 ( 1.92 )	3.4 ( 1.23 )
JOINT HYPEREXTENSION	1	64677	58	9479925	2.52713	0.350023	18.2456	0.927083	1.00859	0.919186	0.357998	0.480559	FALSE	FALSE	FALSE	2.53	0.35	18.25	2.53	0.91	0.55	4.5	2.5	0.48	1.32	-0.75	Musculoskeletal and connective tissue disorders	2.53 ( 0.35 - 18.25 )	2.53 ( 0.91 )	2.5 ( 0.48 )	1.32 ( -0.75 )
PYRAMIDAL TRACT SYNDROME	1	64677	39	9479944	3.7583	0.516326	27.3564	1.32397	1.01275	1.3073	0.19111	0.300143	FALSE	FALSE	FALSE	3.76	0.52	27.36	3.76	1.97	1.77	5.74	3.69	0.7	1.88	-0.21	Nervous system disorders	3.76 ( 0.52 - 27.36 )	3.76 ( 1.97 )	3.69 ( 0.7 )	1.88 ( -0.21 )
LUNG CONSOLIDATION	1	64677	618	9479365	0.23716	0.0333525	1.68637	-1.43902	1.00082	-1.43785	0.150477	0.252296	FALSE	FALSE	FALSE	0.24	0.03	1.69	0.24	2.45	-1.72	2.2	0.24	0.05	-2.07	-4.11	Respiratory, thoracic and mediastinal disorders	0.24 ( 0.03 - 1.69 )	0.24 ( 2.45 )	0.24 ( 0.05 )	-2.07 ( -4.11 )
WATERHOUSE-FRIDERICHSEN SYNDROME	1	64677	2	9479981	73.2871	6.64505	808.271	4.29438	1.22475	3.50633	0.000454328	0.00181418	TRUE	FALSE	FALSE	73.29	6.65	808.27	73.29	47.53	70.89	75.69	49.19	6.6	5.62	3.12	Infections and infestations	73.29 ( 6.65 - 808.27 )	73.29 ( 47.53 )	49.19 ( 6.6 )	5.62 ( 3.12 )
PERIPHERAL VENOUS DISEASE	1	64677	298	9479685	0.491844	0.0690521	3.50331	-0.709593	1.00168	-0.7084	0.478697	0.593653	FALSE	FALSE	FALSE	0.49	0.07	3.5	0.49	0.52	-1.47	2.46	0.49	0.1	-1.02	-3.07	Vascular disorders	0.49 ( 0.07 - 3.5 )	0.49 ( 0.52 )	0.49 ( 0.1 )	-1.02 ( -3.07 )
INFECTION PARASITIC	1	64677	32	9479951	4.58043	0.625871	33.5218	1.52179	1.01551	1.49855	0.133991	0.230211	FALSE	FALSE	FALSE	4.58	0.63	33.52	4.58	2.71	2.59	6.57	4.47	0.85	2.16	0.06	Infections and infestations	4.58 ( 0.63 - 33.52 )	4.58 ( 2.71 )	4.47 ( 0.85 )	2.16 ( 0.06 )
CLOSTRIDIUM DIFFICILE INFECTION	1	64677	179	9479804	0.818835	0.114709	5.84514	-0.199873	1.0028	-0.199315	0.842016	0.889205	FALSE	FALSE	FALSE	0.82	0.11	5.85	0.82	0.04	-1.15	2.78	0.82	0.16	-0.29	-2.34	Infections and infestations	0.82 ( 0.11 - 5.85 )	0.82 ( 0.04 )	0.82 ( 0.16 )	-0.29 ( -2.34 )
STRONGYLOIDIASIS	1	64677	3	9479980	48.8581	5.08194	469.724	3.88892	1.15471	3.36788	0.000757476	0.00290449	TRUE	FALSE	FALSE	48.86	5.08	469.72	48.86	35.16	46.59	51.12	36.89	5.55	5.21	2.79	Infections and infestations	48.86 ( 5.08 - 469.72 )	48.86 ( 35.16 )	36.89 ( 5.55 )	5.21 ( 2.79 )
IMMUNOGLOBULIN G4 RELATED DISEASE	1	64677	40	9479943	3.66434	0.50373	26.6559	1.29865	1.01243	1.2827	0.199596	0.311219	FALSE	FALSE	FALSE	3.66	0.5	26.66	3.66	1.89	1.68	5.65	3.6	0.68	1.85	-0.24	Musculoskeletal and connective tissue disorders	3.66 ( 0.5 - 26.66 )	3.66 ( 1.89 )	3.6 ( 0.68 )	1.85 ( -0.24 )
HEMIANOPIA	1	64677	139	9479844	1.05448	0.147488	7.53905	0.0530436	1.0036	0.0528534	0.957849	0.972404	FALSE	FALSE	FALSE	1.05	0.15	7.54	1.05	0	-0.91	3.02	1.05	0.2	0.08	-1.98	Nervous system disorders	1.05 ( 0.15 - 7.54 )	1.05 ( 0 )	1.05 ( 0.2 )	0.08 ( -1.98 )
ADMINISTRATION SITE HAEMATOMA	1	64677	4	9479979	36.6435	4.09545	327.864	3.60124	1.11804	3.22102	0.00127733	0.00456528	TRUE	FALSE	FALSE	36.64	4.1	327.86	36.64	27.74	34.45	38.83	29.51	4.72	4.88	2.53	General disorders and administration site conditions	36.64 ( 4.1 - 327.86 )	36.64 ( 27.74 )	29.51 ( 4.72 )	4.88 ( 2.53 )
NEOPLASM SKIN	1	64677	57	9479926	2.57146	0.356059	18.5711	0.944475	1.00874	0.93629	0.349124	0.471195	FALSE	FALSE	FALSE	2.57	0.36	18.57	2.57	0.94	0.59	4.55	2.54	0.49	1.35	-0.73	Neoplasms benign, malignant and unspecified (incl cysts and polyps)	2.57 ( 0.36 - 18.57 )	2.57 ( 0.94 )	2.54 ( 0.49 )	1.35 ( -0.73 )
SUDDEN VISUAL LOSS	1	64677	77	9479906	1.90355	0.264746	13.6866	0.643719	1.00648	0.639574	0.52245	0.629331	FALSE	FALSE	FALSE	1.9	0.26	13.69	1.9	0.42	-0.07	3.88	1.89	0.36	0.92	-1.15	Eye disorders	1.9 ( 0.26 - 13.69 )	1.9 ( 0.42 )	1.89 ( 0.36 )	0.92 ( -1.15 )
GASTROINTESTINAL INFECTION	1	64677	120	9479863	1.22144	0.170651	8.74247	0.200028	1.00417	0.199198	0.842108	0.889205	FALSE	FALSE	FALSE	1.22	0.17	8.74	1.22	0.04	-0.75	3.19	1.22	0.23	0.29	-1.77	Infections and infestations	1.22 ( 0.17 - 8.74 )	1.22 ( 0.04 )	1.22 ( 0.23 )	0.29 ( -1.77 )
EOSINOPHILIC GRANULOMATOSIS WITH POLYANGIITIS	1	64677	85	9479898	1.72439	0.240115	12.3837	0.544872	1.00587	0.541691	0.588032	0.687819	FALSE	FALSE	FALSE	1.72	0.24	12.38	1.72	0.3	-0.25	3.7	1.72	0.33	0.78	-1.28	Immune system disorders	1.72 ( 0.24 - 12.38 )	1.72 ( 0.3 )	1.72 ( 0.33 )	0.78 ( -1.28 )
NASAL DISORDER	1	64677	126	9479857	1.16327	0.162587	8.32293	0.151237	1.00397	0.150639	0.88026	0.918326	FALSE	FALSE	FALSE	1.16	0.16	8.32	1.16	0.02	-0.8	3.13	1.16	0.22	0.22	-1.84	Respiratory, thoracic and mediastinal disorders	1.16 ( 0.16 - 8.32 )	1.16 ( 0.02 )	1.16 ( 0.22 )	0.22 ( -1.84 )
VIIITH NERVE LESION	1	64677	4	9479979	36.6435	4.09545	327.864	3.60124	1.11804	3.22102	0.00127733	0.00456528	TRUE	FALSE	FALSE	36.64	4.1	327.86	36.64	27.74	34.45	38.83	29.51	4.72	4.88	2.53	Nervous system disorders	36.64 ( 4.1 - 327.86 )	36.64 ( 27.74 )	29.51 ( 4.72 )	4.88 ( 2.53 )
BLADDER DYSFUNCTION	1	64677	116	9479867	1.26356	0.176486	9.04647	0.23393	1.00431	0.232926	0.815819	0.867775	FALSE	FALSE	FALSE	1.26	0.18	9.05	1.26	0.05	-0.7	3.23	1.26	0.24	0.33	-1.72	Renal and urinary disorders	1.26 ( 0.18 - 9.05 )	1.26 ( 0.05 )	1.26 ( 0.24 )	0.33 ( -1.72 )
PERIPHERAL SENSORIMOTOR NEUROPATHY	1	64677	74	9479909	1.98072	0.275338	14.2488	0.683459	1.00674	0.678882	0.497212	0.607354	FALSE	FALSE	FALSE	1.98	0.28	14.25	1.98	0.48	0.01	3.95	1.97	0.38	0.98	-1.09	Nervous system disorders	1.98 ( 0.28 - 14.25 )	1.98 ( 0.48 )	1.97 ( 0.38 )	0.98 ( -1.09 )
PSORIATIC ARTHROPATHY	1	64677	685	9479298	0.213962	0.0300948	1.52118	-1.54196	1.00074	-1.54082	0.12336	0.216659	FALSE	FALSE	FALSE	0.21	0.03	1.52	0.21	2.88	-1.75	2.18	0.22	0.04	-2.22	-4.26	Musculoskeletal and connective tissue disorders	0.21 ( 0.03 - 1.52 )	0.21 ( 2.88 )	0.22 ( 0.04 )	-2.22 ( -4.26 )
INCREASED APPETITE	1	64677	211	9479772	0.694649	0.0973928	4.95455	-0.364348	1.00237	-0.363485	0.716243	0.794961	FALSE	FALSE	FALSE	0.69	0.1	4.95	0.69	0.13	-1.27	2.66	0.7	0.13	-0.52	-2.57	Metabolism and nutrition disorders	0.69 ( 0.1 - 4.95 )	0.69 ( 0.13 )	0.7 ( 0.13 )	-0.52 ( -2.57 )
SHOCK HYPOGLYCAEMIC	1	64677	12	9479971	12.2145	1.58816	93.9414	2.50262	1.04084	2.40443	0.0161979	0.0407764	TRUE	FALSE	FALSE	12.21	1.59	93.94	12.21	9.5	10.17	14.25	11.35	2.06	3.5	1.32	Metabolism and nutrition disorders	12.21 ( 1.59 - 93.94 )	12.21 ( 9.5 )	11.35 ( 2.06 )	3.5 ( 1.32 )
NEURITIS	1	64677	576	9479407	0.254454	0.0357805	1.80955	-1.36864	1.00088	-1.36744	0.171488	0.279432	FALSE	FALSE	FALSE	0.25	0.04	1.81	0.25	2.18	-1.71	2.22	0.26	0.05	-1.97	-4.01	Nervous system disorders	0.25 ( 0.04 - 1.81 )	0.25 ( 2.18 )	0.26 ( 0.05 )	-1.97 ( -4.01 )
MOTOR DEVELOPMENTAL DELAY	1	64677	82	9479901	1.78748	0.248795	12.8422	0.580804	1.00609	0.57729	0.563743	0.667045	FALSE	FALSE	FALSE	1.79	0.25	12.84	1.79	0.34	-0.18	3.76	1.78	0.34	0.83	-1.23	Nervous system disorders	1.79 ( 0.25 - 12.84 )	1.79 ( 0.34 )	1.78 ( 0.34 )	0.83 ( -1.23 )
MYOPATHY	1	64677	241	9479742	0.608176	0.0853182	4.33528	-0.49729	1.00208	-0.496258	0.619713	0.714854	FALSE	FALSE	FALSE	0.61	0.09	4.34	0.61	0.25	-1.36	2.57	0.61	0.12	-0.71	-2.76	Musculoskeletal and connective tissue disorders	0.61 ( 0.09 - 4.34 )	0.61 ( 0.25 )	0.61 ( 0.12 )	-0.71 ( -2.76 )
BOWEL MOVEMENT IRREGULARITY	1	64677	403	9479580	0.363692	0.051104	2.58829	-1.01145	1.00125	-1.01019	0.312406	0.438309	FALSE	FALSE	FALSE	0.36	0.05	2.59	0.36	1.11	-1.6	2.33	0.37	0.07	-1.45	-3.5	Gastrointestinal disorders	0.36 ( 0.05 - 2.59 )	0.36 ( 1.11 )	0.37 ( 0.07 )	-1.45 ( -3.5 )
ESCHERICHIA PYELONEPHRITIS	1	64677	11	9479972	13.3249	1.72025	103.214	2.58964	1.04447	2.47937	0.0131615	0.034534	TRUE	FALSE	FALSE	13.32	1.72	103.21	13.32	10.45	11.28	15.37	12.3	2.22	3.62	1.43	Infections and infestations	13.32 ( 1.72 - 103.21 )	13.32 ( 10.45 )	12.3 ( 2.22 )	3.62 ( 1.43 )
CLUSTER HEADACHE	1	64677	613	9479370	0.239094	0.0336241	1.70015	-1.4309	1.00082	-1.42972	0.152797	0.255939	FALSE	FALSE	FALSE	0.24	0.03	1.7	0.24	2.42	-1.72	2.2	0.24	0.05	-2.06	-4.1	Nervous system disorders	0.24 ( 0.03 - 1.7 )	0.24 ( 2.42 )	0.24 ( 0.05 )	-2.06 ( -4.1 )
GLYCOSURIA	1	64677	24	9479959	6.10725	0.826169	45.1463	1.80948	1.02063	1.7729	0.0762447	0.14814	FALSE	FALSE	FALSE	6.11	0.83	45.15	6.11	4.1	4.11	8.11	5.9	1.11	2.56	0.44	Renal and urinary disorders	6.11 ( 0.83 - 45.15 )	6.11 ( 4.1 )	5.9 ( 1.11 )	2.56 ( 0.44 )
CONNECTIVE TISSUE DISORDER	1	64677	147	9479836	0.997088	0.139515	7.12603	-0.00291594	1.0034	-0.00290605	0.997681	0.998342	FALSE	FALSE	FALSE	1	0.14	7.13	1	0	-0.97	2.96	1	0.19	0	-2.06	Musculoskeletal and connective tissue disorders	1 ( 0.14 - 7.13 )	1 ( 0 )	1 ( 0.19 )	0 ( -2.06 )
CHOROID PLEXUS PAPILLOMA	1	64677	0	9479983	439.719	17.9118	10794.7	6.08614	1.633	3.72697	0.000193794	0.000847911	TRUE	FALSE	FALSE					146.57			147.57	0	7.21	4.32	Neoplasms benign, malignant and unspecified (incl cysts and polyps)	Inf ( NaN - Inf )	Inf ( 146.57 )	147.57 ( 0 )	7.21 ( 4.32 )
ABSCESS STERILE	1	64677	27	9479956	5.42866	0.737648	39.9518	1.69169	1.01836	1.6612	0.096674	0.178451	FALSE	FALSE	FALSE	5.43	0.74	39.95	5.43	3.48	3.43	7.42	5.27	0.99	2.4	0.29	General disorders and administration site conditions	5.43 ( 0.74 - 39.95 )	5.43 ( 3.48 )	5.27 ( 0.99 )	2.4 ( 0.29 )
GIANOTTI-CROSTI SYNDROME	1	64677	49	9479934	2.9913	0.413041	21.6633	1.09571	1.01016	1.08469	0.278061	0.401402	FALSE	FALSE	FALSE	2.99	0.41	21.66	2.99	1.3	1.01	4.97	2.95	0.56	1.56	-0.52	Infections and infestations	2.99 ( 0.41 - 21.66 )	2.99 ( 1.3 )	2.95 ( 0.56 )	1.56 ( -0.52 )
PARVOVIRUS B19 INFECTION	1	64677	15	9479968	9.7716	1.2907	73.9785	2.27948	1.0328	2.20708	0.0273084	0.0636707	FALSE	FALSE	FALSE	9.77	1.29	73.98	9.77	7.38	7.75	11.8	9.22	1.7	3.21	1.05	Infections and infestations	9.77 ( 1.29 - 73.98 )	9.77 ( 7.38 )	9.22 ( 1.7 )	3.21 ( 1.05 )
RETINAL DEPIGMENTATION	1	64677	4	9479979	36.6435	4.09545	327.864	3.60124	1.11804	3.22102	0.00127733	0.00456528	TRUE	FALSE	FALSE	36.64	4.1	327.86	36.64	27.74	34.45	38.83	29.51	4.72	4.88	2.53	Eye disorders	36.64 ( 4.1 - 327.86 )	36.64 ( 27.74 )	29.51 ( 4.72 )	4.88 ( 2.53 )
NASAL DISCOMFORT	1	64677	639	9479344	0.229365	0.032258	1.63086	-1.47244	1.00079	-1.47128	0.141216	0.240483	FALSE	FALSE	FALSE	0.23	0.03	1.63	0.23	2.59	-1.73	2.19	0.23	0.04	-2.12	-4.16	Respiratory, thoracic and mediastinal disorders	0.23 ( 0.03 - 1.63 )	0.23 ( 2.59 )	0.23 ( 0.04 )	-2.12 ( -4.16 )
KIDNEY ENLARGEMENT	1	64677	38	9479945	3.8572	0.529567	28.0946	1.34994	1.01308	1.33251	0.182692	0.290335	FALSE	FALSE	FALSE	3.86	0.53	28.09	3.86	2.06	1.87	5.84	3.78	0.72	1.92	-0.17	Renal and urinary disorders	3.86 ( 0.53 - 28.09 )	3.86 ( 2.06 )	3.78 ( 0.72 )	1.92 ( -0.17 )
PLANTAR FASCIITIS	1	64677	165	9479818	0.888313	0.124385	6.34403	-0.118431	1.00303	-0.118073	0.90601	0.93675	FALSE	FALSE	FALSE	0.89	0.12	6.34	0.89	0.01	-1.08	2.85	0.89	0.17	-0.17	-2.22	Musculoskeletal and connective tissue disorders	0.89 ( 0.12 - 6.34 )	0.89 ( 0.01 )	0.89 ( 0.17 )	-0.17 ( -2.22 )
LACRIMAL DISORDER	1	64677	26	9479957	5.63746	0.76497	41.5453	1.72943	1.01906	1.69709	0.0896794	0.168586	FALSE	FALSE	FALSE	5.64	0.76	41.55	5.64	3.67	3.64	7.63	5.47	1.03	2.45	0.34	Eye disorders	5.64 ( 0.76 - 41.55 )	5.64 ( 3.67 )	5.47 ( 1.03 )	2.45 ( 0.34 )
NEUROLOGICAL INFECTION	1	64677	12	9479971	12.2145	1.58816	93.9414	2.50262	1.04084	2.40443	0.0161979	0.0407764	TRUE	FALSE	FALSE	12.21	1.59	93.94	12.21	9.5	10.17	14.25	11.35	2.06	3.5	1.32	Infections and infestations	12.21 ( 1.59 - 93.94 )	12.21 ( 9.5 )	11.35 ( 2.06 )	3.5 ( 1.32 )
SCLERAL DISCOLOURATION	1	64677	26	9479957	5.63746	0.76497	41.5453	1.72943	1.01906	1.69709	0.0896794	0.168586	FALSE	FALSE	FALSE	5.64	0.76	41.55	5.64	3.67	3.64	7.63	5.47	1.03	2.45	0.34	Eye disorders	5.64 ( 0.76 - 41.55 )	5.64 ( 3.67 )	5.47 ( 1.03 )	2.45 ( 0.34 )
BUNDLE BRANCH BLOCK RIGHT	1	64677	512	9479471	0.286262	0.0402448	2.03619	-1.25085	1.00098	-1.24962	0.211439	0.325883	FALSE	FALSE	FALSE	0.29	0.04	2.04	0.29	1.78	-1.68	2.25	0.29	0.06	-1.8	-3.84	Cardiac disorders	0.29 ( 0.04 - 2.04 )	0.29 ( 1.78 )	0.29 ( 0.06 )	-1.8 ( -3.84 )
LIP BLISTER	1	64677	532	9479451	0.2755	0.0387345	1.9595	-1.28917	1.00095	-1.28795	0.197764	0.310033	FALSE	FALSE	FALSE	0.28	0.04	1.96	0.28	1.9	-1.69	2.24	0.28	0.05	-1.85	-3.9	Gastrointestinal disorders	0.28 ( 0.04 - 1.96 )	0.28 ( 1.9 )	0.28 ( 0.05 )	-1.85 ( -3.9 )
BOREDOM	1	64677	9	9479974	16.286	2.06323	128.553	2.79031	1.0541	2.6471	0.00811856	0.0228928	TRUE	FALSE	FALSE	16.29	2.06	128.55	16.29	12.91	14.22	18.35	14.76	2.62	3.88	1.67	Psychiatric disorders	16.29 ( 2.06 - 128.55 )	16.29 ( 12.91 )	14.76 ( 2.62 )	3.88 ( 1.67 )
VIITH NERVE PARALYSIS	1	64677	125	9479858	1.17258	0.163878	8.39004	0.159205	1.004	0.158571	0.874007	0.913033	FALSE	FALSE	FALSE	1.17	0.16	8.39	1.17	0.03	-0.8	3.14	1.17	0.23	0.23	-1.83	Nervous system disorders	1.17 ( 0.16 - 8.39 )	1.17 ( 0.03 )	1.17 ( 0.23 )	0.23 ( -1.83 )
SPINAL OSTEOARTHRITIS	1	64677	504	9479479	0.290806	0.0408824	2.06858	-1.2351	1.001	-1.23386	0.217254	0.330446	FALSE	FALSE	FALSE	0.29	0.04	2.07	0.29	1.73	-1.67	2.25	0.29	0.06	-1.77	-3.82	Musculoskeletal and connective tissue disorders	0.29 ( 0.04 - 2.07 )	0.29 ( 1.73 )	0.29 ( 0.06 )	-1.77 ( -3.82 )
INTERVERTEBRAL DISC DISORDER	1	64677	176	9479807	0.832793	0.116654	5.94532	-0.18297	1.00284	-0.182451	0.855228	0.898145	FALSE	FALSE	FALSE	0.83	0.12	5.95	0.83	0.03	-1.13	2.8	0.83	0.16	-0.26	-2.31	Musculoskeletal and connective tissue disorders	0.83 ( 0.12 - 5.95 )	0.83 ( 0.03 )	0.83 ( 0.16 )	-0.26 ( -2.31 )
SEPARATION ANXIETY DISORDER	1	64677	12	9479971	12.2145	1.58816	93.9414	2.50262	1.04084	2.40443	0.0161979	0.0407764	TRUE	FALSE	FALSE	12.21	1.59	93.94	12.21	9.5	10.17	14.25	11.35	2.06	3.5	1.32	Psychiatric disorders	12.21 ( 1.59 - 93.94 )	12.21 ( 9.5 )	11.35 ( 2.06 )	3.5 ( 1.32 )
VACCINATION SITE ESCHAR	1	64677	19	9479964	7.71442	1.03268	57.6289	2.04309	1.02599	1.99134	0.0464431	0.0985001	FALSE	FALSE	FALSE	7.71	1.03	57.63	7.71	5.55	5.7	9.73	7.38	1.37	2.88	0.75	General disorders and administration site conditions	7.71 ( 1.03 - 57.63 )	7.71 ( 5.55 )	7.38 ( 1.37 )	2.88 ( 0.75 )
AUTONOMIC NERVOUS SYSTEM IMBALANCE	1	64677	1010	9478973	0.145108	0.0204195	1.03118	-1.93028	1.0005	-1.92931	0.0536924	0.111426	FALSE	FALSE	FALSE	0.15	0.02	1.03	0.15	5.03	-1.82	2.11	0.15	0.03	-2.78	-4.82	Nervous system disorders	0.15 ( 0.02 - 1.03 )	0.15 ( 5.03 )	0.15 ( 0.03 )	-2.78 ( -4.82 )
BRADYPHRENIA	1	64677	417	9479566	0.351482	0.0493922	2.50119	-1.0456	1.00121	-1.04434	0.296329	0.421904	FALSE	FALSE	FALSE	0.35	0.05	2.5	0.35	1.19	-1.61	2.31	0.35	0.07	-1.5	-3.55	Psychiatric disorders	0.35 ( 0.05 - 2.5 )	0.35 ( 1.19 )	0.35 ( 0.07 )	-1.5 ( -3.55 )
LYMPH GLAND INFECTION	1	64677	66	9479917	2.22081	0.308221	16.0014	0.79787	1.00756	0.791888	0.428426	0.545584	FALSE	FALSE	FALSE	2.22	0.31	16	2.22	0.66	0.25	4.2	2.2	0.42	1.14	-0.93	Infections and infestations	2.22 ( 0.31 - 16 )	2.22 ( 0.66 )	2.2 ( 0.42 )	1.14 ( -0.93 )
AURICULAR SWELLING	1	64677	32	9479951	4.58043	0.625871	33.5218	1.52179	1.01551	1.49855	0.133991	0.230211	FALSE	FALSE	FALSE	4.58	0.63	33.52	4.58	2.71	2.59	6.57	4.47	0.85	2.16	0.06	Ear and labyrinth disorders	4.58 ( 0.63 - 33.52 )	4.58 ( 2.71 )	4.47 ( 0.85 )	2.16 ( 0.06 )
DELIRIUM FEBRILE	1	64677	68	9479915	2.15549	0.299286	15.5241	0.768017	1.00733	0.762426	0.445806	0.559512	FALSE	FALSE	FALSE	2.16	0.3	15.52	2.16	0.61	0.18	4.13	2.14	0.41	1.1	-0.97	Psychiatric disorders	2.16 ( 0.3 - 15.52 )	2.16 ( 0.61 )	2.14 ( 0.41 )	1.1 ( -0.97 )
EXCESSIVE EYE BLINKING	1	64677	190	9479793	0.771428	0.108102	5.50499	-0.259512	1.00264	-0.25883	0.795767	0.854081	FALSE	FALSE	FALSE	0.77	0.11	5.5	0.77	0.07	-1.19	2.74	0.77	0.15	-0.37	-2.42	Eye disorders	0.77 ( 0.11 - 5.5 )	0.77 ( 0.07 )	0.77 ( 0.15 )	-0.37 ( -2.42 )
RUBBER SENSITIVITY	1	64677	48	9479935	3.05361	0.421473	22.1238	1.11633	1.01037	1.10487	0.269217	0.390668	FALSE	FALSE	FALSE	3.05	0.42	22.12	3.05	1.35	1.07	5.03	3.01	0.57	1.59	-0.49	Immune system disorders	3.05 ( 0.42 - 22.12 )	3.05 ( 1.35 )	3.01 ( 0.57 )	1.59 ( -0.49 )
SKIN DISCOMFORT	1	64677	247	9479736	0.593403	0.0832538	4.22955	-0.521882	1.00203	-0.520825	0.602489	0.701423	FALSE	FALSE	FALSE	0.59	0.08	4.23	0.59	0.28	-1.37	2.56	0.6	0.12	-0.75	-2.8	Skin and subcutaneous tissue disorders	0.59 ( 0.08 - 4.23 )	0.59 ( 0.28 )	0.6 ( 0.12 )	-0.75 ( -2.8 )
CATHETER SITE ERYTHEMA	1	64677	4	9479979	36.6435	4.09545	327.864	3.60124	1.11804	3.22102	0.00127733	0.00456528	TRUE	FALSE	FALSE	36.64	4.1	327.86	36.64	27.74	34.45	38.83	29.51	4.72	4.88	2.53	General disorders and administration site conditions	36.64 ( 4.1 - 327.86 )	36.64 ( 27.74 )	29.51 ( 4.72 )	4.88 ( 2.53 )
PAROTITIS	1	64677	214	9479769	0.684911	0.0960337	4.88477	-0.378466	1.00234	-0.377582	0.705741	0.786824	FALSE	FALSE	FALSE	0.68	0.1	4.88	0.68	0.14	-1.28	2.65	0.69	0.13	-0.54	-2.59	Infections and infestations	0.68 ( 0.1 - 4.88 )	0.68 ( 0.14 )	0.69 ( 0.13 )	-0.54 ( -2.59 )
LISTERIOSIS	1	64677	6	9479977	24.429	2.9409	202.923	3.19577	1.08013	2.95869	0.00308949	0.00995631	TRUE	FALSE	FALSE	24.43	2.94	202.92	24.43	19.26	22.31	26.55	21.08	3.59	4.4	2.12	Infections and infestations	24.43 ( 2.94 - 202.92 )	24.43 ( 19.26 )	21.08 ( 3.59 )	4.4 ( 2.12 )
GLOSSITIS	1	64677	280	9479703	0.523464	0.0734758	3.72932	-0.647287	1.00179	-0.646129	0.518196	0.625943	FALSE	FALSE	FALSE	0.52	0.07	3.73	0.52	0.43	-1.44	2.49	0.53	0.1	-0.93	-2.98	Gastrointestinal disorders	0.52 ( 0.07 - 3.73 )	0.52 ( 0.43 )	0.53 ( 0.1 )	-0.93 ( -2.98 )
[truncated: 323 more rows]
