# Supplementary material for: Post-marketing safety profile of meningococcal group B vaccines: a real-world disproportionality analysis of the VAERS database, 2015Q1–2025Q3
Source: Front Pharmacol. 2026 Mar 18;17:1745876. doi: 10.3389/fphar.2026.1745876 (PMC13038872; doi:10.3389/fphar.2026.1745876)
Supplement: Supplementary file 5 [file Supplementaryfile1.zip › Supplementary table 5.XLSX]

## Sheet: Supplementary Table 5
Supplementary Table 5. System Organ Class–stratified Preferred Term disproportionality signals associated with Trumenba in VAERS.
SOC	PT(Preferred Term)	N	ROR(95%Cl)	IC(IC025)	PRR(χ²)	EBGM(EBGM05)
Blood And Lymphatic System Disorders	Haemolysis	4	9.45 ( 3.52 - 25.38 )	3.22 ( 1.92 )	9.45 ( 29.75 )	9.32 ( 4.08 )
Eye Disorders	Photophobia	24	2.63 ( 1.76 - 3.93 )	1.39 ( 0.81 )	2.63 ( 24.06 )	2.62 ( 1.87 )
	Eye Movement Disorder	22	4.28 ( 2.81 - 6.5 )	2.09 ( 1.48 )	4.27 ( 54.74 )	4.25 ( 2.99 )
	Blindness	13	2.43 ( 1.41 - 4.19 )	1.28 ( 0.5 )	2.43 ( 10.91 )	2.43 ( 1.54 )
	Mydriasis	8	5.35 ( 2.67 - 10.73 )	2.41 ( 1.44 )	5.35 ( 28.02 )	5.31 ( 2.96 )
	Gaze Palsy	5	2.52 ( 1.05 - 6.06 )	1.33 ( 0.15 )	2.52 ( 4.56 )	2.51 ( 1.2 )
Gastrointestinal Disorders	Nausea	491	1.98 ( 1.81 - 2.17 )	0.96 ( 0.83 )	1.95 ( 230.77 )	1.95 ( 1.81 )
	Vomiting	339	2.74 ( 2.46 - 3.05 )	1.43 ( 1.27 )	2.7 ( 364.36 )	2.69 ( 2.46 )
	Abdominal Pain Upper	50	1.53 ( 1.16 - 2.02 )	0.61 ( 0.2 )	1.53 ( 9.09 )	1.53 ( 1.21 )
	Lip Swelling	26	1.67 ( 1.13 - 2.45 )	0.73 ( 0.18 )	1.66 ( 6.88 )	1.66 ( 1.2 )
General Disorders And Administration Site Conditions	Pyrexia	879	2.13 ( 1.99 - 2.28 )	1.04 ( 0.94 )	2.07 ( 494.69 )	2.06 ( 1.95 )
	Pain	534	1.82 ( 1.67 - 1.98 )	0.84 ( 0.71 )	1.79 ( 188.7 )	1.79 ( 1.66 )
	Chills	470	1.72 ( 1.57 - 1.89 )	0.77 ( 0.63 )	1.7 ( 138.11 )	1.7 ( 1.57 )
	Injection Site Pain	466	3.17 ( 2.89 - 3.48 )	1.63 ( 1.5 )	3.11 ( 669.18 )	3.1 ( 2.87 )
	Injection Site Erythema	413	3.5 ( 3.17 - 3.86 )	1.77 ( 1.63 )	3.43 ( 713.86 )	3.42 ( 3.15 )
Hepatobiliary Disorders	Jaundice	4	3.09 ( 1.16 - 8.26 )	1.62 ( 0.33 )	3.09 ( 5.64 )	3.08 ( 1.35 )
Immune System Disorders	Hypersensitivity	36	1.43 ( 1.03 - 1.99 )	0.52 ( 0.04 )	1.43 ( 4.65 )	1.43 ( 1.09 )
Infections And Infestations	Cellulitis	26	1.95 ( 1.33 - 2.87 )	0.96 ( 0.4 )	1.95 ( 11.98 )	1.95 ( 1.41 )
	Injection Site Cellulitis	18	4.85 ( 3.05 - 7.72 )	2.27 ( 1.6 )	4.85 ( 54.52 )	4.82 ( 3.27 )
	Viral Infection	9	3.22 ( 1.67 - 6.2 )	1.68 ( 0.76 )	3.22 ( 13.68 )	3.2 ( 1.85 )
	Meningococcal Infection	4	6.61 ( 2.47 - 17.71 )	2.71 ( 1.41 )	6.61 ( 18.84 )	6.55 ( 2.87 )
	Infectious Mononucleosis	4	5.4 ( 2.02 - 14.45 )	2.42 ( 1.12 )	5.4 ( 14.21 )	5.36 ( 2.35 )
Metabolism And Nutrition Disorders	Vitamin D Deficiency	3	4.18 ( 1.34 - 13.01 )	2.06 ( 0.61 )	4.18 ( 7.21 )	4.16 ( 1.61 )
	Poor Feeding Infant	3	4.28 ( 1.37 - 13.32 )	2.09 ( 0.64 )	4.28 ( 7.48 )	4.26 ( 1.65 )
Musculoskeletal And Connective Tissue Disorders	Pain In Extremity	399	1.58 ( 1.43 - 1.74 )	0.64 ( 0.5 )	1.56 ( 82.19 )	1.56 ( 1.44 )
	Neck Pain	95	2.39 ( 1.95 - 2.92 )	1.25 ( 0.95 )	2.38 ( 75.72 )	2.37 ( 2 )
	Back Pain	85	1.63 ( 1.32 - 2.02 )	0.7 ( 0.39 )	1.63 ( 20.76 )	1.63 ( 1.36 )
	Mobility Decreased	78	1.96 ( 1.56 - 2.44 )	0.96 ( 0.64 )	1.95 ( 36.13 )	1.95 ( 1.62 )
	Musculoskeletal Stiffness	67	2.29 ( 1.8 - 2.91 )	1.19 ( 0.84 )	2.28 ( 48.18 )	2.28 ( 1.86 )
Nervous System Disorders	Headache	883	2 ( 1.86 - 2.14 )	0.95 ( 0.85 )	1.94 ( 412.9 )	1.94 ( 1.83 )
	Dizziness	441	1.8 ( 1.64 - 1.98 )	0.83 ( 0.69 )	1.78 ( 153.09 )	1.78 ( 1.64 )
	Syncope	273	3.41 ( 3.03 - 3.85 )	1.75 ( 1.57 )	3.37 ( 455.04 )	3.36 ( 3.04 )
	Loss Of Consciousness	176	3.49 ( 3 - 4.05 )	1.78 ( 1.57 )	3.46 ( 306.97 )	3.45 ( 3.04 )
	Tremor	123	2.39 ( 2 - 2.85 )	1.25 ( 0.98 )	2.38 ( 97.92 )	2.37 ( 2.04 )
Psychiatric Disorders	Irritability	19	2 ( 1.27 - 3.13 )	0.99 ( 0.35 )	2 ( 9.41 )	1.99 ( 1.37 )
	Hallucination	10	1.97 ( 1.06 - 3.67 )	0.98 ( 0.1 )	1.97 ( 4.76 )	1.97 ( 1.17 )
	Phonophobia	3	13.24 ( 4.22 - 41.58 )	3.7 ( 2.23 )	13.24 ( 33.22 )	12.98 ( 4.98 )
	Inappropriate Affect	3	14.4 ( 4.58 - 45.26 )	3.82 ( 2.35 )	14.4 ( 36.53 )	14.09 ( 5.4 )
Renal And Urinary Disorders	Chromaturia	7	2.89 ( 1.37 - 6.07 )	1.52 ( 0.5 )	2.89 ( 8.58 )	2.88 ( 1.55 )
Respiratory, Thoracic And Mediastinal Disorders	Pharyngeal Oedema	8	5.15 ( 2.57 - 10.33 )	2.35 ( 1.39 )	5.15 ( 26.5 )	5.11 ( 2.85 )
Skin And Subcutaneous Tissue Disorders	Erythema	315	3.11 ( 2.78 - 3.48 )	1.61 ( 1.45 )	3.07 ( 439.98 )	3.06 ( 2.79 )
	Urticaria	160	2.01 ( 1.72 - 2.35 )	1 ( 0.77 )	2 ( 80.5 )	2 ( 1.75 )
	Skin Warm	119	3.46 ( 2.89 - 4.15 )	1.78 ( 1.51 )	3.44 ( 205.46 )	3.43 ( 2.95 )
	Hyperhidrosis	90	1.29 ( 1.05 - 1.59 )	0.37 ( 0.06 )	1.29 ( 5.87 )	1.29 ( 1.08 )
	Rash Macular	30	2.15 ( 1.5 - 3.08 )	1.1 ( 0.58 )	2.15 ( 18.34 )	2.14 ( 1.59 )
Vascular Disorders	Pallor	142	5.46 ( 4.62 - 6.44 )	2.43 ( 2.18 )	5.42 ( 507.62 )	5.38 ( 4.68 )
	Cyanosis	12	1.98 ( 1.12 - 3.5 )	0.98 ( 0.18 )	1.98 ( 5.82 )	1.98 ( 1.23 )
