# Supplementary material for: Post-marketing safety profile of meningococcal group B vaccines: a real-world disproportionality analysis of the VAERS database, 2015Q1–2025Q3
Source: Front Pharmacol. 2026 Mar 18;17:1745876. doi: 10.3389/fphar.2026.1745876 (PMC13038872; doi:10.3389/fphar.2026.1745876)
Supplement: Supplementary file 5 [file Supplementaryfile1.zip › Supplementary table 4.XLSX]

## Sheet: PT信号根据SOC归类
Supplementary Table 4. System Organ Class–stratified Preferred Term disproportionality signals associated with Bexsero in VAERS.
SOC	PT(Preferred Term)	N	ROR(95%Cl)	IC(IC025)	PRR(χ²)	EBGM(EBGM05)
Blood And Lymphatic System Disorders	Thrombocytopenia	47	1.88 ( 1.41 - 2.5 )	0.9 ( 0.48 )	1.88 ( 19.1 )	1.87 ( 1.47 )
	Leukocytosis	34	3.95 ( 2.81 - 5.55 )	1.96 ( 1.47 )	3.95 ( 73.42 )	3.89 ( 2.93 )
	Neutropenia	27	6.68 ( 4.55 - 9.8 )	2.7 ( 2.14 )	6.67 ( 125.91 )	6.48 ( 4.7 )
	Immune Thrombocytopenia	20	1.8 ( 1.16 - 2.79 )	0.84 ( 0.21 )	1.8 ( 7.01 )	1.79 ( 1.24 )
	Lymphadenitis	18	2.27 ( 1.43 - 3.62 )	1.17 ( 0.51 )	2.27 ( 12.68 )	2.26 ( 1.53 )
Cardiac Disorders	Bradycardia	35	1.88 ( 1.35 - 2.62 )	0.9 ( 0.42 )	1.88 ( 14.22 )	1.87 ( 1.41 )
	Coronary Artery Dilatation	4	15.48 ( 5.59 - 42.88 )	3.85 ( 2.5 )	15.48 ( 50.18 )	14.41 ( 6.15 )
	Bradycardia Neonatal	3	29.03 ( 8.63 - 97.71 )	4.67 ( 3.11 )	29.03 ( 70.61 )	25.38 ( 9.19 )
Ear And Labyrinth Disorders	Ear Swelling	14	2.71 ( 1.6 - 4.6 )	1.43 ( 0.68 )	2.71 ( 14.93 )	2.69 ( 1.73 )
	Tympanic Membrane Hyperaemia	6	29.03 ( 12.31 - 68.49 )	4.67 ( 3.5 )	29.03 ( 141.21 )	25.38 ( 12.38 )
Eye Disorders	Eye Movement Disorder	106	6.78 ( 5.59 - 8.23 )	2.72 ( 2.43 )	6.77 ( 503.69 )	6.57 ( 5.59 )
	Gaze Palsy	96	16.77 ( 13.61 - 20.66 )	3.95 ( 3.65 )	16.74 ( 1307.74 )	15.49 ( 13 )
	Photophobia	42	1.48 ( 1.09 - 2 )	0.56 ( 0.12 )	1.48 ( 6.39 )	1.47 ( 1.14 )
	Eyelid Oedema	31	6.46 ( 4.52 - 9.24 )	2.65 ( 2.13 )	6.46 ( 138.41 )	6.28 ( 4.66 )
	Strabismus	18	8.24 ( 5.14 - 13.21 )	2.99 ( 2.31 )	8.24 ( 109.77 )	7.94 ( 5.35 )
Gastrointestinal Disorders	Vomiting	1008	2.63 ( 2.47 - 2.8 )	1.36 ( 1.27 )	2.59 ( 981.36 )	2.57 ( 2.44 )
	Diarrhoea	398	1.34 ( 1.21 - 1.47 )	0.41 ( 0.27 )	1.33 ( 33.11 )	1.33 ( 1.23 )
	Haematochezia	84	4.41 ( 3.55 - 5.48 )	2.11 ( 1.8 )	4.4 ( 216.23 )	4.33 ( 3.61 )
	Vomiting Projectile	34	8.73 ( 6.19 - 12.32 )	3.07 ( 2.57 )	8.73 ( 222.61 )	8.39 ( 6.3 )
	Diarrhoea Haemorrhagic	28	5.77 ( 3.96 - 8.41 )	2.49 ( 1.95 )	5.77 ( 107.26 )	5.63 ( 4.11 )
General Disorders And Administration Site Conditions	Pyrexia	2792	2.18 ( 2.1 - 2.27 )	1.07 ( 1.02 )	2.12 ( 1669.2 )	2.1 ( 2.04 )
	Injection Site Pain	1022	2.22 ( 2.09 - 2.36 )	1.13 ( 1.03 )	2.19 ( 663.76 )	2.18 ( 2.07 )
	Injection Site Erythema	816	2.2 ( 2.06 - 2.36 )	1.12 ( 1.02 )	2.18 ( 521.61 )	2.17 ( 2.05 )
	Injection Site Swelling	657	2.19 ( 2.02 - 2.36 )	1.11 ( 1 )	2.17 ( 412.7 )	2.16 ( 2.02 )
	Crying	525	13.42 ( 12.27 - 14.66 )	3.64 ( 3.51 )	13.28 ( 5584.61 )	12.49 ( 11.6 )
Immune System Disorders	Milk Allergy	8	7.74 ( 3.82 - 15.7 )	2.9 ( 1.92 )	7.74 ( 45.16 )	7.48 ( 4.14 )
	Type Iii Immune Complex Mediated Reaction	7	4.8 ( 2.27 - 10.17 )	2.24 ( 1.2 )	4.8 ( 20.58 )	4.71 ( 2.52 )
	Hypogammaglobulinaemia	4	5.91 ( 2.19 - 15.98 )	2.53 ( 1.21 )	5.91 ( 15.83 )	5.76 ( 2.51 )
	Multiple Allergies	3	3.3 ( 1.05 - 10.33 )	1.71 ( 0.25 )	3.3 ( 4.73 )	3.26 ( 1.25 )
Infections And Infestations	Cellulitis	136	3.31 ( 2.8 - 3.93 )	1.71 ( 1.46 )	3.31 ( 215.4 )	3.27 ( 2.84 )
	Meningococcal Infection	117	89.72 ( 72.05 - 111.72 )	5.94 ( 5.64 )	89.5 ( 7001.72 )	61.52 ( 51.2 )
	Injection Site Cellulitis	69	6.09 ( 4.79 - 7.74 )	2.57 ( 2.22 )	6.08 ( 284.27 )	5.93 ( 4.85 )
	Meningitis	68	15.71 ( 12.27 - 20.11 )	3.87 ( 3.51 )	15.69 ( 864.99 )	14.59 ( 11.86 )
	Sepsis	53	2.49 ( 1.9 - 3.27 )	1.31 ( 0.91 )	2.49 ( 46.69 )	2.47 ( 1.97 )
Metabolism And Nutrition Disorders	Decreased Appetite	255	1.68 ( 1.48 - 1.9 )	0.74 ( 0.56 )	1.68 ( 69.06 )	1.67 ( 1.51 )
	Poor Feeding Infant	67	36.07 ( 27.78 - 46.82 )	4.93 ( 4.56 )	36.02 ( 1923.37 )	30.53 ( 24.54 )
	Dehydration	48	1.5 ( 1.13 - 2 )	0.58 ( 0.17 )	1.5 ( 8.02 )	1.5 ( 1.18 )
	Hypophagia	34	2.83 ( 2.02 - 3.97 )	1.49 ( 1 )	2.83 ( 39.67 )	2.8 ( 2.11 )
	Diet Refusal	20	9.51 ( 6.07 - 14.91 )	3.19 ( 2.54 )	9.51 ( 145.19 )	9.11 ( 6.26 )
Musculoskeletal And Connective Tissue Disorders	Pain In Extremity	864	1.09 ( 1.02 - 1.16 )	0.12 ( 0.02 )	1.09 ( 6.08 )	1.09 ( 1.03 )
	Mobility Decreased	185	1.49 ( 1.29 - 1.72 )	0.57 ( 0.36 )	1.49 ( 29.41 )	1.48 ( 1.31 )
	Musculoskeletal Stiffness	169	1.86 ( 1.59 - 2.16 )	0.88 ( 0.66 )	1.85 ( 65.88 )	1.85 ( 1.63 )
	Muscle Twitching	61	1.93 ( 1.5 - 2.49 )	0.94 ( 0.57 )	1.93 ( 27.14 )	1.92 ( 1.56 )
	Posture Abnormal	58	8.04 ( 6.18 - 10.45 )	2.95 ( 2.57 )	8.03 ( 342.78 )	7.75 ( 6.22 )
Neoplasms Benign, Malignant And Unspecified (Incl Cysts And Polyps)	Leukaemia	4	2.93 ( 1.09 - 7.87 )	1.54 ( 0.24 )	2.93 ( 5.02 )	2.9 ( 1.27 )
Nervous System Disorders	Febrile Convulsion	632	49.12 ( 45 - 53.62 )	5.28 ( 5.16 )	48.5 ( 23517.83 )	38.98 ( 36.23 )
	Seizure	590	6.26 ( 5.76 - 6.8 )	2.59 ( 2.47 )	6.2 ( 2496.39 )	6.04 ( 5.63 )
	Syncope	541	2.16 ( 1.99 - 2.35 )	1.1 ( 0.97 )	2.15 ( 330.71 )	2.14 ( 1.99 )
	Loss Of Consciousness	499	3.19 ( 2.92 - 3.49 )	1.65 ( 1.52 )	3.17 ( 732.78 )	3.14 ( 2.91 )
	Hypotonia	373	19.45 ( 17.48 - 21.64 )	4.14 ( 3.98 )	19.31 ( 5890.27 )	17.65 ( 16.14 )
Psychiatric Disorders	Irritability	252	8.87 ( 7.82 - 10.07 )	3.09 ( 2.9 )	8.83 ( 1674.2 )	8.49 ( 7.63 )
	Restlessness	132	6.58 ( 5.53 - 7.83 )	2.67 ( 2.42 )	6.56 ( 602.41 )	6.38 ( 5.52 )
	Staring	58	11.93 ( 9.15 - 15.55 )	3.5 ( 3.11 )	11.92 ( 546.45 )	11.28 ( 9.04 )
	Apathy	57	8.03 ( 6.16 - 10.46 )	2.95 ( 2.57 )	8.02 ( 336.23 )	7.74 ( 6.2 )
	Abnormal Behaviour	50	5.91 ( 4.46 - 7.84 )	2.53 ( 2.12 )	5.91 ( 197.85 )	5.76 ( 4.55 )
Renal And Urinary Disorders	Urinary Incontinence	24	1.71 ( 1.14 - 2.55 )	0.77 ( 0.19 )	1.71 ( 6.97 )	1.7 ( 1.22 )
	Chromaturia	14	1.86 ( 1.1 - 3.14 )	0.89 ( 0.14 )	1.86 ( 5.47 )	1.85 ( 1.19 )
	Nephrotic Syndrome	9	2.63 ( 1.36 - 5.07 )	1.38 ( 0.46 )	2.63 ( 8.95 )	2.61 ( 1.5 )
	Proteinuria	8	2.29 ( 1.14 - 4.6 )	1.19 ( 0.22 )	2.29 ( 5.75 )	2.28 ( 1.27 )
	Haemoglobinuria	5	53.77 ( 19.96 - 144.83 )	5.4 ( 4.09 )	53.76 ( 202.62 )	42.29 ( 18.46 )
Reproductive System And Breast Disorders	Genital Rash	3	3.24 ( 1.04 - 10.15 )	1.68 ( 0.22 )	3.24 ( 4.58 )	3.21 ( 1.23 )
Respiratory, Thoracic And Mediastinal Disorders	Apnoea	105	16.42 ( 13.45 - 20.05 )	3.92 ( 3.63 )	16.39 ( 1398.97 )	15.19 ( 12.85 )
	Respiratory Arrest	47	6.25 ( 4.68 - 8.36 )	2.6 ( 2.18 )	6.25 ( 200.71 )	6.08 ( 4.77 )
	Hypopnoea	30	4.69 ( 3.26 - 6.74 )	2.2 ( 1.68 )	4.69 ( 84.94 )	4.6 ( 3.4 )
	Tachypnoea	29	2.83 ( 1.96 - 4.09 )	1.49 ( 0.96 )	2.83 ( 33.84 )	2.8 ( 2.06 )
	Pharyngeal Erythema	21	5.74 ( 3.72 - 8.86 )	2.49 ( 1.86 )	5.74 ( 79.85 )	5.6 ( 3.9 )
Skin And Subcutaneous Tissue Disorders	Erythema	538	1.69 ( 1.55 - 1.84 )	0.75 ( 0.62 )	1.68 ( 149.02 )	1.68 ( 1.56 )
	Rash	507	1.17 ( 1.08 - 1.28 )	0.23 ( 0.1 )	1.17 ( 12.89 )	1.17 ( 1.09 )
	Urticaria	386	1.56 ( 1.41 - 1.72 )	0.63 ( 0.48 )	1.55 ( 75.98 )	1.55 ( 1.42 )
	Skin Warm	176	1.64 ( 1.41 - 1.9 )	0.7 ( 0.49 )	1.63 ( 43.01 )	1.63 ( 1.44 )
	Petechiae	125	7.81 ( 6.53 - 9.34 )	2.91 ( 2.65 )	7.79 ( 711.31 )	7.53 ( 6.48 )
Vascular Disorders	Pallor	649	8.28 ( 7.65 - 8.96 )	2.98 ( 2.86 )	8.18 ( 3933.64 )	7.89 ( 7.39 )
	Cyanosis	229	12.92 ( 11.3 - 14.78 )	3.6 ( 3.4 )	12.87 ( 2351.44 )	12.13 ( 10.84 )
	Kawasaki's Disease	113	50.05 ( 40.69 - 61.55 )	5.32 ( 5.02 )	49.93 ( 4307.6 )	39.9 ( 33.55 )
	Peripheral Coldness	39	1.65 ( 1.21 - 2.27 )	0.72 ( 0.26 )	1.65 ( 9.99 )	1.65 ( 1.27 )
	Circulatory Collapse	26	1.94 ( 1.32 - 2.86 )	0.95 ( 0.39 )	1.94 ( 11.77 )	1.93 ( 1.4 )
