# Supplementary material for: Post-marketing safety profile of meningococcal group B vaccines: a real-world disproportionality analysis of the VAERS database, 2015Q1–2025Q3
Source: Front Pharmacol. 2026 Mar 18;17:1745876. doi: 10.3389/fphar.2026.1745876 (PMC13038872; doi:10.3389/fphar.2026.1745876)
Supplement: Supplementary file 5 [file Supplementaryfile1.zip › Supplementary table 3.XLSX]

## Sheet: Supplementary Table 3
Supplementary Table 3.Preferred Terms that did not retain statistical significance after false discovery rate adjustment in disproportionality analysis of MenB vaccine–related reports in VAERS.
PT	a	b	c	d	a_adj	b_adj	c_adj	d_adj	ROR_calc	ROR_L95_calc	ROR_U95_calc	logROR	SE_logROR	Z_value	p_value	p_FDR_BH	FDR_significant_0p05	Primary_signal_ROR_rule	High_priority_primary_plus_FDR	ROR	RORL	RORU	PRR	XX	PRRL	PRRU	EBGM	EBGM05	IC	IC025	soc_name_en	ROR(95%Cl)	PRR(χ²)	EBGM(EBGM05)	IC(IC025)
RETCHING	31	64647	3045	9476938	31	64647	3045	9476938	1.49243	1.04761	2.12613	0.400406	0.18056	2.21757	0.0265839	0.0626544	FALSE	TRUE	FALSE	1.49	1.05	2.13	1.49	4.98	1.14	1.85	1.49	1.11	0.57	0.06	Gastrointestinal disorders	1.49 ( 1.05 - 2.13 )	1.49 ( 4.98 )	1.49 ( 1.11 )	0.57 ( 0.06 )
URINARY INCONTINENCE	28	64650	2717	9477266	28	64650	2717	9477266	1.51072	1.04101	2.19235	0.412584	0.189995	2.17156	0.0298891	0.068583	FALSE	TRUE	FALSE	1.51	1.04	2.19	1.51	4.78	1.14	1.88	1.51	1.1	0.59	0.05	Renal and urinary disorders	1.51 ( 1.04 - 2.19 )	1.51 ( 4.78 )	1.51 ( 1.1 )	0.59 ( 0.05 )
CIRCULATORY COLLAPSE	27	64651	2590	9477393	27	64651	2590	9477393	1.52819	1.04586	2.23296	0.424085	0.193491	2.19176	0.0283971	0.0656582	FALSE	TRUE	FALSE	1.53	1.05	2.23	1.53	4.88	1.15	1.91	1.52	1.11	0.61	0.06	Vascular disorders	1.53 ( 1.05 - 2.23 )	1.53 ( 4.88 )	1.52 ( 1.11 )	0.61 ( 0.06 )
DEPRESSED MOOD	23	64655	2162	9477821	23	64655	2162	9477821	1.55948	1.03399	2.35203	0.444349	0.209658	2.1194	0.0340563	0.0767261	FALSE	TRUE	FALSE	1.56	1.03	2.35	1.56	4.57	1.15	1.97	1.55	1.1	0.64	0.04	Psychiatric disorders	1.56 ( 1.03 - 2.35 )	1.56 ( 4.57 )	1.55 ( 1.1 )	0.64 ( 0.04 )
LYMPHADENITIS	18	64660	1533	9478450	18	64660	1533	9478450	1.7212	1.08142	2.73948	0.543023	0.237115	2.29013	0.0220139	0.0537809	FALSE	TRUE	FALSE	1.72	1.08	2.74	1.72	5.37	1.26	2.19	1.71	1.16	0.78	0.11	Blood and lymphatic system disorders	1.72 ( 1.08 - 2.74 )	1.72 ( 5.37 )	1.71 ( 1.16 )	0.78 ( 0.11 )
MIDDLE INSOMNIA	16	64662	1341	9478642	16	64662	1341	9478642	1.74899	1.0683	2.86342	0.55904	0.251518	2.22267	0.0262383	0.0619238	FALSE	TRUE	FALSE	1.75	1.07	2.86	1.75	5.07	1.26	2.24	1.74	1.15	0.8	0.09	Psychiatric disorders	1.75 ( 1.07 - 2.86 )	1.75 ( 5.07 )	1.74 ( 1.15 )	0.8 ( 0.09 )
SHOCK	14	64664	1182	9478801	14	64664	1182	9478801	1.73621	1.02503	2.94081	0.551703	0.268868	2.05194	0.0401751	0.0884464	FALSE	TRUE	FALSE	1.74	1.03	2.94	1.74	4.32	1.21	2.26	1.73	1.11	0.79	0.04	Vascular disorders	1.74 ( 1.03 - 2.94 )	1.74 ( 4.32 )	1.73 ( 1.11 )	0.79 ( 0.04 )
SEPTIC SHOCK	13	64665	1084	9478899	13	64665	1084	9478899	1.75793	1.01738	3.03755	0.56414	0.279036	2.02174	0.0432028	0.093687	FALSE	TRUE	FALSE	1.76	1.02	3.04	1.76	4.2	1.21	2.3	1.75	1.11	0.81	0.03	Infections and infestations	1.76 ( 1.02 - 3.04 )	1.76 ( 4.2 )	1.75 ( 1.11 )	0.81 ( 0.03 )
LIMB MASS	12	64666	970	9479013	12	64666	970	9479013	1.81341	1.0262	3.2045	0.59521	0.290482	2.04904	0.0404578	0.088956	FALSE	TRUE	FALSE	1.81	1.03	3.2	1.81	4.32	1.24	2.38	1.8	1.12	0.85	0.05	Musculoskeletal and connective tissue disorders	1.81 ( 1.03 - 3.2 )	1.81 ( 4.32 )	1.8 ( 1.12 )	0.85 ( 0.05 )
HAEMATEMESIS	12	64666	966	9479017	12	64666	966	9479017	1.82092	1.03044	3.21781	0.599343	0.290489	2.06322	0.0390919	0.0866104	FALSE	TRUE	FALSE	1.82	1.03	3.22	1.82	4.39	1.25	2.39	1.81	1.12	0.86	0.05	Gastrointestinal disorders	1.82 ( 1.03 - 3.22 )	1.82 ( 4.39 )	1.81 ( 1.12 )	0.86 ( 0.05 )
JAUNDICE	10	64668	776	9479207	10	64668	776	9479207	1.88895	1.01226	3.52492	0.636022	0.318283	1.99829	0.0456853	0.0982612	FALSE	TRUE	FALSE	1.89	1.01	3.52	1.89	4.13	1.27	2.51	1.88	1.11	0.91	0.03	Hepatobiliary disorders	1.89 ( 1.01 - 3.52 )	1.89 ( 4.13 )	1.88 ( 1.11 )	0.91 ( 0.03 )
MUSCLE SWELLING	8	64670	544	9479439	8	64670	544	9479439	2.15561	1.0725	4.33256	0.768075	0.356165	2.15651	0.0310436	0.0710445	FALSE	TRUE	FALSE	2.16	1.07	4.33	2.16	4.88	1.46	2.85	2.14	1.19	1.1	0.13	Musculoskeletal and connective tissue disorders	2.16 ( 1.07 - 4.33 )	2.16 ( 4.88 )	2.14 ( 1.19 )	1.1 ( 0.13 )
PSYCHOTIC DISORDER	7	64671	427	9479556	7	64671	427	9479556	2.40297	1.13861	5.07133	0.876706	0.38107	2.30064	0.0214119	0.0524578	FALSE	TRUE	FALSE	2.4	1.14	5.07	2.4	5.64	1.66	3.15	2.38	1.27	1.25	0.22	Psychiatric disorders	2.4 ( 1.14 - 5.07 )	2.4 ( 5.64 )	2.38 ( 1.27 )	1.25 ( 0.22 )
CONVERSION DISORDER	6	64672	355	9479628	6	64672	355	9479628	2.47741	1.10548	5.55196	0.907214	0.411703	2.20356	0.027555	0.0640736	FALSE	TRUE	FALSE	2.48	1.11	5.55	2.48	5.2	1.67	3.28	2.45	1.25	1.29	0.19	Psychiatric disorders	2.48 ( 1.11 - 5.55 )	2.48 ( 5.2 )	2.45 ( 1.25 )	1.29 ( 0.19 )
MUSCLE CONTRACTURE	6	64672	386	9479597	6	64672	386	9479597	2.27844	1.01724	5.10331	0.823491	0.411428	2.00154	0.0453338	0.0976984	FALSE	TRUE	FALSE	2.28	1.02	5.1	2.28	4.24	1.47	3.08	2.26	1.15	1.18	0.08	Musculoskeletal and connective tissue disorders	2.28 ( 1.02 - 5.1 )	2.28 ( 4.24 )	2.26 ( 1.15 )	1.18 ( 0.08 )
THROMBOCYTOSIS	5	64673	267	9479716	5	64673	267	9479716	2.74493	1.13316	6.6492	1.00976	0.451399	2.23695	0.0252898	0.0601568	FALSE	TRUE	FALSE	2.74	1.13	6.65	2.74	5.44	1.86	3.63	2.71	1.29	1.44	0.25	Blood and lymphatic system disorders	2.74 ( 1.13 - 6.65 )	2.74 ( 5.44 )	2.71 ( 1.29 )	1.44 ( 0.25 )
PHARYNGITIS STREPTOCOCCAL	5	64673	279	9479704	5	64673	279	9479704	2.62686	1.0848	6.36098	0.965791	0.45122	2.1404	0.0323227	0.0730098	FALSE	TRUE	FALSE	2.63	1.08	6.36	2.63	4.95	1.74	3.51	2.6	1.24	1.38	0.19	Infections and infestations	2.63 ( 1.08 - 6.36 )	2.63 ( 4.95 )	2.6 ( 1.24 )	1.38 ( 0.19 )
EYELID RASH	5	64673	295	9479688	5	64673	295	9479688	2.48439	1.0264	6.01343	0.910025	0.451005	2.01777	0.0436149	0.0943451	FALSE	TRUE	FALSE	2.48	1.03	6.01	2.48	4.36	1.6	3.37	2.46	1.17	1.3	0.11	Eye disorders	2.48 ( 1.03 - 6.01 )	2.48 ( 4.36 )	2.46 ( 1.17 )	1.3 ( 0.11 )
BEHAVIOUR DISORDER	4	64674	213	9479770	4	64674	213	9479770	2.75263	1.02364	7.40198	1.01256	0.504688	2.0063	0.0448239	0.0967193	FALSE	TRUE	FALSE	2.75	1.02	7.4	2.75	4.38	1.76	3.74	2.72	1.19	1.44	0.14	Psychiatric disorders	2.75 ( 1.02 - 7.4 )	2.75 ( 4.38 )	2.72 ( 1.19 )	1.44 ( 0.14 )
INFANTILE SPITTING UP	4	64674	215	9479768	4	64674	215	9479768	2.72703	1.01421	7.3325	1.00321	0.504645	1.98796	0.0468166	0.0990505	FALSE	TRUE	FALSE	2.73	1.01	7.33	2.73	4.29	1.74	3.72	2.7	1.18	1.43	0.13	Gastrointestinal disorders	2.73 ( 1.01 - 7.33 )	2.73 ( 4.29 )	2.7 ( 1.18 )	1.43 ( 0.13 )
INJECTION SITE PAPULE	4	64674	193	9479790	4	64674	193	9479790	3.03789	1.12866	8.17676	1.11116	0.50517	2.19958	0.0278367	0.0645559	FALSE	TRUE	FALSE	3.04	1.13	8.18	3.04	5.36	2.05	4.03	3	1.31	1.58	0.28	General disorders and administration site conditions	3.04 ( 1.13 - 8.18 )	3.04 ( 5.36 )	3 ( 1.31 )	1.58 ( 0.28 )
VACCINATION SITE JOINT PAIN	4	64674	199	9479784	4	64674	199	9479784	2.94629	1.09496	7.92782	1.08055	0.505016	2.13963	0.0323846	0.0730545	FALSE	TRUE	FALSE	2.95	1.09	7.93	2.95	5.04	1.96	3.94	2.91	1.27	1.54	0.23	General disorders and administration site conditions	2.95 ( 1.09 - 7.93 )	2.95 ( 5.04 )	2.91 ( 1.27 )	1.54 ( 0.23 )
OTITIS MEDIA ACUTE	3	64675	132	9479851	3	64675	132	9479851	3.33129	1.06071	10.4623	1.20336	0.583888	2.06094	0.0393084	0.0869792	FALSE	TRUE	FALSE	3.33	1.06	10.46	3.33	4.79	2.19	4.48	3.28	1.26	1.71	0.25	Infections and infestations	3.33 ( 1.06 - 10.46 )	3.33 ( 4.79 )	3.28 ( 1.26 )	1.71 ( 0.25 )
CEREBELLAR ATAXIA	3	64675	115	9479868	3	64675	115	9479868	3.82375	1.21523	12.0315	1.34123	0.584846	2.29331	0.0218303	0.0534074	FALSE	TRUE	FALSE	3.82	1.22	12.03	3.82	6.1	2.68	4.97	3.75	1.44	1.91	0.44	Nervous system disorders	3.82 ( 1.22 - 12.03 )	3.82 ( 6.1 )	3.75 ( 1.44 )	1.91 ( 0.44 )
MIOSIS	3	64675	136	9479847	3	64675	136	9479847	3.23331	1.0299	10.1508	1.17351	0.583697	2.01047	0.0443812	0.0958833	FALSE	TRUE	FALSE	3.23	1.03	10.15	3.23	4.53	2.09	4.38	3.19	1.22	1.67	0.21	Eye disorders	3.23 ( 1.03 - 10.15 )	3.23 ( 4.53 )	3.19 ( 1.22 )	1.67 ( 0.21 )
INJECTION SITE JOINT MOVEMENT IMPAIRMENT	3	64675	133	9479850	3	64675	133	9479850	3.30624	1.05284	10.3827	1.19581	0.583839	2.04819	0.0405415	0.0890272	FALSE	TRUE	FALSE	3.31	1.05	10.38	3.31	4.72	2.16	4.45	3.26	1.25	1.7	0.24	General disorders and administration site conditions	3.31 ( 1.05 - 10.38 )	3.31 ( 4.72 )	3.26 ( 1.25 )	1.7 ( 0.24 )
SKIN TEXTURE ABNORMAL	3	64675	121	9479862	3	64675	121	9479862	3.63414	1.15581	11.4266	1.29037	0.584477	2.20774	0.0272625	0.0636707	FALSE	TRUE	FALSE	3.63	1.16	11.43	3.63	5.59	2.49	4.78	3.57	1.37	1.84	0.37	Skin and subcutaneous tissue disorders	3.63 ( 1.16 - 11.43 )	3.63 ( 5.59 )	3.57 ( 1.37 )	1.84 ( 0.37 )
NASAL OBSTRUCTION	3	64675	117	9479866	3	64675	117	9479866	3.75838	1.19475	11.8229	1.32399	0.584719	2.26432	0.0235546	0.0565114	FALSE	TRUE	FALSE	3.76	1.19	11.82	3.76	5.92	2.61	4.9	3.69	1.41	1.88	0.42	Respiratory, thoracic and mediastinal disorders	3.76 ( 1.19 - 11.82 )	3.76 ( 5.92 )	3.69 ( 1.41 )	1.88 ( 0.42 )
REGRESSIVE BEHAVIOUR	3	64675	135	9479848	3	64675	135	9479848	3.25726	1.03743	10.2269	1.18089	0.583743	2.02295	0.0430778	0.0935327	FALSE	TRUE	FALSE	3.26	1.04	10.23	3.26	4.59	2.11	4.4	3.21	1.23	1.68	0.22	Psychiatric disorders	3.26 ( 1.04 - 10.23 )	3.26 ( 4.59 )	3.21 ( 1.23 )	1.68 ( 0.22 )
INJECTION SITE INJURY	3	64675	130	9479853	3	64675	130	9479853	3.38254	1.07682	10.6253	1.21863	0.583987	2.08674	0.036912	0.0823058	FALSE	TRUE	FALSE	3.38	1.08	10.63	3.38	4.92	2.24	4.53	3.33	1.28	1.73	0.27	General disorders and administration site conditions	3.38 ( 1.08 - 10.63 )	3.38 ( 4.92 )	3.33 ( 1.28 )	1.73 ( 0.27 )
DRUG INTOLERANCE	3	64675	137	9479846	3	64675	137	9479846	3.20971	1.02247	10.0758	1.16618	0.583651	1.99808	0.0457081	0.0982612	FALSE	TRUE	FALSE	3.21	1.02	10.08	3.21	4.47	2.07	4.35	3.16	1.21	1.66	0.2	General disorders and administration site conditions	3.21 ( 1.02 - 10.08 )	3.21 ( 4.47 )	3.16 ( 1.21 )	1.66 ( 0.2 )
